# Supplementary material for: Establishment of a morphological atlas of the Caenorhabditis elegans embryo using deep-learning-based 4D segmentation
Source: Nat Commun. 2020 Dec 7;11:6254. doi: 10.1038/s41467-020-19863-x (PMC7721714; doi:10.1038/s41467-020-19863-x)
Supplement: Supplementary file 2 — Supplementary Data 1 [file 41467_2020_19863_MOESM2_ESM.xls]

## Sheet: TableS
Supplementary Data 1. Experimental Information of the Wild-Type Embryo Samples Used in this Study
Embryo	Time Resolution (min / frame)	Resolution along the Imaging Direction (μm / pixel)	Terminal Frame Number (Edited)	Terminal Cell Number	Nucleus Marker	Membrane Marker	Usage
Sample 01	1.453	0.43	150	356	√	√	Training
Sample 02	1.453	0.43	240	579	√	√	Training & Evaluation
Sample 03	1.39	0.42	90	96	√	√	Evaluation
Sample 04	1.39	0.42	150	408	√	√	Evaluation & Morphological Atlas (Membrane & Nucleus)
Sample 05	1.39	0.42	170	531	√	√	Morphological Atlas (Membrane & Nucleus)
Sample 06	1.39	0.42	210	583	√	√	Morphological Atlas (Membrane & Nucleus)
Sample 07	1.39	0.42	165	401	√	√	Morphological Atlas (Membrane & Nucleus)
Sample 08	1.39	0.42	160	449	√	√	Morphological Atlas (Membrane & Nucleus)
Sample 09	1.39	0.42	160	412	√	√	Morphological Atlas (Membrane & Nucleus)
Sample 10	1.39	0.42	160	388	√	√	Morphological Atlas (Membrane & Nucleus)
Sample 11	1.39	0.42	170	398	√	√	Morphological Atlas (Membrane & Nucleus)
Sample 12	1.39	0.42	165	406	√	√	Morphological Atlas (Membrane & Nucleus)
Sample 13	1.39	0.42	150	384	√	√	Morphological Atlas (Membrane & Nucleus)
Sample 14	1.39	0.42	155	385	√	√	Morphological Atlas (Membrane & Nucleus)
Sample 15	1.39	0.42	170	381	√	√	Morphological Atlas (Membrane & Nucleus)
Sample 16	1.39	0.42	160	382	√	√	Morphological Atlas (Membrane & Nucleus)
Sample 17	1.39	0.42	160	382	√	√	Morphological Atlas (Membrane & Nucleus)
Sample 18	1.39	0.42	160	387	√	√	Morphological Atlas (Membrane & Nucleus)
Sample 19	1.39	0.42	160	388	√	√	Morphological Atlas (Membrane & Nucleus)
Sample 20	1.39	0.42	170	394	√	√	Morphological Atlas (Membrane & Nucleus)
Sample 21	1.542	1.01	145	359	√	×	Morphological Atlas (Nucleus)
Sample 22	1.542	1.01	145	359	√	×	Morphological Atlas (Nucleus)
Sample 23	1.542	1.01	155	361	√	×	Morphological Atlas (Nucleus)
Sample 24	1.542	1.01	150	357	√	×	Morphological Atlas (Nucleus)
Sample 25	1.542	1.01	150	354	√	×	Morphological Atlas (Nucleus)
Sample 26	1.408	0.71	150	359	√	×	Morphological Atlas (Nucleus)
Sample 27	1.408	0.71	155	357	√	×	Morphological Atlas (Nucleus)
Sample 28	1.408	0.71	160	359	√	×	Morphological Atlas (Nucleus)
Sample 29	1.408	0.71	165	357	√	×	Morphological Atlas (Nucleus)
Sample 30	1.408	0.71	145	359	√	×	Morphological Atlas (Nucleus)
Sample 31	1.408	0.71	145	359	√	×	Morphological Atlas (Nucleus)
Sample 32	1.408	0.71	140	359	√	×	Morphological Atlas (Nucleus)
Sample 33	1.408	0.71	140	361	√	×	Morphological Atlas (Nucleus)
Sample 34	1.542	1.01	140	378	√	×	Morphological Atlas (Nucleus)
Sample 35	1.542	1.01	145	365	√	×	Morphological Atlas (Nucleus)
Sample 36	1.542	1.01	130	358	√	×	Morphological Atlas (Nucleus)
Sample 37	1.542	1.01	200	493	√	×	Morphological Atlas (Nucleus)
Sample 38	1.542	1.01	140	356	√	×	Morphological Atlas (Nucleus)
Sample 39	1.542	1.01	140	361	√	×	Morphological Atlas (Nucleus)
Sample 40	1.408	0.71	150	361	√	×	Morphological Atlas (Nucleus)
Sample 41	1.408	0.71	160	361	√	×	Morphological Atlas (Nucleus)
Sample 42	1.408	0.71	135	363	√	×	Morphological Atlas (Nucleus)
Sample 43	1.408	0.71	135	361	√	×	Morphological Atlas (Nucleus)
Sample 44	1.408	0.71	145	361	√	×	Morphological Atlas (Nucleus)
Sample 45	1.408	0.71	145	361	√	×	Morphological Atlas (Nucleus)
Sample 46	1.408	0.71	145	363	√	×	Morphological Atlas (Nucleus)
Sample 47	1.408	0.71	145	363	√	×	Morphological Atlas (Nucleus)
Sample 48	1.408	0.71	145	362	√	×	Morphological Atlas (Nucleus)
Sample 49	1.408	0.71	150	363	√	×	Morphological Atlas (Nucleus)
Notes: 1. The resolution in focal plane is set to be 0.09 μm / pixel for all the embryo samples. 2. Only a fraction of frames in Samples 01~04 are used for training or evaluating the DMapNet. These selected frames are listed in Supplementary Table S5. 3. Morphological Atlas (Membrane) means the membrane signal is segmented by CShaper to get information of cell shape; Morphological Atlas (Nucleus)…
