# Supplementary material for: Establishment of a morphological atlas of the Caenorhabditis elegans embryo using deep-learning-based 4D segmentation
Source: Nat Commun. 2020 Dec 7;11:6254. doi: 10.1038/s41467-020-19863-x (PMC7721714; doi:10.1038/s41467-020-19863-x)
Supplement: Supplementary file 3 — Supplementary Data 2 [file 41467_2020_19863_MOESM3_ESM.xls]

## Sheet: TableS
Supplementary Data 2. Timing of Conserved Developmental Landmarks from the 4- to 350-Cell Stages
Division Event	First Moment (min)	Last Moment (min)	Division Event	First Moment (min)	Last Moment (min)
AB2	/	0.00 ± 0.00 [01]	E1	5.10 ± 0.93 [04]	22.03 ± 1.61 [10]
AB4	1.62 ± 0.64 [02]	14.91 ± 1.29 [07]	E2	23.46 ± 1.64 [12]	61.60 ± 3.77 [25]
AB8	17.09 ± 1.23 [08]	31.55 ± 2.17 [15]	E4	64.96 ± 3.88 [26]	105.30 ± 4.80 [39]
AB16	34.16 ± 2.36 [18]	55.63 ± 2.84 [23]	E8	111.44 ± 4.85 [41]	172.95 ± 6.06 [52]
AB32	60.37 ± 3.06 [24]	83.06 ± 3.63 [32]	E16	189.85 ± 5.99 [54]	/
AB64	90.67 ± 3.66 [34]	115.62 ± 4.14 [44]	C1	8.54 ± 1.07 [06]	25.41 ± 2.16 [13]
AB128	131.92 ± 4.06 [46]	156.23 ± 3.71 [50]	C2	26.84 ± 2.18 [14]	49.09 ± 3.08 [21]
AB256	187.21 ± 3.59 [53]	/	C4	51.00 ± 3.18 [22]	79.70 ± 4.18 [31]
EMS	/	3.66 ± 0.90 [03]	C8	86.77 ± 4.68 [33]	113.79 ± 4.99 [43]
P2	/	7.10 ± 1.07 [05]	C16	140.39 ± 5.98 [47]	/
MS1	5.10 ± 0.93 [04]	20.87 ± 1.55 [09]	D1	33.38 ± 2.42 [17]	66.06 ± 4.98 [27]
MS2	22.31 ± 1.58 [11]	41.73 ± 2.71 [19]	D2	67.50 ± 5.00 [29]	109.54 ± 5.46 [40]
MS4	43.59 ± 2.87 [20]	66.91 ± 3.92 [28]	D4	112.60 ± 5.64 [42]	151.19 ± 5.75 [49]
MS8	71.37 ± 4.05 [30]	96.05 ± 4.58 [35]	D8	159.59 ± 5.61 [51]	/
MS16	103.12 ± 4.80 [38]	128.16 ± 4.87 [45]	P3	8.54 ± 1.07 [06]	31.94 ± 2.40 [16]
MS32	150.07 ± 4.64 [48]	/	P4	33.38 ± 2.42 [17]	97.56 ± 7.79 [36]
			Z2/Z3	99.00 ± 7.81 [37]	/
Note: Numbers in blue square bracket represents the orders of the 54 events (video frame indices).
