# Supplementary material for: Establishment of a morphological atlas of the Caenorhabditis elegans embryo using deep-learning-based 4D segmentation
Source: Nat Commun. 2020 Dec 7;11:6254. doi: 10.1038/s41467-020-19863-x (PMC7721714; doi:10.1038/s41467-020-19863-x)
Supplement: Supplementary file 4 — Supplementary Data 3 [file 41467_2020_19863_MOESM4_ESM.xls]

## Sheet: Note
Supplementary Data 3. List of Cells Present in Each Embryo
Background Color	Description	Total Number
Red	The first four cells (i.e., ABa, ABp, EMS, P2)	4
Green	The cells with a complete lifespan recorded.	322
Blue	The cells without a complete lifespan recorded but confirmed to appear in at least one time point (not including ABa, ABp, EMS, P2)	330
White	The cells without intentional control.	/

## Sheet: AB Cells
AB	ABa	ABal	ABala	ABalaa	ABalaaa	ABalaaaa	ABalaaaal	ABalaaaala	ABalaaaalal
/	ABp	ABar	ABalp	ABalap	ABalaap	ABalaaap	ABalaaaar	ABalaaaalp	ABalaaaalar
/	/	ABpl	ABara	ABalpa	ABalapa	ABalaapa	ABalaaapa	ABalaaaarl	ABalaaaalpa
/	/	ABpr	ABarp	ABalpp	ABalapp	ABalaapp	ABalaaapp	ABalaaaarr	ABalaaaalpp
/	/	/	ABpla	ABaraa	ABalpaa	ABalapaa	ABalaapaa	ABalaaapal	ABalaaaarla
/	/	/	ABplp	ABarap	ABalpap	ABalapap	ABalaapap	ABalaaapar	ABalaaaarlp
/	/	/	ABpra	ABarpa	ABalppa	ABalappa	ABalaappa	ABalaaappl	ABalaaaarra
/	/	/	ABprp	ABarpp	ABalppp	ABalappp	ABalaappp	ABalaaappr	ABalaaaarrp
/	/	/	/	ABplaa	ABaraaa	ABalpaaa	ABalapaaa	ABalaapaaa	ABalaaapall
/	/	/	/	ABplap	ABaraap	ABalpaap	ABalapaap	ABalaapaap	ABalaaapalr
/	/	/	/	ABplpa	ABarapa	ABalpapa	ABalapapa	ABalaapapa	ABalaaaparl
/	/	/	/	ABplpp	ABarapp	ABalpapp	ABalapapp	ABalaapapp	ABalaaaparr
/	/	/	/	ABpraa	ABarpaa	ABalppaa	ABalappaa	ABalaappaa	ABalaaappll
/	/	/	/	ABprap	ABarpap	ABalppap	ABalappap	ABalaappap	ABalaaapplr
/	/	/	/	ABprpa	ABarppa	ABalpppa	ABalapppa	ABalaapppa	ABalaaapprl
/	/	/	/	ABprpp	ABarppp	ABalpppp	ABalapppp	ABalaapppp	ABalaaapprr
/	/	/	/	/	ABplaaa	ABaraaaa	ABalpaaaa	ABalapaaaa	ABalaapaaal
/	/	/	/	/	ABplaap	ABaraaap	ABalpaaap	ABalapaaap	ABalaapaaar
/	/	/	/	/	ABplapa	ABaraapa	ABalpaapa	ABalapaapa	ABalaapaapa
/	/	/	/	/	ABplapp	ABaraapp	ABalpaapp	ABalapaapp	ABalaapaapp
/	/	/	/	/	ABplpaa	ABarapaa	ABalpapaa	ABalapapaa	ABalaapapaa
/	/	/	/	/	ABplpap	ABarapap	ABalpapap	ABalapapap	ABalaapapap
/	/	/	/	/	ABplppa	ABarappa	ABalpappa	ABalapappa	ABalaapappa
/	/	/	/	/	ABplppp	ABarappp	ABalpappp	ABalapappp	ABalaapappp
/	/	/	/	/	ABpraaa	ABarpaaa	ABalppaaa	ABalappaaa	ABalaappaaa
/	/	/	/	/	ABpraap	ABarpaap	ABalppaap	ABalappaap	ABalaappaap
/	/	/	/	/	ABprapa	ABarpapa	ABalppapa	ABalappapa	ABalaappapa
/	/	/	/	/	ABprapp	ABarpapp	ABalppapp	ABalappapp	ABalaappapp
/	/	/	/	/	ABprpaa	ABarppaa	ABalpppaa	ABalapppaa	ABalaapppaa
/	/	/	/	/	ABprpap	ABarppap	ABalpppap	ABalapppap	ABalaapppap
/	/	/	/	/	ABprppa	ABarpppa	ABalppppa	ABalappppa	ABalaappppa
/	/	/	/	/	ABprppp	ABarpppp	ABalppppp	ABalappppp	ABalaappppp
/	/	/	/	/	/	ABplaaaa	ABaraaaaa	ABalpaaaaa	ABalapaaaaa
/	/	/	/	/	/	ABplaaap	ABaraaaap	ABalpaaaap	ABalapaaaap
/	/	/	/	/	/	ABplaapa	ABaraaapa	ABalpaaapa	ABalapaaapa
/	/	/	/	/	/	ABplaapp	ABaraaapp	ABalpaaapp	ABalapaaapp
/	/	/	/	/	/	ABplapaa	ABaraapaa	ABalpaapaa	ABalapaapaa
/	/	/	/	/	/	ABplapap	ABaraapap	ABalpaapap	ABalapaapap
/	/	/	/	/	/	ABplappa	ABaraappa	ABalpaappa	ABalapaappa
/	/	/	/	/	/	ABplappp	ABaraappp	ABalpaappp	ABalapaappp
/	/	/	/	/	/	ABplpaaa	ABarapaaa	ABalpapaaa	ABalapapaaa
/	/	/	/	/	/	ABplpaap	ABarapaap	ABalpapaap	ABalapapaap
/	/	/	/	/	/	ABplpapa	ABarapapa	ABalpapapa	ABalapapapa
/	/	/	/	/	/	ABplpapp	ABarapapp	ABalpapapp	ABalapapapp
/	/	/	/	/	/	ABplppaa	ABarappaa	ABalpappaa	ABalapappaa
/	/	/	/	/	/	ABplppap	ABarappap	ABalpappap	ABalapappap
/	/	/	/	/	/	ABplpppa	ABarapppa	ABalpapppa	ABalapapppa
/	/	/	/	/	/	ABplpppp	ABarapppp	ABalpapppp	ABalapapppp
/	/	/	/	/	/	ABpraaaa	ABarpaaaa	ABalppaaaa	ABalappaaaa
/	/	/	/	/	/	ABpraaap	ABarpaaap	ABalppaaap	ABalappaaap
/	/	/	/	/	/	ABpraapa	ABarpaapa	ABalppaapa	ABalappaapa
/	/	/	/	/	/	ABpraapp	ABarpaapp	ABalppaapp	ABalappaapp
/	/	/	/	/	/	ABprapaa	ABarpapaa	ABalppapaa	ABalappapaa
/	/	/	/	/	/	ABprapap	ABarpapap	ABalppapap	ABalappapap
/	/	/	/	/	/	ABprappa	ABarpappa	ABalppappa	ABalappappa
/	/	/	/	/	/	ABprappp	ABarpappp	ABalppappp	ABalappappp
/	/	/	/	/	/	ABprpaaa	ABarppaaa	ABalpppaaa	ABalapppaaa
/	/	/	/	/	/	ABprpaap	ABarppaap	ABalpppaap	ABalapppaap
/	/	/	/	/	/	ABprpapa	ABarppapa	ABalpppapa	ABalapppapa
/	/	/	/	/	/	ABprpapp	ABarppapp	ABalpppapp	ABalapppapp
/	/	/	/	/	/	ABprppaa	ABarpppaa	ABalppppaa	ABalappppaa
/	/	/	/	/	/	ABprppap	ABarpppap	ABalppppap	ABalappppap
/	/	/	/	/	/	ABprpppa	ABarppppa	ABalpppppa	ABalapppppa
/	/	/	/	/	/	ABprpppp	ABarppppp	ABalpppppp	ABalapppppp
/	/	/	/	/	/	/	ABplaaaaa	ABaraaaaaa	ABalpaaaaaa
/	/	/	/	/	/	/	ABplaaaap	ABaraaaaap	ABalpaaaaap
/	/	/	/	/	/	/	ABplaaapa	ABaraaaapa	ABalpaaaapa
/	/	/	/	/	/	/	ABplaaapp	ABaraaaapp	ABalpaaaapp
/	/	/	/	/	/	/	ABplaapaa	ABaraaapaa	ABalpaaapaa
/	/	/	/	/	/	/	ABplaapap	ABaraaapap	ABalpaaapap
/	/	/	/	/	/	/	ABplaappa	ABaraaappa	ABalpaaappa
/	/	/	/	/	/	/	ABplaappp	ABaraaappp	ABalpaaappp
/	/	/	/	/	/	/	ABplapaaa	ABaraapaaa	ABalpaapaaa
/	/	/	/	/	/	/	ABplapaap	ABaraapaap	ABalpaapaap
/	/	/	/	/	/	/	ABplapapa	ABaraapapa	ABalpaapapa
/	/	/	/	/	/	/	ABplapapp	ABaraapapp	ABalpaapapp
/	/	/	/	/	/	/	ABplappaa	ABaraappaa	ABalpaappaa
/	/	/	/	/	/	/	ABplappap	ABaraappap	ABalpaappap
/	/	/	/	/	/	/	ABplapppa	ABaraapppa	ABalpaapppa
/	/	/	/	/	/	/	ABplapppp	ABaraapppp	ABalpaapppp
/	/	/	/	/	/	/	ABplpaaaa	ABarapaaaa	ABalpapaaaa
/	/	/	/	/	/	/	ABplpaaap	ABarapaaap	ABalpapaaap
/	/	/	/	/	/	/	ABplpaapa	ABarapaapa	ABalpapaapa
/	/	/	/	/	/	/	ABplpaapp	ABarapaapp	ABalpapaapp
/	/	/	/	/	/	/	ABplpapaa	ABarapapaa	ABalpapapaa
/	/	/	/	/	/	/	ABplpapap	ABarapapap	ABalpapapap
/	/	/	/	/	/	/	ABplpappa	ABarapappa	ABalpapappa
/	/	/	/	/	/	/	ABplpappp	ABarapappp	ABalpapappp
/	/	/	/	/	/	/	ABplppaaa	ABarappaaa	ABalpappaaa
/	/	/	/	/	/	/	ABplppaap	ABarappaap	ABalpappaap
/	/	/	/	/	/	/	ABplppapa	ABarappapa	ABalpappapa
/	/	/	/	/	/	/	ABplppapp	ABarappapp	ABalpappapp
/	/	/	/	/	/	/	ABplpppaa	ABarapppaa	ABalpapppaa
/	/	/	/	/	/	/	ABplpppap	ABarapppap	ABalpapppap
/	/	/	/	/	/	/	ABplppppa	ABarappppa	ABalpappppa
/	/	/	/	/	/	/	ABplppppp	ABarappppp	ABalpappppp
/	/	/	/	/	/	/	ABpraaaaa	ABarpaaaaa	/
/	/	/	/	/	/	/	ABpraaaap	ABarpaaaap	/
/	/	/	/	/	/	/	ABpraaapa	ABarpaaapa	ABalppaaapa
/	/	/	/	/	/	/	ABpraaapp	ABarpaaapp	ABalppaaapp
/	/	/	/	/	/	/	ABpraapaa	ABarpaapaa	ABalppaapaa
/	/	/	/	/	/	/	ABpraapap	ABarpaapap	ABalppaapap
/	/	/	/	/	/	/	ABpraappa	ABarpaappa	ABalppaappa
/	/	/	/	/	/	/	ABpraappp	ABarpaappp	ABalppaappp
/	/	/	/	/	/	/	ABprapaaa	ABarpapaaa	ABalppapaaa
/	/	/	/	/	/	/	ABprapaap	ABarpapaap	ABalppapaap
/	/	/	/	/	/	/	ABprapapa	ABarpapapa	ABalppapapa
/	/	/	/	/	/	/	ABprapapp	ABarpapapp	ABalppapapp
/	/	/	/	/	/	/	ABprappaa	ABarpappaa	ABalppappaa
/	/	/	/	/	/	/	ABprappap	ABarpappap	ABalppappap
/	/	/	/	/	/	/	ABprapppa	ABarpapppa	ABalppapppa
/	/	/	/	/	/	/	ABprapppp	ABarpapppp	ABalppapppp
/	/	/	/	/	/	/	ABprpaaaa	ABarppaaaa	ABalpppaaaa
/	/	/	/	/	/	/	ABprpaaap	ABarppaaap	ABalpppaaap
/	/	/	/	/	/	/	ABprpaapa	ABarppaapa	ABalpppaapd
/	/	/	/	/	/	/	ABprpaapp	ABarppaapp	ABalpppaapv
/	/	/	/	/	/	/	ABprpapaa	ABarppapaa	ABalpppapad
/	/	/	/	/	/	/	ABprpapap	ABarppapap	ABalpppapav
/	/	/	/	/	/	/	ABprpappa	ABarppappa	ABalpppappa
/	/	/	/	/	/	/	ABprpappp	ABarppappp	ABalpppappp
/	/	/	/	/	/	/	ABprppaaa	ABarpppaaa	ABalppppaad
/	/	/	/	/	/	/	ABprppaap	ABarpppaap	ABalppppaav
/	/	/	/	/	/	/	ABprppapa	ABarpppapa	ABalppppapa
/	/	/	/	/	/	/	ABprppapp	ABarpppapp	ABalppppapp
/	/	/	/	/	/	/	ABprpppaa	ABarppppaa	ABalpppppaa
/	/	/	/	/	/	/	ABprpppap	ABarppppap	ABalpppppap
/	/	/	/	/	/	/	ABprppppa	ABarpppppa	ABalppppppa
/	/	/	/	/	/	/	ABprppppp	ABarpppppp	ABalppppppp
/	/	/	/	/	/	/	/	ABplaaaaaa	ABaraaaaaaa
/	/	/	/	/	/	/	/	ABplaaaaap	ABaraaaaaap
/	/	/	/	/	/	/	/	ABplaaaapa	ABaraaaaapa
/	/	/	/	/	/	/	/	ABplaaaapp	ABaraaaaapp
/	/	/	/	/	/	/	/	ABplaaapaa	ABaraaaapaa
/	/	/	/	/	/	/	/	ABplaaapap	ABaraaaapap
/	/	/	/	/	/	/	/	ABplaaappa	/
/	/	/	/	/	/	/	/	ABplaaappp	/
/	/	/	/	/	/	/	/	ABplaapaaa	ABaraaapaaa
/	/	/	/	/	/	/	/	ABplaapaap	ABaraaapaap
/	/	/	/	/	/	/	/	ABplaapapa	ABaraaapapa
/	/	/	/	/	/	/	/	ABplaapapp	ABaraaapapp
/	/	/	/	/	/	/	/	ABplaappaa	ABaraaappaa
/	/	/	/	/	/	/	/	ABplaappap	ABaraaappap
/	/	/	/	/	/	/	/	ABplaapppa	ABaraaapppa
/	/	/	/	/	/	/	/	ABplaapppp	ABaraaapppp
/	/	/	/	/	/	/	/	ABplapaaaa	ABaraapaaaa
/	/	/	/	/	/	/	/	ABplapaaap	ABaraapaaap
/	/	/	/	/	/	/	/	ABplapaapa	ABaraapaapa
/	/	/	/	/	/	/	/	ABplapaapp	ABaraapaapp
/	/	/	/	/	/	/	/	ABplapapaa	ABaraapapaa
/	/	/	/	/	/	/	/	ABplapapap	ABaraapapap
/	/	/	/	/	/	/	/	ABplapappa	ABaraapappa
/	/	/	/	/	/	/	/	ABplapappp	ABaraapappp
/	/	/	/	/	/	/	/	ABplappaaa	ABaraappaaa
/	/	/	/	/	/	/	/	ABplappaap	ABaraappaap
/	/	/	/	/	/	/	/	ABplappapa	ABaraappapa
/	/	/	/	/	/	/	/	ABplappapp	ABaraappapp
/	/	/	/	/	/	/	/	ABplapppaa	ABaraapppaa
/	/	/	/	/	/	/	/	ABplapppap	ABaraapppap
/	/	/	/	/	/	/	/	ABplappppa	ABaraappppa
/	/	/	/	/	/	/	/	ABplappppp	ABaraappppp
/	/	/	/	/	/	/	/	ABplpaaaaa	ABarapaaaaa
/	/	/	/	/	/	/	/	ABplpaaaap	ABarapaaaap
/	/	/	/	/	/	/	/	ABplpaaapa	ABarapaaapa
/	/	/	/	/	/	/	/	ABplpaaapp	ABarapaaapp
/	/	/	/	/	/	/	/	ABplpaapaa	ABarapaapaa
/	/	/	/	/	/	/	/	ABplpaapap	ABarapaapap
/	/	/	/	/	/	/	/	ABplpaappa	ABarapaappa
/	/	/	/	/	/	/	/	ABplpaappp	ABarapaappp
/	/	/	/	/	/	/	/	ABplpapaaa	ABarapapaaa
/	/	/	/	/	/	/	/	ABplpapaap	ABarapapaap
/	/	/	/	/	/	/	/	ABplpapapa	ABarapapapa
/	/	/	/	/	/	/	/	ABplpapapp	ABarapapapp
/	/	/	/	/	/	/	/	ABplpappaa	ABarapappaa
/	/	/	/	/	/	/	/	ABplpappap	ABarapappap
/	/	/	/	/	/	/	/	ABplpapppa	ABarapapppa
/	/	/	/	/	/	/	/	ABplpapppp	ABarapapppp
/	/	/	/	/	/	/	/	ABplppaaaa	ABarappaaaa
/	/	/	/	/	/	/	/	ABplppaaap	ABarappaaap
/	/	/	/	/	/	/	/	ABplppaapa	ABarappaapa
/	/	/	/	/	/	/	/	ABplppaapp	ABarappaapp
/	/	/	/	/	/	/	/	ABplppapaa	ABarappapaa
/	/	/	/	/	/	/	/	ABplppapap	ABarappapap
/	/	/	/	/	/	/	/	ABplppappa	ABarappappa
/	/	/	/	/	/	/	/	ABplppappp	ABarappappp
/	/	/	/	/	/	/	/	ABplpppaaa	ABarapppaaa
/	/	/	/	/	/	/	/	ABplpppaap	ABarapppaap
/	/	/	/	/	/	/	/	ABplpppapa	ABarapppapa
/	/	/	/	/	/	/	/	ABplpppapp	ABarapppapp
/	/	/	/	/	/	/	/	ABplppppaa	ABarappppaa
/	/	/	/	/	/	/	/	ABplppppap	ABarappppap
/	/	/	/	/	/	/	/	ABplpppppa	ABarapppppa
/	/	/	/	/	/	/	/	ABplpppppp	ABarapppppp
/	/	/	/	/	/	/	/	ABpraaaaaa	ABarpaaaaal
/	/	/	/	/	/	/	/	ABpraaaaap	ABarpaaaaar
/	/	/	/	/	/	/	/	ABpraaaapa	ABarpaaaapa
/	/	/	/	/	/	/	/	ABpraaaapp	ABarpaaaapp
/	/	/	/	/	/	/	/	ABpraaapaa	ABarpaaapaa
/	/	/	/	/	/	/	/	ABpraaapap	ABarpaaapap
/	/	/	/	/	/	/	/	ABpraaappa	ABarpaaappa
/	/	/	/	/	/	/	/	ABpraaappp	ABarpaaappp
/	/	/	/	/	/	/	/	ABpraapaaa	/
/	/	/	/	/	/	/	/	ABpraapaap	/
/	/	/	/	/	/	/	/	ABpraapapa	ABarpaapapa
/	/	/	/	/	/	/	/	ABpraapapp	ABarpaapapp
/	/	/	/	/	/	/	/	ABpraappaa	ABarpaappaa
/	/	/	/	/	/	/	/	ABpraappap	ABarpaappap
/	/	/	/	/	/	/	/	ABpraapppa	ABarpaapppa
/	/	/	/	/	/	/	/	ABpraapppp	ABarpaapppp
/	/	/	/	/	/	/	/	ABprapaaaa	ABarpapaaaa
/	/	/	/	/	/	/	/	ABprapaaap	ABarpapaaap
/	/	/	/	/	/	/	/	ABprapaapa	ABarpapaapa
/	/	/	/	/	/	/	/	ABprapaapp	ABarpapaapp
/	/	/	/	/	/	/	/	ABprapapaa	ABarpapapaa
/	/	/	/	/	/	/	/	ABprapapap	ABarpapapap
/	/	/	/	/	/	/	/	ABprapappa	/
/	/	/	/	/	/	/	/	ABprapappp	/
/	/	/	/	/	/	/	/	ABprappaaa	ABarpappaaa
/	/	/	/	/	/	/	/	ABprappaap	ABarpappaap
/	/	/	/	/	/	/	/	ABprappapa	ABarpappapa
/	/	/	/	/	/	/	/	ABprappapp	ABarpappapp
/	/	/	/	/	/	/	/	ABprapppaa	ABarpapppaa
/	/	/	/	/	/	/	/	ABprapppap	ABarpapppap
/	/	/	/	/	/	/	/	ABprappppa	ABarpappppa
/	/	/	/	/	/	/	/	ABprappppp	ABarpappppp
/	/	/	/	/	/	/	/	ABprpaaaaa	ABarppaaaaa
/	/	/	/	/	/	/	/	ABprpaaaap	ABarppaaaap
/	/	/	/	/	/	/	/	ABprpaaapa	ABarppaaapa
/	/	/	/	/	/	/	/	ABprpaaapp	ABarppaaapp
/	/	/	/	/	/	/	/	ABprpaapaa	ABarppaapaa
/	/	/	/	/	/	/	/	ABprpaapap	ABarppaapap
/	/	/	/	/	/	/	/	ABprpaappa	/
/	/	/	/	/	/	/	/	ABprpaappp	/
/	/	/	/	/	/	/	/	ABprpapaaa	/
/	/	/	/	/	/	/	/	ABprpapaap	/
/	/	/	/	/	/	/	/	ABprpapapa	/
/	/	/	/	/	/	/	/	ABprpapapp	/
/	/	/	/	/	/	/	/	ABprpappaa	ABarppappaa
/	/	/	/	/	/	/	/	ABprpappap	ABarppappap
/	/	/	/	/	/	/	/	ABprpapppa	ABarppapppa
/	/	/	/	/	/	/	/	ABprpapppp	ABarppapppp
/	/	/	/	/	/	/	/	ABprppaaaa	/
/	/	/	/	/	/	/	/	ABprppaaap	/
/	/	/	/	/	/	/	/	ABprppaapa	/
/	/	/	/	/	/	/	/	ABprppaapp	/
/	/	/	/	/	/	/	/	ABprppapaa	/
/	/	/	/	/	/	/	/	ABprppapap	/
/	/	/	/	/	/	/	/	ABprppappa	/
/	/	/	/	/	/	/	/	ABprppappp	/
/	/	/	/	/	/	/	/	ABprpppaaa	ABarppppaaa
/	/	/	/	/	/	/	/	ABprpppaap	ABarppppaap
/	/	/	/	/	/	/	/	ABprpppapa	ABarppppapa
/	/	/	/	/	/	/	/	ABprpppapp	ABarppppapp
/	/	/	/	/	/	/	/	ABprppppaa	/
/	/	/	/	/	/	/	/	ABprppppap	/
/	/	/	/	/	/	/	/	ABprpppppa	ABarppppppa
/	/	/	/	/	/	/	/	ABprpppppp	ABarppppppp
/	/	/	/	/	/	/	/	/	ABplaaaaaaa
/	/	/	/	/	/	/	/	/	ABplaaaaaap
/	/	/	/	/	/	/	/	/	ABplaaaaapa
/	/	/	/	/	/	/	/	/	ABplaaaaapp
/	/	/	/	/	/	/	/	/	ABplaaaapaa
/	/	/	/	/	/	/	/	/	ABplaaaapap
/	/	/	/	/	/	/	/	/	/
/	/	/	/	/	/	/	/	/	/
/	/	/	/	/	/	/	/	/	ABplaaapaaa
/	/	/	/	/	/	/	/	/	ABplaaapaap
/	/	/	/	/	/	/	/	/	ABplaaapapa
/	/	/	/	/	/	/	/	/	ABplaaapapp
/	/	/	/	/	/	/	/	/	ABplaaappaa
/	/	/	/	/	/	/	/	/	ABplaaappap
/	/	/	/	/	/	/	/	/	ABplaaapppa
/	/	/	/	/	/	/	/	/	ABplaaapppp
/	/	/	/	/	/	/	/	/	ABplaapaaaa
/	/	/	/	/	/	/	/	/	ABplaapaaap
/	/	/	/	/	/	/	/	/	ABplaapaapa
/	/	/	/	/	/	/	/	/	ABplaapaapp
/	/	/	/	/	/	/	/	/	ABplaapapaa
/	/	/	/	/	/	/	/	/	ABplaapapap
/	/	/	/	/	/	/	/	/	ABplaapappa
/	/	/	/	/	/	/	/	/	ABplaapappp
/	/	/	/	/	/	/	/	/	/
/	/	/	/	/	/	/	/	/	/
/	/	/	/	/	/	/	/	/	ABplaappapa
/	/	/	/	/	/	/	/	/	ABplaappapp
/	/	/	/	/	/	/	/	/	ABplaapppaa
/	/	/	/	/	/	/	/	/	ABplaapppap
/	/	/	/	/	/	/	/	/	/
/	/	/	/	/	/	/	/	/	/
/	/	/	/	/	/	/	/	/	ABplapaaaaa
/	/	/	/	/	/	/	/	/	ABplapaaaap
/	/	/	/	/	/	/	/	/	ABplapaaapa
/	/	/	/	/	/	/	/	/	ABplapaaapp
/	/	/	/	/	/	/	/	/	ABplapaapaa
/	/	/	/	/	/	/	/	/	ABplapaapap
/	/	/	/	/	/	/	/	/	/
/	/	/	/	/	/	/	/	/	/
/	/	/	/	/	/	/	/	/	/
/	/	/	/	/	/	/	/	/	/
/	/	/	/	/	/	/	/	/	/
/	/	/	/	/	/	/	/	/	/
/	/	/	/	/	/	/	/	/	/
/	/	/	/	/	/	/	/	/	/
/	/	/	/	/	/	/	/	/	ABplapapppa
/	/	/	/	/	/	/	/	/	ABplapapppp
/	/	/	/	/	/	/	/	/	/
/	/	/	/	/	/	/	/	/	/
/	/	/	/	/	/	/	/	/	/
/	/	/	/	/	/	/	/	/	/
/	/	/	/	/	/	/	/	/	/
/	/	/	/	/	/	/	/	/	/
/	/	/	/	/	/	/	/	/	/
/	/	/	/	/	/	/	/	/	/
/	/	/	/	/	/	/	/	/	ABplapppaaa
/	/	/	/	/	/	/	/	/	ABplapppaap
/	/	/	/	/	/	/	/	/	ABplapppapa
/	/	/	/	/	/	/	/	/	ABplapppapp
/	/	/	/	/	/	/	/	/	/
/	/	/	/	/	/	/	/	/	/
/	/	/	/	/	/	/	/	/	ABplapppppa
/	/	/	/	/	/	/	/	/	ABplapppppp
/	/	/	/	/	/	/	/	/	ABplpaaaaaa
/	/	/	/	/	/	/	/	/	ABplpaaaaap
/	/	/	/	/	/	/	/	/	ABplpaaaapa
/	/	/	/	/	/	/	/	/	ABplpaaaapp
/	/	/	/	/	/	/	/	/	ABplpaaapaa
/	/	/	/	/	/	/	/	/	ABplpaaapap
/	/	/	/	/	/	/	/	/	ABplpaaappa
/	/	/	/	/	/	/	/	/	ABplpaaappp
/	/	/	/	/	/	/	/	/	ABplpaapaaa
/	/	/	/	/	/	/	/	/	ABplpaapaap
/	/	/	/	/	/	/	/	/	ABplpaapapa
/	/	/	/	/	/	/	/	/	ABplpaapapp
/	/	/	/	/	/	/	/	/	ABplpaappaa
/	/	/	/	/	/	/	/	/	ABplpaappap
/	/	/	/	/	/	/	/	/	ABplpaapppa
/	/	/	/	/	/	/	/	/	ABplpaapppp
/	/	/	/	/	/	/	/	/	ABplpapaaaa
/	/	/	/	/	/	/	/	/	ABplpapaaap
/	/	/	/	/	/	/	/	/	ABplpapaapa
/	/	/	/	/	/	/	/	/	ABplpapaapp
/	/	/	/	/	/	/	/	/	ABplpapapaa
/	/	/	/	/	/	/	/	/	ABplpapapap
/	/	/	/	/	/	/	/	/	ABplpapappa
/	/	/	/	/	/	/	/	/	ABplpapappp
/	/	/	/	/	/	/	/	/	ABplpappaaa
/	/	/	/	/	/	/	/	/	ABplpappaap
/	/	/	/	/	/	/	/	/	ABplpappapa
/	/	/	/	/	/	/	/	/	ABplpappapp
/	/	/	/	/	/	/	/	/	ABplpapppaa
/	/	/	/	/	/	/	/	/	ABplpapppap
/	/	/	/	/	/	/	/	/	ABplpappppa
/	/	/	/	/	/	/	/	/	ABplpappppp
/	/	/	/	/	/	/	/	/	ABplppaaaaa
/	/	/	/	/	/	/	/	/	ABplppaaaap
/	/	/	/	/	/	/	/	/	ABplppaaapa
/	/	/	/	/	/	/	/	/	ABplppaaapp
/	/	/	/	/	/	/	/	/	ABplppaapaa
/	/	/	/	/	/	/	/	/	ABplppaapap
/	/	/	/	/	/	/	/	/	ABplppaappa
/	/	/	/	/	/	/	/	/	ABplppaappp
/	/	/	/	/	/	/	/	/	ABplppapaaa
/	/	/	/	/	/	/	/	/	ABplppapaap
/	/	/	/	/	/	/	/	/	ABplppapapa
/	/	/	/	/	/	/	/	/	ABplppapapp
/	/	/	/	/	/	/	/	/	ABplppappaa
/	/	/	/	/	/	/	/	/	ABplppappap
/	/	/	/	/	/	/	/	/	ABplppapppa
/	/	/	/	/	/	/	/	/	ABplppapppp
/	/	/	/	/	/	/	/	/	ABplpppaaaa
/	/	/	/	/	/	/	/	/	ABplpppaaap
/	/	/	/	/	/	/	/	/	ABplpppaapa
/	/	/	/	/	/	/	/	/	ABplpppaapp
/	/	/	/	/	/	/	/	/	ABplpppapaa
/	/	/	/	/	/	/	/	/	ABplpppapap
/	/	/	/	/	/	/	/	/	ABplpppappa
/	/	/	/	/	/	/	/	/	ABplpppappp
/	/	/	/	/	/	/	/	/	ABplppppaaa
/	/	/	/	/	/	/	/	/	ABplppppaap
/	/	/	/	/	/	/	/	/	ABplppppapa
/	/	/	/	/	/	/	/	/	ABplppppapp
/	/	/	/	/	/	/	/	/	ABplpppppaa
/	/	/	/	/	/	/	/	/	ABplpppppap
/	/	/	/	/	/	/	/	/	ABplppppppa
/	/	/	/	/	/	/	/	/	ABplppppppp
/	/	/	/	/	/	/	/	/	ABpraaaaaaa
/	/	/	/	/	/	/	/	/	ABpraaaaaap
/	/	/	/	/	/	/	/	/	ABpraaaaapd
/	/	/	/	/	/	/	/	/	ABpraaaaapv
/	/	/	/	/	/	/	/	/	ABpraaaapad
/	/	/	/	/	/	/	/	/	ABpraaaapav
/	/	/	/	/	/	/	/	/	ABpraaaappa
/	/	/	/	/	/	/	/	/	ABpraaaappp
/	/	/	/	/	/	/	/	/	ABpraaapaad
/	/	/	/	/	/	/	/	/	ABpraaapaav
/	/	/	/	/	/	/	/	/	ABpraaapapa
/	/	/	/	/	/	/	/	/	ABpraaapapp
/	/	/	/	/	/	/	/	/	ABpraaappaa
/	/	/	/	/	/	/	/	/	ABpraaappap
/	/	/	/	/	/	/	/	/	ABpraaapppa
/	/	/	/	/	/	/	/	/	ABpraaapppp
/	/	/	/	/	/	/	/	/	ABpraapaaaa
/	/	/	/	/	/	/	/	/	ABpraapaaap
/	/	/	/	/	/	/	/	/	ABpraapaapa
/	/	/	/	/	/	/	/	/	ABpraapaapp
/	/	/	/	/	/	/	/	/	ABpraapapaa
/	/	/	/	/	/	/	/	/	ABpraapapap
/	/	/	/	/	/	/	/	/	ABpraapappa
/	/	/	/	/	/	/	/	/	ABpraapappp
/	/	/	/	/	/	/	/	/	/
/	/	/	/	/	/	/	/	/	/
/	/	/	/	/	/	/	/	/	/
/	/	/	/	/	/	/	/	/	/
/	/	/	/	/	/	/	/	/	ABpraapppaa
/	/	/	/	/	/	/	/	/	ABpraapppap
/	/	/	/	/	/	/	/	/	/
/	/	/	/	/	/	/	/	/	/
/	/	/	/	/	/	/	/	/	ABprapaaaaa
/	/	/	/	/	/	/	/	/	ABprapaaaap
/	/	/	/	/	/	/	/	/	ABprapaaapa
/	/	/	/	/	/	/	/	/	ABprapaaapp
/	/	/	/	/	/	/	/	/	ABprapaapaa
/	/	/	/	/	/	/	/	/	ABprapaapap
/	/	/	/	/	/	/	/	/	/
/	/	/	/	/	/	/	/	/	/
/	/	/	/	/	/	/	/	/	ABprapapaaa
/	/	/	/	/	/	/	/	/	ABprapapaap
/	/	/	/	/	/	/	/	/	/
/	/	/	/	/	/	/	/	/	/
/	/	/	/	/	/	/	/	/	/
/	/	/	/	/	/	/	/	/	/
/	/	/	/	/	/	/	/	/	ABprapapppa
/	/	/	/	/	/	/	/	/	ABprapapppp
/	/	/	/	/	/	/	/	/	/
/	/	/	/	/	/	/	/	/	/
/	/	/	/	/	/	/	/	/	/
/	/	/	/	/	/	/	/	/	/
/	/	/	/	/	/	/	/	/	/
/	/	/	/	/	/	/	/	/	/
/	/	/	/	/	/	/	/	/	/
/	/	/	/	/	/	/	/	/	/
/	/	/	/	/	/	/	/	/	ABprapppaaa
/	/	/	/	/	/	/	/	/	ABprapppaap
/	/	/	/	/	/	/	/	/	ABprapppapa
/	/	/	/	/	/	/	/	/	ABprapppapp
/	/	/	/	/	/	/	/	/	ABprappppaa
/	/	/	/	/	/	/	/	/	ABprappppap
/	/	/	/	/	/	/	/	/	ABprapppppa
/	/	/	/	/	/	/	/	/	ABprapppppp
/	/	/	/	/	/	/	/	/	ABprpaaaaaa
/	/	/	/	/	/	/	/	/	ABprpaaaaap
/	/	/	/	/	/	/	/	/	ABprpaaaapa
/	/	/	/	/	/	/	/	/	ABprpaaaapp
/	/	/	/	/	/	/	/	/	ABprpaaapaa
/	/	/	/	/	/	/	/	/	ABprpaaapap
/	/	/	/	/	/	/	/	/	ABprpaaappa
/	/	/	/	/	/	/	/	/	ABprpaaappp
/	/	/	/	/	/	/	/	/	ABprpaapaaa
/	/	/	/	/	/	/	/	/	ABprpaapaap
/	/	/	/	/	/	/	/	/	ABprpaapapa
/	/	/	/	/	/	/	/	/	ABprpaapapp
/	/	/	/	/	/	/	/	/	ABprpaappaa
/	/	/	/	/	/	/	/	/	ABprpaappap
/	/	/	/	/	/	/	/	/	ABprpaapppa
/	/	/	/	/	/	/	/	/	ABprpaapppp
/	/	/	/	/	/	/	/	/	ABprpapaaaa
/	/	/	/	/	/	/	/	/	ABprpapaaap
/	/	/	/	/	/	/	/	/	ABprpapaapa
/	/	/	/	/	/	/	/	/	ABprpapaapp
/	/	/	/	/	/	/	/	/	ABprpapapaa
/	/	/	/	/	/	/	/	/	ABprpapapap
/	/	/	/	/	/	/	/	/	ABprpapappa
/	/	/	/	/	/	/	/	/	ABprpapappp
/	/	/	/	/	/	/	/	/	ABprpappaaa
/	/	/	/	/	/	/	/	/	ABprpappaap
/	/	/	/	/	/	/	/	/	ABprpappapa
/	/	/	/	/	/	/	/	/	ABprpappapp
/	/	/	/	/	/	/	/	/	ABprpapppaa
/	/	/	/	/	/	/	/	/	ABprpapppap
/	/	/	/	/	/	/	/	/	ABprpappppa
/	/	/	/	/	/	/	/	/	ABprpappppp
/	/	/	/	/	/	/	/	/	ABprppaaaaa
/	/	/	/	/	/	/	/	/	ABprppaaaap
/	/	/	/	/	/	/	/	/	ABprppaaapa
/	/	/	/	/	/	/	/	/	ABprppaaapp
/	/	/	/	/	/	/	/	/	ABprppaapaa
/	/	/	/	/	/	/	/	/	ABprppaapap
/	/	/	/	/	/	/	/	/	ABprppaappa
/	/	/	/	/	/	/	/	/	ABprppaappp
/	/	/	/	/	/	/	/	/	ABprppapaaa
/	/	/	/	/	/	/	/	/	ABprppapaap
/	/	/	/	/	/	/	/	/	ABprppapapa
/	/	/	/	/	/	/	/	/	ABprppapapp
/	/	/	/	/	/	/	/	/	ABprppappaa
/	/	/	/	/	/	/	/	/	ABprppappap
/	/	/	/	/	/	/	/	/	ABprppapppa
/	/	/	/	/	/	/	/	/	ABprppapppp
/	/	/	/	/	/	/	/	/	ABprpppaaaa
/	/	/	/	/	/	/	/	/	ABprpppaaap
/	/	/	/	/	/	/	/	/	ABprpppaapa
/	/	/	/	/	/	/	/	/	ABprpppaapp
/	/	/	/	/	/	/	/	/	ABprpppapaa
/	/	/	/	/	/	/	/	/	ABprpppapap
/	/	/	/	/	/	/	/	/	ABprpppappa
/	/	/	/	/	/	/	/	/	ABprpppappp
/	/	/	/	/	/	/	/	/	ABprppppaaa
/	/	/	/	/	/	/	/	/	ABprppppaap
/	/	/	/	/	/	/	/	/	ABprppppapa
/	/	/	/	/	/	/	/	/	ABprppppapp
/	/	/	/	/	/	/	/	/	ABprpppppaa
/	/	/	/	/	/	/	/	/	ABprpppppap
/	/	/	/	/	/	/	/	/	ABprppppppa
/	/	/	/	/	/	/	/	/	ABprppppppp

## Sheet: MS Cells
EMS	MS	MSa	MSaa	MSaaa	MSaaaa	MSaaaaa	MSaaaaaa
/	/	MSp	MSap	MSaap	MSaaap	MSaaaap	MSaaaaap
/	/	/	MSpa	MSapa	MSaapa	MSaaapa	MSaaaapa
/	/	/	MSpp	MSapp	MSaapp	MSaaapp	MSaaaapp
/	/	/	/	MSpaa	MSapaa	MSaapaa	MSaaapaa
/	/	/	/	MSpap	MSapap	MSaapap	MSaaapap
/	/	/	/	MSppa	MSappa	MSaappa	MSaaappa
/	/	/	/	MSppp	MSappp	MSaappp	MSaaappp
/	/	/	/	/	MSpaaa	MSapaaa	MSaapaaa
/	/	/	/	/	MSpaap	MSapaap	MSaapaap
/	/	/	/	/	MSpapa	MSapapa	MSaapapa
/	/	/	/	/	MSpapp	MSapapp	MSaapapp
/	/	/	/	/	MSppaa	MSappaa	MSaappaa
/	/	/	/	/	MSppap	MSappap	MSaappap
/	/	/	/	/	MSpppa	MSapppa	MSaapppa
/	/	/	/	/	MSpppp	MSapppp	MSaapppp
/	/	/	/	/	/	MSpaaaa	MSapaaaa
/	/	/	/	/	/	MSpaaap	MSapaaap
/	/	/	/	/	/	MSpaapa	MSapaapa
/	/	/	/	/	/	MSpaapp	MSapaapp
/	/	/	/	/	/	MSpapaa	MSapapaa
/	/	/	/	/	/	MSpapap	MSapapap
/	/	/	/	/	/	MSpappa	MSapappa
/	/	/	/	/	/	MSpappp	MSapappp
/	/	/	/	/	/	MSppaaa	MSappaaa
/	/	/	/	/	/	MSppaap	MSappaap
/	/	/	/	/	/	MSppapa	MSappapa
/	/	/	/	/	/	MSppapp	MSappapp
/	/	/	/	/	/	MSpppaa	MSapppaa
/	/	/	/	/	/	MSpppap	MSapppap
/	/	/	/	/	/	MSppppa	MSappppa
/	/	/	/	/	/	MSppppp	MSappppp
/	/	/	/	/	/	/	MSpaaaaa
/	/	/	/	/	/	/	MSpaaaap
/	/	/	/	/	/	/	MSpaaapa
/	/	/	/	/	/	/	MSpaaapp
/	/	/	/	/	/	/	MSpaapaa
/	/	/	/	/	/	/	MSpaapap
/	/	/	/	/	/	/	MSpaappa
/	/	/	/	/	/	/	MSpaappp
/	/	/	/	/	/	/	MSpapaaa
/	/	/	/	/	/	/	MSpapaap
/	/	/	/	/	/	/	MSpapapa
/	/	/	/	/	/	/	MSpapapp
/	/	/	/	/	/	/	MSpappaa
/	/	/	/	/	/	/	MSpappap
/	/	/	/	/	/	/	MSpapppa
/	/	/	/	/	/	/	MSpapppp
/	/	/	/	/	/	/	MSppaaaa
/	/	/	/	/	/	/	MSppaaap
/	/	/	/	/	/	/	MSppaapa
/	/	/	/	/	/	/	MSppaapp
/	/	/	/	/	/	/	MSppapaa
/	/	/	/	/	/	/	MSppapap
/	/	/	/	/	/	/	MSppappa
/	/	/	/	/	/	/	MSppappp
/	/	/	/	/	/	/	MSpppaaa
/	/	/	/	/	/	/	MSpppaap
/	/	/	/	/	/	/	MSpppapa
/	/	/	/	/	/	/	MSpppapp
/	/	/	/	/	/	/	MSppppaa
/	/	/	/	/	/	/	MSppppap
/	/	/	/	/	/	/	MSpppppa
/	/	/	/	/	/	/	MSpppppp

## Sheet: E Cells
EMS	E	Ea	Eal	Eala	Ealaa	Ealaad
/	/	Ep	Ear	Ealp	Ealap	Ealaav
/	/	/	Epl	Eara	Ealpa	/
/	/	/	Epr	Earp	Ealpp	/
/	/	/	/	Epla	Earaa	/
/	/	/	/	Eplp	Earap	/
/	/	/	/	Epra	Earpa	/
/	/	/	/	Eprp	Earpp	/
/	/	/	/	/	Eplaa	Earaad
/	/	/	/	/	Eplap	Earaav
/	/	/	/	/	Eplpa	/
/	/	/	/	/	Eplpp	/
/	/	/	/	/	Epraa	/
/	/	/	/	/	Eprap	/
/	/	/	/	/	Eprpa	/
/	/	/	/	/	Eprpp	/
/	/	/	/	/	/	/
/	/	/	/	/	/	/
/	/	/	/	/	/	/
/	/	/	/	/	/	/
/	/	/	/	/	/	Eplpaa
/	/	/	/	/	/	Eplpap
/	/	/	/	/	/	Eplppa
/	/	/	/	/	/	Eplppp
/	/	/	/	/	/	/
/	/	/	/	/	/	/
/	/	/	/	/	/	/
/	/	/	/	/	/	/
/	/	/	/	/	/	Eprpaa
/	/	/	/	/	/	Eprpap
/	/	/	/	/	/	Eprppa
/	/	/	/	/	/	Eprppp
/
/
/
/
/
/
/
/
/
/
/
/
/
/
/
/
/
/
/
/
/
/
/
/
/
/
/
/
/
/
/
/

## Sheet: C Cells
C	Ca	Caa	Caaa	Caaaa	Caaaaa
/	Cp	Cap	Caap	Caaap	Caaaap
/	/	Cpa	Capa	Caapa	Caaapa
/	/	Cpp	Capp	Caapp	Caaapp
/	/	/	Cpaa	Capaa	Caapaa
/	/	/	Cpap	Capap	Caapap
/	/	/	Cppa	Cappa	Caappd
/	/	/	Cppp	Cappp	Caappv
/	/	/	/	Cpaaa	Capaaa
/	/	/	/	Cpaap	Capaap
/	/	/	/	Cpapa	Capapa
/	/	/	/	Cpapp	Capapp
/	/	/	/	Cppaa	Cappaa
/	/	/	/	Cppap	Cappap
/	/	/	/	Cpppa	Capppa
/	/	/	/	Cpppp	Capppp
/	/	/	/	/	Cpaaaa
/	/	/	/	/	Cpaaap
/	/	/	/	/	Cpaapa
/	/	/	/	/	Cpaapp
/	/	/	/	/	Cpapaa
/	/	/	/	/	Cpapap
/	/	/	/	/	Cpappd
/	/	/	/	/	Cpappv
/	/	/	/	/	Cppaaa
/	/	/	/	/	Cppaap
/	/	/	/	/	Cppapa
/	/	/	/	/	Cppapp
/	/	/	/	/	Cpppaa
/	/	/	/	/	Cpppap
/	/	/	/	/	Cppppa
/	/	/	/	/	Cppppp

## Sheet: D Cells
D	Da	Daa	Daaa	Daaaa
/	Dp	Dap	Daap	Daaap
/	/	Dpa	Dapa	Daapa
/	/	Dpp	Dapp	Daapp
/	/	/	Dpaa	Dapaa
/	/	/	Dpap	Dapap
/	/	/	Dppa	Dappa
/	/	/	Dppp	Dappp
/	/	/	/	Dpaaa
/	/	/	/	Dpaap
/	/	/	/	Dpapa
/	/	/	/	Dpapp
/	/	/	/	Dppaa
/	/	/	/	Dppap
/	/	/	/	Dpppa
/	/	/	/	Dpppp

## Sheet: P Cells
P0	P1	P2	P3	P4	Z2
					Z3
