# Supplementary material for: Establishment of a morphological atlas of the Caenorhabditis elegans embryo using deep-learning-based 4D segmentation
Source: Nat Commun. 2020 Dec 7;11:6254. doi: 10.1038/s41467-020-19863-x (PMC7721714; doi:10.1038/s41467-020-19863-x)
Supplement: Supplementary file 5 — Supplementary Data 4 [file 41467_2020_19863_MOESM5_ESM.xls]

## Sheet: TableS
Supplementary Data 4. List of Cells Segmented in Each Embryo
Cell Name	Embryos with Complete Segmentation throughout A Cell's Lifespan
ABal	Sample 04	Sample 05	Sample 06	Sample 07	Sample 08	Sample 09	Sample 10	Sample 11	Sample 12	Sample 13	Sample 14	Sample 15	Sample 16	Sample 17	Sample 18	Sample 19	Sample 20
ABar	Sample 04	Sample 05	Sample 06	Sample 07	Sample 08	Sample 09	Sample 10	Sample 11	Sample 12	Sample 13	Sample 14	Sample 15	Sample 16	Sample 17	Sample 18	Sample 19	Sample 20
ABpl	Sample 04	Sample 05	Sample 06	Sample 07	Sample 08	Sample 09	Sample 10	Sample 11	Sample 12	Sample 13	Sample 14	Sample 15	Sample 16	Sample 17	Sample 18	Sample 19	Sample 20
ABpr	Sample 04	Sample 05	Sample 06	Sample 07	Sample 08	Sample 09	Sample 10	Sample 11	Sample 12	Sample 13	Sample 14	Sample 15	Sample 16	Sample 17	Sample 18	Sample 19	Sample 20
ABala	Sample 04	Sample 05	Sample 06	Sample 07	Sample 08	Sample 09	Sample 10	Sample 11	Sample 12	Sample 13	Sample 14	Sample 15	Sample 16	Sample 17	Sample 18	Sample 19	Sample 20
ABalp	Sample 04	Sample 05	Sample 06	Sample 07	Sample 08	Sample 09	Sample 10	Sample 11	Sample 12	Sample 13	Sample 14	Sample 15	Sample 16	Sample 17	Sample 18	Sample 19	Sample 20
ABara	Sample 04	Sample 05	Sample 06	Sample 07	Sample 08	Sample 09	Sample 10	Sample 11	Sample 12	Sample 13	Sample 14	Sample 15	Sample 16	Sample 17	Sample 18	Sample 19	Sample 20
ABarp	Sample 04	Sample 05	Sample 06	Sample 07	Sample 08	Sample 09	Sample 10	Sample 11	Sample 12	Sample 13	Sample 14	Sample 15	Sample 16	Sample 17	Sample 18	Sample 19	Sample 20
ABpla	Sample 04	Sample 05	Sample 06	Sample 07	Sample 08	Sample 09	Sample 10	Sample 11	Sample 12	Sample 13	Sample 14	Sample 15	Sample 16	Sample 17	Sample 18	Sample 19	Sample 20
ABplp	Sample 04	Sample 05	Sample 06	Sample 07	Sample 08	Sample 09	Sample 10	Sample 11	Sample 12	Sample 13	Sample 14	Sample 15	Sample 16	Sample 17	Sample 18	Sample 19	Sample 20
ABpra	Sample 04	Sample 05	Sample 06	Sample 07	Sample 08	Sample 09	Sample 10	Sample 11	Sample 12	Sample 13	Sample 14	Sample 15	Sample 16	Sample 17	Sample 18	Sample 19	Sample 20
ABprp	Sample 04	Sample 05	Sample 06	Sample 07	Sample 08	Sample 09	Sample 10	Sample 11	Sample 12	Sample 13	Sample 14	Sample 15	Sample 16	Sample 17	Sample 18	Sample 19	Sample 20
ABalaa	Sample 04	Sample 05	Sample 06	Sample 07	Sample 08	Sample 09	Sample 10	Sample 11	Sample 12	Sample 13	Sample 14	Sample 15	Sample 16	Sample 17	Sample 18	Sample 19	Sample 20
ABalap	Sample 04	Sample 05	Sample 06	Sample 07	Sample 08	Sample 09	Sample 10	Sample 11	Sample 12	Sample 13	Sample 14	Sample 15	Sample 16	Sample 17	Sample 18	Sample 19	Sample 20
ABalpa	Sample 04	Sample 05	Sample 06	Sample 07	Sample 08	Sample 09	Sample 10	Sample 11	Sample 12	Sample 13	Sample 14	Sample 15	Sample 16	Sample 17	Sample 18	Sample 19	Sample 20
ABalpp	Sample 04	Sample 05	Sample 06	Sample 07	Sample 08	Sample 09	Sample 10	Sample 11	Sample 12	Sample 13	Sample 14	Sample 15	Sample 16	Sample 17	Sample 18	Sample 19	Sample 20
ABaraa	Sample 04	Sample 05	Sample 06	Sample 07	Sample 08	Sample 09	Sample 10	Sample 11	Sample 12	Sample 13	Sample 14	Sample 15	Sample 16	Sample 17	Sample 18	Sample 19	Sample 20
ABarap	Sample 04	Sample 05	Sample 06	Sample 07	Sample 08	Sample 09	Sample 10	Sample 11	Sample 12	Sample 13	Sample 14	Sample 15	Sample 16	Sample 17	Sample 18	Sample 19	Sample 20
ABarpa	Sample 04	Sample 05	Sample 06	Sample 07	Sample 08	Sample 09	Sample 10	Sample 11	Sample 12	Sample 13	Sample 14	Sample 15	Sample 16	Sample 17	Sample 18	Sample 19	Sample 20
ABarpp	Sample 04	Sample 05	Sample 06	Sample 07	Sample 08	Sample 09	Sample 10	Sample 11	Sample 12	Sample 13	Sample 14	Sample 15	Sample 16	Sample 17	Sample 18	Sample 19	Sample 20
ABplaa	Sample 04	Sample 05	Sample 06	Sample 07	Sample 08	Sample 09	Sample 10	Sample 11	Sample 12	Sample 13	Sample 14	Sample 15	Sample 16	Sample 17	Sample 18	Sample 19	Sample 20
ABplap	Sample 04	Sample 05	Sample 06	Sample 07	Sample 08	Sample 09	Sample 10	Sample 11	Sample 12	Sample 13	Sample 14	Sample 15	Sample 16	Sample 17	Sample 18	Sample 19	Sample 20
ABplpa	Sample 04	Sample 05	Sample 06	Sample 07	Sample 08	Sample 09	Sample 10	Sample 11	Sample 12	Sample 13	Sample 14	Sample 15	Sample 16	Sample 17	Sample 18	Sample 19	Sample 20
ABplpp	Sample 04	Sample 05	Sample 06	Sample 07	Sample 08	Sample 09	Sample 10	Sample 11	Sample 12	Sample 13	Sample 14	Sample 15	Sample 16	Sample 17	Sample 18	Sample 19	Sample 20
ABpraa	Sample 04	Sample 05	Sample 06	Sample 07	Sample 08	Sample 09	Sample 10	Sample 11	Sample 12	Sample 13	Sample 14	Sample 15	Sample 16	Sample 17	Sample 18	Sample 19	Sample 20
ABprap	Sample 04	Sample 05	Sample 06	Sample 07	Sample 08	Sample 09	Sample 10	Sample 11	Sample 12	Sample 13	Sample 14	Sample 15	Sample 16	Sample 17	Sample 18	Sample 19	Sample 20
ABprpa	Sample 04	Sample 05	Sample 06	Sample 07	Sample 08	Sample 09	Sample 10	Sample 11	Sample 12	Sample 13	Sample 14	Sample 15	Sample 16	Sample 17	Sample 18	Sample 19	Sample 20
ABprpp	Sample 04	Sample 05	Sample 06	Sample 07	Sample 08	Sample 09	Sample 10	Sample 11	Sample 12	Sample 13	Sample 14	Sample 15	Sample 16	Sample 17	Sample 18	Sample 19	Sample 20
ABalaaa	Sample 04	Sample 05	Sample 06	Sample 07	Sample 08	Sample 09	Sample 10	Sample 11	Sample 12	Sample 13	Sample 14	Sample 15	Sample 16	Sample 17	Sample 18	Sample 19	Sample 20
ABalaap	Sample 04	Sample 05	Sample 06	Sample 07	Sample 08	Sample 09	Sample 10	Sample 11	Sample 12	Sample 13	Sample 14	Sample 15	Sample 16	Sample 17	Sample 18	Sample 19	Sample 20
ABalapa	Sample 04	Sample 05	Sample 06	Sample 07	Sample 08	Sample 09	Sample 10	Sample 11	Sample 12	Sample 13	Sample 14	Sample 15	Sample 16	Sample 17	Sample 18	Sample 19	Sample 20
ABalapp	Sample 04	Sample 05	Sample 06	Sample 07	Sample 08	Sample 09	Sample 10	Sample 11	Sample 12	Sample 13	Sample 14	Sample 15	Sample 16	Sample 17	Sample 18	Sample 19	Sample 20
ABalpaa	Sample 04	Sample 05	Sample 06	Sample 07	Sample 08	Sample 09	Sample 10	Sample 11	Sample 12	Sample 13	Sample 14	Sample 15	Sample 16	Sample 17	Sample 18	Sample 19	Sample 20
ABalpap	Sample 04	Sample 05	Sample 06	Sample 07	Sample 08	Sample 09	Sample 10	Sample 11	Sample 12	Sample 13	Sample 14	Sample 15	Sample 16	Sample 17	Sample 18	Sample 19	Sample 20
ABalppa	Sample 04	Sample 05	Sample 06	Sample 07	Sample 08	Sample 09	Sample 10	Sample 11	Sample 12	Sample 13	Sample 14	Sample 15	Sample 16	Sample 17	Sample 18	Sample 19	Sample 20
ABalppp	Sample 04	Sample 05	Sample 06	Sample 07	Sample 08	Sample 09	Sample 10	Sample 11	Sample 12	Sample 13	Sample 14	Sample 15	Sample 16	Sample 17	Sample 18	Sample 19	Sample 20
ABaraaa	Sample 04	Sample 05	Sample 06	Sample 07	Sample 08	Sample 09	Sample 10	Sample 11	Sample 12	Sample 13	Sample 14	Sample 15	Sample 16	Sample 17	Sample 18	Sample 19	Sample 20
ABaraap	Sample 04	Sample 05	Sample 06	Sample 07	Sample 08	Sample 09	Sample 10	Sample 11	Sample 12	Sample 13	Sample 14	Sample 15	Sample 16	Sample 17	Sample 18	Sample 19	Sample 20
ABarapa	Sample 04	Sample 05	Sample 06	Sample 07	Sample 08	Sample 09	Sample 10	Sample 11	Sample 12	Sample 13	Sample 14	Sample 15	Sample 16	Sample 17	Sample 18	Sample 19	Sample 20
ABarapp	Sample 04	Sample 05	Sample 06	Sample 07	Sample 08	Sample 09	Sample 10	Sample 11	Sample 12	Sample 13	Sample 14	Sample 15	Sample 16	Sample 17	Sample 18	Sample 19	Sample 20
ABarpaa	Sample 04	Sample 05	Sample 06	Sample 07	Sample 08	Sample 09	Sample 10	Sample 11	Sample 12	Sample 13	Sample 14	Sample 15	Sample 16	Sample 17	Sample 18	Sample 19	Sample 20
ABarpap	Sample 04	Sample 05	Sample 06	Sample 07	Sample 08	Sample 09	Sample 10	Sample 11	Sample 12	Sample 13	Sample 14	Sample 15	Sample 16	Sample 17	Sample 18	Sample 19	Sample 20
ABarppa	Sample 04	Sample 05	Sample 06	Sample 07	Sample 08	Sample 09	Sample 10	Sample 11	Sample 12	Sample 13	Sample 14	Sample 16	Sample 17	Sample 18	Sample 19	Sample 20
ABarppp	Sample 04	Sample 05	Sample 06	Sample 07	Sample 08	Sample 09	Sample 10	Sample 11	Sample 12	Sample 13	Sample 14	Sample 15	Sample 16	Sample 17	Sample 18	Sample 19	Sample 20
ABplaaa	Sample 04	Sample 05	Sample 06	Sample 07	Sample 08	Sample 09	Sample 10	Sample 11	Sample 12	Sample 13	Sample 14	Sample 15	Sample 16	Sample 17	Sample 18	Sample 19	Sample 20
ABplaap	Sample 04	Sample 05	Sample 06	Sample 07	Sample 08	Sample 09	Sample 10	Sample 11	Sample 12	Sample 13	Sample 14	Sample 15	Sample 16	Sample 17	Sample 18	Sample 19	Sample 20
ABplapa	Sample 04	Sample 05	Sample 06	Sample 07	Sample 08	Sample 09	Sample 10	Sample 11	Sample 12	Sample 13	Sample 14	Sample 15	Sample 16	Sample 17	Sample 18	Sample 19	Sample 20
ABplapp	Sample 04	Sample 05	Sample 06	Sample 07	Sample 08	Sample 09	Sample 10	Sample 11	Sample 12	Sample 13	Sample 14	Sample 15	Sample 16	Sample 17	Sample 18	Sample 19	Sample 20
ABplpaa	Sample 04	Sample 05	Sample 06	Sample 07	Sample 08	Sample 09	Sample 10	Sample 11	Sample 12	Sample 13	Sample 14	Sample 15	Sample 16	Sample 17	Sample 18	Sample 19	Sample 20
ABplpap	Sample 04	Sample 05	Sample 06	Sample 07	Sample 08	Sample 09	Sample 10	Sample 11	Sample 12	Sample 13	Sample 14	Sample 15	Sample 16	Sample 17	Sample 18	Sample 19	Sample 20
ABplppa	Sample 04	Sample 05	Sample 06	Sample 07	Sample 08	Sample 10	Sample 11	Sample 12	Sample 13	Sample 14	Sample 15	Sample 16	Sample 17	Sample 18	Sample 19	Sample 20
ABplppp	Sample 04	Sample 05	Sample 06	Sample 07	Sample 08	Sample 09	Sample 10	Sample 11	Sample 12	Sample 13	Sample 14	Sample 15	Sample 16	Sample 17	Sample 18	Sample 19	Sample 20
ABpraaa	Sample 04	Sample 05	Sample 06	Sample 07	Sample 08	Sample 09	Sample 10	Sample 11	Sample 12	Sample 13	Sample 14	Sample 16	Sample 17	Sample 18	Sample 19	Sample 20
ABpraap	Sample 04	Sample 05	Sample 06	Sample 07	Sample 08	Sample 09	Sample 10	Sample 11	Sample 12	Sample 13	Sample 14	Sample 15	Sample 16	Sample 17	Sample 18	Sample 19	Sample 20
ABprapa	Sample 04	Sample 05	Sample 06	Sample 07	Sample 08	Sample 09	Sample 10	Sample 11	Sample 12	Sample 13	Sample 14	Sample 15	Sample 16	Sample 17	Sample 18	Sample 19	Sample 20
ABprapp	Sample 04	Sample 05	Sample 06	Sample 07	Sample 08	Sample 09	Sample 10	Sample 11	Sample 12	Sample 13	Sample 14	Sample 15	Sample 16	Sample 17	Sample 18	Sample 19	Sample 20
ABprpaa	Sample 04	Sample 05	Sample 06	Sample 07	Sample 08	Sample 09	Sample 10	Sample 11	Sample 12	Sample 13	Sample 14	Sample 15	Sample 16	Sample 17	Sample 18	Sample 19	Sample 20
ABprpap	Sample 04	Sample 05	Sample 06	Sample 07	Sample 08	Sample 09	Sample 10	Sample 11	Sample 12	Sample 13	Sample 14	Sample 15	Sample 16	Sample 17	Sample 18	Sample 19	Sample 20
ABprppa	Sample 04	Sample 05	Sample 06	Sample 07	Sample 08	Sample 09	Sample 10	Sample 11	Sample 12	Sample 13	Sample 14	Sample 15	Sample 16	Sample 17	Sample 18	Sample 19	Sample 20
ABprppp	Sample 04	Sample 05	Sample 06	Sample 07	Sample 08	Sample 09	Sample 10	Sample 11	Sample 12	Sample 13	Sample 14	Sample 15	Sample 16	Sample 17	Sample 18	Sample 19	Sample 20
ABalaaaa	Sample 04	Sample 05	Sample 06	Sample 07	Sample 08	Sample 09	Sample 10	Sample 11	Sample 12	Sample 13	Sample 14	Sample 15	Sample 16	Sample 17	Sample 19	Sample 20
ABalaaap	Sample 04	Sample 05	Sample 06	Sample 07	Sample 08	Sample 09	Sample 10	Sample 11	Sample 12	Sample 13	Sample 14	Sample 15	Sample 16	Sample 17	Sample 18	Sample 19	Sample 20
ABalaapa	Sample 04	Sample 05	Sample 06	Sample 07	Sample 08	Sample 09	Sample 10	Sample 11	Sample 12	Sample 13	Sample 14	Sample 15	Sample 16	Sample 17	Sample 18	Sample 19	Sample 20
ABalaapp	Sample 04	Sample 05	Sample 06	Sample 07	Sample 08	Sample 09	Sample 10	Sample 11	Sample 12	Sample 13	Sample 14	Sample 15	Sample 16	Sample 17	Sample 18	Sample 19	Sample 20
ABalapaa	Sample 04	Sample 05	Sample 06	Sample 07	Sample 08	Sample 09	Sample 10	Sample 11	Sample 12	Sample 13	Sample 14	Sample 15	Sample 16	Sample 17	Sample 18	Sample 19	Sample 20
ABalapap	Sample 04	Sample 05	Sample 06	Sample 07	Sample 08	Sample 09	Sample 10	Sample 11	Sample 12	Sample 13	Sample 14	Sample 15	Sample 16	Sample 17	Sample 18	Sample 19	Sample 20
ABalappa	Sample 04	Sample 05	Sample 06	Sample 07	Sample 08	Sample 09	Sample 10	Sample 11	Sample 12	Sample 13	Sample 14	Sample 15	Sample 16	Sample 17	Sample 18	Sample 19	Sample 20
ABalappp	Sample 04	Sample 05	Sample 06	Sample 07	Sample 08	Sample 09	Sample 10	Sample 11	Sample 12	Sample 13	Sample 14	Sample 15	Sample 16	Sample 17	Sample 18	Sample 19	Sample 20
ABalpaaa	Sample 04	Sample 05	Sample 06	Sample 07	Sample 08	Sample 09	Sample 10	Sample 11	Sample 12	Sample 13	Sample 15	Sample 16	Sample 17	Sample 18	Sample 19	Sample 20
ABalpaap	Sample 04	Sample 05	Sample 06	Sample 07	Sample 08	Sample 09	Sample 10	Sample 11	Sample 12	Sample 13	Sample 14	Sample 15	Sample 16	Sample 17	Sample 18	Sample 19	Sample 20
ABalpapa	Sample 04	Sample 05	Sample 06	Sample 07	Sample 08	Sample 09	Sample 10	Sample 11	Sample 12	Sample 13	Sample 14	Sample 15	Sample 16	Sample 17	Sample 18	Sample 19	Sample 20
ABalpapp	Sample 04	Sample 05	Sample 06	Sample 07	Sample 08	Sample 09	Sample 10	Sample 11	Sample 12	Sample 13	Sample 14	Sample 15	Sample 16	Sample 17	Sample 18	Sample 19	Sample 20
ABalppaa	Sample 04	Sample 05	Sample 06	Sample 07	Sample 08	Sample 09	Sample 10	Sample 11	Sample 13	Sample 14	Sample 15	Sample 16	Sample 17	Sample 18	Sample 19	Sample 20
ABalppap	Sample 04	Sample 05	Sample 06	Sample 07	Sample 08	Sample 09	Sample 10	Sample 11	Sample 12	Sample 13	Sample 14	Sample 15	Sample 16	Sample 17	Sample 18	Sample 19	Sample 20
ABalpppa	Sample 04	Sample 05	Sample 06	Sample 07	Sample 08	Sample 09	Sample 10	Sample 11	Sample 12	Sample 13	Sample 14	Sample 15	Sample 16	Sample 17	Sample 18	Sample 19	Sample 20
ABalpppp	Sample 04	Sample 05	Sample 06	Sample 07	Sample 08	Sample 09	Sample 10	Sample 11	Sample 12	Sample 13	Sample 14	Sample 15	Sample 16	Sample 17	Sample 18	Sample 19	Sample 20
ABaraaaa	Sample 04	Sample 05	Sample 06	Sample 07	Sample 08	Sample 09	Sample 10	Sample 11	Sample 12	Sample 13	Sample 14	Sample 15	Sample 16	Sample 17	Sample 18	Sample 19	Sample 20
ABaraaap	Sample 04	Sample 05	Sample 06	Sample 07	Sample 08	Sample 09	Sample 10	Sample 11	Sample 12	Sample 13	Sample 14	Sample 15	Sample 16	Sample 17	Sample 18	Sample 19	Sample 20
ABaraapa	Sample 04	Sample 05	Sample 06	Sample 07	Sample 08	Sample 09	Sample 10	Sample 11	Sample 12	Sample 13	Sample 14	Sample 15	Sample 16	Sample 17	Sample 18	Sample 19	Sample 20
ABaraapp	Sample 04	Sample 05	Sample 06	Sample 07	Sample 08	Sample 09	Sample 10	Sample 11	Sample 12	Sample 13	Sample 14	Sample 15	Sample 16	Sample 17	Sample 18	Sample 19	Sample 20
ABarapaa	Sample 04	Sample 05	Sample 06	Sample 07	Sample 08	Sample 09	Sample 10	Sample 11	Sample 12	Sample 13	Sample 14	Sample 15	Sample 16	Sample 17	Sample 18	Sample 19	Sample 20
ABarapap	Sample 04	Sample 05	Sample 06	Sample 07	Sample 08	Sample 09	Sample 10	Sample 11	Sample 12	Sample 13	Sample 14	Sample 15	Sample 16	Sample 17	Sample 18	Sample 19	Sample 20
ABarappa	Sample 04	Sample 05	Sample 06	Sample 07	Sample 08	Sample 09	Sample 10	Sample 11	Sample 12	Sample 13	Sample 14	Sample 15	Sample 16	Sample 17	Sample 18	Sample 19	Sample 20
ABarappp	Sample 04	Sample 05	Sample 06	Sample 07	Sample 08	Sample 09	Sample 10	Sample 11	Sample 12	Sample 13	Sample 14	Sample 15	Sample 16	Sample 17	Sample 18	Sample 19	Sample 20
ABarpaaa	Sample 05	Sample 06	Sample 07	Sample 08	Sample 09	Sample 10	Sample 12	Sample 13	Sample 14	Sample 15	Sample 16	Sample 17	Sample 19	Sample 20
ABarpaap	Sample 04	Sample 05	Sample 06	Sample 07	Sample 08	Sample 09	Sample 10	Sample 11	Sample 12	Sample 13	Sample 14	Sample 15	Sample 16	Sample 17	Sample 18	Sample 19	Sample 20
ABarpapa	Sample 04	Sample 05	Sample 06	Sample 07	Sample 08	Sample 09	Sample 10	Sample 11	Sample 12	Sample 13	Sample 14	Sample 15	Sample 16	Sample 17	Sample 18	Sample 19	Sample 20
ABarpapp	Sample 04	Sample 05	Sample 06	Sample 07	Sample 08	Sample 09	Sample 10	Sample 11	Sample 12	Sample 13	Sample 14	Sample 15	Sample 16	Sample 17	Sample 18	Sample 19	Sample 20
ABarppaa	Sample 04	Sample 05	Sample 06	Sample 07	Sample 08	Sample 09	Sample 10	Sample 11	Sample 12	Sample 13	Sample 14	Sample 15	Sample 16	Sample 17	Sample 18	Sample 19	Sample 20
ABarppap	Sample 04	Sample 05	Sample 06	Sample 07	Sample 08	Sample 09	Sample 10	Sample 11	Sample 12	Sample 13	Sample 14	Sample 15	Sample 16	Sample 17	Sample 18	Sample 19	Sample 20
ABarpppa	Sample 04	Sample 05	Sample 06	Sample 07	Sample 08	Sample 09	Sample 10	Sample 11	Sample 12	Sample 13	Sample 14	Sample 15	Sample 16	Sample 17	Sample 18	Sample 19	Sample 20
ABarpppp	Sample 04	Sample 05	Sample 06	Sample 07	Sample 08	Sample 09	Sample 10	Sample 11	Sample 12	Sample 13	Sample 14	Sample 15	Sample 16	Sample 17	Sample 18	Sample 19	Sample 20
ABplaaaa	Sample 04	Sample 05	Sample 06	Sample 07	Sample 08	Sample 09	Sample 10	Sample 11	Sample 12	Sample 13	Sample 14	Sample 15	Sample 17	Sample 18	Sample 19	Sample 20
ABplaaap	Sample 04	Sample 05	Sample 06	Sample 07	Sample 08	Sample 09	Sample 10	Sample 11	Sample 12	Sample 13	Sample 14	Sample 15	Sample 16	Sample 17	Sample 18	Sample 19	Sample 20
ABplaapa	Sample 04	Sample 05	Sample 06	Sample 07	Sample 08	Sample 09	Sample 10	Sample 11	Sample 12	Sample 13	Sample 14	Sample 15	Sample 16	Sample 17	Sample 18	Sample 19	Sample 20
ABplaapp	Sample 04	Sample 05	Sample 06	Sample 07	Sample 08	Sample 09	Sample 10	Sample 12	Sample 13	Sample 14	Sample 15	Sample 16	Sample 17	Sample 18	Sample 19	Sample 20
ABplapaa	Sample 04	Sample 05	Sample 06	Sample 07	Sample 08	Sample 09	Sample 10	Sample 12	Sample 13	Sample 14	Sample 15	Sample 16	Sample 17	Sample 18	Sample 19	Sample 20
ABplapap	Sample 04	Sample 05	Sample 06	Sample 07	Sample 08	Sample 09	Sample 10	Sample 11	Sample 12	Sample 13	Sample 14	Sample 15	Sample 17	Sample 18	Sample 19	Sample 20
ABplappa	Sample 04	Sample 05	Sample 06	Sample 07	Sample 08	Sample 09	Sample 10	Sample 11	Sample 12	Sample 13	Sample 14	Sample 15	Sample 16	Sample 17	Sample 18	Sample 19	Sample 20
ABplappp	Sample 04	Sample 05	Sample 06	Sample 07	Sample 08	Sample 09	Sample 10	Sample 11	Sample 12	Sample 13	Sample 14	Sample 15	Sample 16	Sample 17	Sample 18	Sample 19	Sample 20
ABplpaaa	Sample 04	Sample 05	Sample 06	Sample 07	Sample 08	Sample 09	Sample 10	Sample 11	Sample 12	Sample 13	Sample 14	Sample 15	Sample 16	Sample 17	Sample 18	Sample 19	Sample 20
ABplpaap	Sample 04	Sample 05	Sample 06	Sample 07	Sample 08	Sample 09	Sample 10	Sample 11	Sample 12	Sample 13	Sample 14	Sample 15	Sample 16	Sample 17	Sample 18	Sample 19	Sample 20
ABplpapa	Sample 04	Sample 05	Sample 06	Sample 07	Sample 08	Sample 09	Sample 10	Sample 11	Sample 12	Sample 13	Sample 14	Sample 15	Sample 16	Sample 17	Sample 18	Sample 19	Sample 20
ABplpapp	Sample 04	Sample 05	Sample 06	Sample 07	Sample 08	Sample 09	Sample 10	Sample 11	Sample 12	Sample 13	Sample 14	Sample 16	Sample 17	Sample 18	Sample 19	Sample 20
ABplppaa	Sample 04	Sample 05	Sample 06	Sample 07	Sample 08	Sample 09	Sample 10	Sample 11	Sample 12	Sample 13	Sample 14	Sample 15	Sample 16	Sample 17	Sample 18	Sample 19	Sample 20
ABplppap	Sample 04	Sample 05	Sample 06	Sample 07	Sample 08	Sample 09	Sample 10	Sample 11	Sample 12	Sample 13	Sample 14	Sample 15	Sample 16	Sample 17	Sample 18	Sample 19	Sample 20
ABplpppa	Sample 04	Sample 05	Sample 06	Sample 07	Sample 08	Sample 09	Sample 10	Sample 11	Sample 12	Sample 13	Sample 14	Sample 15	Sample 16	Sample 17	Sample 18	Sample 19	Sample 20
ABplpppp	Sample 04	Sample 05	Sample 06	Sample 07	Sample 08	Sample 09	Sample 10	Sample 11	Sample 12	Sample 13	Sample 14	Sample 15	Sample 16	Sample 17	Sample 18	Sample 19	Sample 20
ABpraaaa	Sample 04	Sample 05	Sample 06	Sample 07	Sample 08	Sample 09	Sample 10	Sample 11	Sample 12	Sample 13	Sample 14	Sample 15	Sample 16	Sample 17	Sample 18	Sample 19	Sample 20
ABpraaap	Sample 04	Sample 05	Sample 06	Sample 07	Sample 08	Sample 09	Sample 10	Sample 11	Sample 12	Sample 13	Sample 14	Sample 15	Sample 16	Sample 17	Sample 18	Sample 19	Sample 20
ABpraapa	Sample 04	Sample 05	Sample 06	Sample 07	Sample 08	Sample 09	Sample 10	Sample 11	Sample 12	Sample 13	Sample 14	Sample 15	Sample 16	Sample 17	Sample 18	Sample 19	Sample 20
ABpraapp	Sample 04	Sample 05	Sample 06	Sample 07	Sample 08	Sample 09	Sample 10	Sample 11	Sample 12	Sample 13	Sample 14	Sample 15	Sample 16	Sample 17	Sample 18	Sample 19	Sample 20
ABprapaa	Sample 04	Sample 05	Sample 06	Sample 07	Sample 08	Sample 09	Sample 10	Sample 12	Sample 13	Sample 14	Sample 15	Sample 16	Sample 18	Sample 19	Sample 20
ABprapap	Sample 04	Sample 05	Sample 06	Sample 07	Sample 08	Sample 09	Sample 10	Sample 11	Sample 12	Sample 13	Sample 14	Sample 15	Sample 16	Sample 18	Sample 19	Sample 20
ABprappa	Sample 04	Sample 05	Sample 06	Sample 07	Sample 08	Sample 09	Sample 10	Sample 11	Sample 12	Sample 13	Sample 14	Sample 15	Sample 16	Sample 17	Sample 18	Sample 19	Sample 20
ABprappp	Sample 04	Sample 05	Sample 06	Sample 08	Sample 09	Sample 10	Sample 11	Sample 12	Sample 13	Sample 14	Sample 15	Sample 16	Sample 17	Sample 18	Sample 19	Sample 20
ABprpaaa	Sample 04	Sample 05	Sample 06	Sample 07	Sample 08	Sample 09	Sample 10	Sample 11	Sample 12	Sample 13	Sample 14	Sample 16	Sample 17	Sample 18	Sample 19	Sample 20
ABprpaap	Sample 04	Sample 05	Sample 06	Sample 07	Sample 08	Sample 09	Sample 10	Sample 11	Sample 12	Sample 13	Sample 14	Sample 15	Sample 16	Sample 17	Sample 18	Sample 19	Sample 20
ABprpapa	Sample 04	Sample 05	Sample 06	Sample 07	Sample 08	Sample 09	Sample 10	Sample 11	Sample 12	Sample 13	Sample 14	Sample 15	Sample 17	Sample 18	Sample 19	Sample 20
ABprpapp	Sample 04	Sample 05	Sample 06	Sample 07	Sample 08	Sample 09	Sample 10	Sample 11	Sample 12	Sample 13	Sample 14	Sample 15	Sample 16	Sample 17	Sample 18	Sample 19
ABprppaa	Sample 04	Sample 05	Sample 06	Sample 07	Sample 08	Sample 09	Sample 10	Sample 11	Sample 12	Sample 13	Sample 14	Sample 15	Sample 16	Sample 17	Sample 18	Sample 19	Sample 20
ABprppap	Sample 04	Sample 05	Sample 06	Sample 07	Sample 08	Sample 09	Sample 10	Sample 11	Sample 12	Sample 13	Sample 14	Sample 15	Sample 16	Sample 17	Sample 18	Sample 19	Sample 20
ABprpppa	Sample 04	Sample 05	Sample 06	Sample 07	Sample 08	Sample 09	Sample 10	Sample 11	Sample 12	Sample 13	Sample 14	Sample 15	Sample 16	Sample 18	Sample 19	Sample 20
ABprpppp	Sample 04	Sample 05	Sample 06	Sample 07	Sample 08	Sample 09	Sample 10	Sample 11	Sample 12	Sample 13	Sample 14	Sample 15	Sample 16	Sample 17	Sample 18	Sample 19	Sample 20
ABalaaaal	Sample 04	Sample 07	Sample 08	Sample 10	Sample 13	Sample 14	Sample 16	Sample 17
ABalaaaar	Sample 07	Sample 08	Sample 10	Sample 11	Sample 13	Sample 14	Sample 16	Sample 17	Sample 18	Sample 20
ABalaaapa	Sample 04	Sample 05	Sample 06	Sample 08	Sample 09	Sample 11	Sample 12	Sample 14	Sample 16	Sample 19	Sample 20
ABalaaapp	Sample 04	Sample 06	Sample 07	Sample 08	Sample 09	Sample 10	Sample 11	Sample 12	Sample 13	Sample 14	Sample 16	Sample 17	Sample 19
ABalaapaa	Sample 06	Sample 07	Sample 09	Sample 13	Sample 16	Sample 17	Sample 18	Sample 20
ABalaapap	Sample 04	Sample 08	Sample 09	Sample 10	Sample 11	Sample 13	Sample 15	Sample 16	Sample 17	Sample 18	Sample 20
ABalaappa	Sample 04	Sample 05	Sample 06	Sample 07	Sample 09	Sample 12	Sample 13	Sample 14	Sample 20
ABalaappp	Sample 04	Sample 05	Sample 06	Sample 07	Sample 08	Sample 09	Sample 10	Sample 12	Sample 13	Sample 14	Sample 15	Sample 16	Sample 17	Sample 18	Sample 19	Sample 20
ABalapaaa	Sample 04	Sample 07	Sample 09	Sample 10	Sample 11	Sample 12	Sample 13	Sample 17	Sample 19	Sample 20
ABalapaap	Sample 05	Sample 06	Sample 07	Sample 08	Sample 10	Sample 12	Sample 13	Sample 14	Sample 15	Sample 16	Sample 17	Sample 18	Sample 19	Sample 20
ABalapapa	Sample 04	Sample 05	Sample 06	Sample 07	Sample 09	Sample 10	Sample 12	Sample 13	Sample 14	Sample 15	Sample 16	Sample 19	Sample 20
ABalapapp	Sample 04	Sample 05	Sample 06	Sample 07	Sample 08	Sample 09	Sample 10	Sample 11	Sample 12	Sample 13	Sample 14	Sample 15	Sample 16	Sample 17	Sample 18	Sample 19	Sample 20
ABalappaa	Sample 05	Sample 06	Sample 07	Sample 08	Sample 12	Sample 13	Sample 14	Sample 19
ABalappap	Sample 05	Sample 06	Sample 07	Sample 08	Sample 10	Sample 11	Sample 12	Sample 13	Sample 14	Sample 16	Sample 17	Sample 19	Sample 20
ABalapppa	Sample 04	Sample 05	Sample 06	Sample 07	Sample 08	Sample 09	Sample 10	Sample 11	Sample 12	Sample 13	Sample 15	Sample 16	Sample 17	Sample 18	Sample 19	Sample 20
ABalapppp	Sample 04	Sample 05	Sample 06	Sample 07	Sample 08	Sample 09	Sample 10	Sample 11	Sample 12	Sample 13	Sample 14	Sample 15	Sample 16	Sample 18	Sample 19	Sample 20
ABalpaaaa	Sample 07	Sample 09	Sample 11	Sample 13	Sample 14	Sample 15	Sample 16	Sample 18
ABalpaaap	Sample 04	Sample 05	Sample 06	Sample 07	Sample 08	Sample 09	Sample 10	Sample 11	Sample 12	Sample 13	Sample 14	Sample 16	Sample 17	Sample 18	Sample 20
ABalpaapa	Sample 04	Sample 05	Sample 06	Sample 07	Sample 08	Sample 09	Sample 10	Sample 11	Sample 12	Sample 13	Sample 14	Sample 15	Sample 16	Sample 17	Sample 18
ABalpaapp	Sample 04	Sample 05	Sample 06	Sample 07	Sample 08	Sample 09	Sample 10	Sample 11	Sample 12	Sample 13	Sample 14	Sample 15	Sample 16	Sample 17	Sample 18	Sample 19	Sample 20
ABalpapaa	Sample 04	Sample 05	Sample 06	Sample 07	Sample 08	Sample 11	Sample 13	Sample 14	Sample 16	Sample 17	Sample 18	Sample 19	Sample 20
ABalpapap	Sample 04	Sample 05	Sample 06	Sample 08	Sample 09	Sample 10	Sample 11	Sample 12	Sample 13	Sample 14	Sample 15	Sample 16	Sample 17	Sample 18	Sample 19	Sample 20
ABalpappa	Sample 04	Sample 05	Sample 06	Sample 07	Sample 08	Sample 09	Sample 10	Sample 11	Sample 13	Sample 14	Sample 15	Sample 16	Sample 18	Sample 19	Sample 20
ABalpappp	Sample 04	Sample 05	Sample 06	Sample 07	Sample 08	Sample 09	Sample 11	Sample 12	Sample 13	Sample 14	Sample 15	Sample 16	Sample 17	Sample 18	Sample 19	Sample 20
ABalppaaa	Sample 05	Sample 06	Sample 07	Sample 09	Sample 10	Sample 11	Sample 14	Sample 16	Sample 17	Sample 18	Sample 19	Sample 20
ABalppaap	Sample 06	Sample 07	Sample 09	Sample 10	Sample 11	Sample 13	Sample 15	Sample 16	Sample 17	Sample 18	Sample 19	Sample 20
ABalppapa	Sample 04	Sample 05	Sample 06	Sample 07	Sample 08	Sample 09	Sample 10	Sample 11	Sample 12	Sample 13	Sample 14	Sample 15	Sample 17	Sample 18	Sample 19
ABalppapp	Sample 04	Sample 05	Sample 06	Sample 07	Sample 08	Sample 09	Sample 10	Sample 11	Sample 12	Sample 13	Sample 14	Sample 15	Sample 16	Sample 17	Sample 18	Sample 19	Sample 20
ABalpppaa	Sample 04	Sample 05	Sample 06	Sample 07	Sample 08	Sample 09	Sample 10	Sample 13	Sample 14	Sample 15	Sample 16	Sample 17	Sample 19	Sample 20
ABalpppap	Sample 04	Sample 05	Sample 06	Sample 07	Sample 08	Sample 09	Sample 10	Sample 11	Sample 12	Sample 13	Sample 14	Sample 15	Sample 16	Sample 17	Sample 18	Sample 19	Sample 20
ABalppppa	Sample 04	Sample 05	Sample 06	Sample 07	Sample 08	Sample 09	Sample 10	Sample 11	Sample 12	Sample 13	Sample 14	Sample 15	Sample 16	Sample 17	Sample 18	Sample 19	Sample 20
ABalppppp	Sample 04	Sample 05	Sample 06	Sample 07	Sample 08	Sample 09	Sample 10	Sample 11	Sample 12	Sample 13	Sample 14	Sample 15	Sample 16	Sample 17	Sample 18	Sample 19	Sample 20
ABaraaaaa	Sample 04	Sample 05	Sample 06	Sample 07	Sample 08	Sample 10	Sample 11	Sample 12	Sample 13	Sample 14	Sample 15	Sample 16	Sample 17	Sample 18	Sample 19	Sample 20
ABaraaaap	Sample 04	Sample 05	Sample 06	Sample 07	Sample 08	Sample 09	Sample 10	Sample 11	Sample 12	Sample 13	Sample 14	Sample 15	Sample 16	Sample 17	Sample 18	Sample 19	Sample 20
ABaraaapa	Sample 04	Sample 05	Sample 06	Sample 07	Sample 08	Sample 09	Sample 11	Sample 12	Sample 13	Sample 14	Sample 15	Sample 16	Sample 17	Sample 18	Sample 19	Sample 20
ABaraaapp	Sample 04	Sample 05	Sample 06	Sample 07	Sample 08	Sample 09	Sample 11	Sample 12	Sample 13	Sample 14	Sample 15	Sample 16	Sample 17	Sample 18	Sample 19	Sample 20
ABaraapaa	Sample 04	Sample 05	Sample 06	Sample 07	Sample 08	Sample 10	Sample 12	Sample 14	Sample 15	Sample 16	Sample 18	Sample 19	Sample 20
ABaraapap	Sample 04	Sample 05	Sample 06	Sample 07	Sample 08	Sample 09	Sample 10	Sample 12	Sample 13	Sample 14	Sample 15	Sample 18	Sample 19
ABaraappa	Sample 04	Sample 05	Sample 06	Sample 07	Sample 08	Sample 09	Sample 10	Sample 11	Sample 12	Sample 13	Sample 14	Sample 15	Sample 16	Sample 17	Sample 18	Sample 19	Sample 20
ABaraappp	Sample 04	Sample 05	Sample 06	Sample 07	Sample 08	Sample 09	Sample 10	Sample 11	Sample 12	Sample 13	Sample 14	Sample 15	Sample 16	Sample 17	Sample 18	Sample 19	Sample 20
ABarapaaa	Sample 04	Sample 05	Sample 07	Sample 08	Sample 09	Sample 12	Sample 13	Sample 14	Sample 15	Sample 16	Sample 17	Sample 18	Sample 19	Sample 20
ABarapaap	Sample 04	Sample 05	Sample 06	Sample 07	Sample 08	Sample 09	Sample 10	Sample 12	Sample 13	Sample 14	Sample 15	Sample 16	Sample 18	Sample 19
ABarapapa	Sample 05	Sample 06	Sample 07	Sample 08	Sample 09	Sample 10	Sample 11	Sample 12	Sample 13	Sample 14	Sample 15	Sample 16	Sample 17	Sample 18	Sample 19
ABarapapp	Sample 04	Sample 05	Sample 06	Sample 08	Sample 09	Sample 11	Sample 12	Sample 13	Sample 14	Sample 15	Sample 16	Sample 18	Sample 19	Sample 20
ABarappaa	Sample 04	Sample 05	Sample 08	Sample 09	Sample 11	Sample 13	Sample 14	Sample 16	Sample 18	Sample 19	Sample 20
ABarappap	Sample 04	Sample 05	Sample 07	Sample 08	Sample 09	Sample 10	Sample 11	Sample 13	Sample 14	Sample 15	Sample 16	Sample 18	Sample 20
ABarapppa	Sample 04	Sample 05	Sample 06	Sample 08	Sample 09	Sample 10	Sample 12	Sample 13	Sample 14	Sample 16	Sample 18	Sample 19	Sample 20
ABarapppp	Sample 04	Sample 05	Sample 06	Sample 08	Sample 09	Sample 10	Sample 11	Sample 12	Sample 13	Sample 14	Sample 15	Sample 16	Sample 18	Sample 19	Sample 20
ABarpaaaa	Sample 04	Sample 05	Sample 06	Sample 07	Sample 08	Sample 10	Sample 13	Sample 16	Sample 20
ABarpaaap	Sample 04	Sample 05	Sample 06	Sample 07	Sample 08	Sample 10	Sample 11	Sample 12	Sample 13	Sample 14	Sample 15	Sample 16	Sample 18	Sample 19	Sample 20
ABarpaapa	Sample 04	Sample 06	Sample 07	Sample 08	Sample 09	Sample 10	Sample 11	Sample 12	Sample 13	Sample 15	Sample 16	Sample 18	Sample 19	Sample 20
ABarpaapp	Sample 04	Sample 05	Sample 06	Sample 07	Sample 08	Sample 09	Sample 11	Sample 13	Sample 14	Sample 15	Sample 16	Sample 17	Sample 18	Sample 19	Sample 20
ABarpapaa	Sample 05	Sample 06	Sample 08	Sample 10	Sample 15	Sample 18	Sample 20
ABarpapap	Sample 05	Sample 07	Sample 08	Sample 09	Sample 10	Sample 15	Sample 16	Sample 17	Sample 18	Sample 19	Sample 20
ABarpappa	Sample 04	Sample 05	Sample 06	Sample 08	Sample 09	Sample 10	Sample 11	Sample 12	Sample 13	Sample 15	Sample 16	Sample 18	Sample 20
ABarpappp	Sample 04	Sample 05	Sample 06	Sample 07	Sample 08	Sample 09	Sample 10	Sample 11	Sample 12	Sample 13	Sample 14	Sample 15	Sample 16	Sample 17	Sample 18	Sample 19	Sample 20
ABarppaaa	Sample 04	Sample 05	Sample 06	Sample 07	Sample 08	Sample 09	Sample 10	Sample 11	Sample 12	Sample 13	Sample 14	Sample 15	Sample 16	Sample 18	Sample 19	Sample 20
ABarppaap	Sample 04	Sample 05	Sample 06	Sample 07	Sample 08	Sample 09	Sample 10	Sample 11	Sample 12	Sample 13	Sample 14	Sample 15	Sample 16	Sample 17	Sample 18	Sample 19	Sample 20
ABarppapa	Sample 04	Sample 05	Sample 06	Sample 07	Sample 08	Sample 09	Sample 10	Sample 11	Sample 12	Sample 13	Sample 14	Sample 15	Sample 16	Sample 17	Sample 18	Sample 19	Sample 20
ABarppapp	Sample 04	Sample 05	Sample 06	Sample 07	Sample 08	Sample 09	Sample 10	Sample 11	Sample 12	Sample 13	Sample 14	Sample 15	Sample 16	Sample 17	Sample 18	Sample 19	Sample 20
ABarpppaa	Sample 04	Sample 05	Sample 06	Sample 07	Sample 08	Sample 09	Sample 10	Sample 11	Sample 12	Sample 13	Sample 14	Sample 15	Sample 16	Sample 17	Sample 18	Sample 19	Sample 20
ABarpppap	Sample 04	Sample 05	Sample 06	Sample 07	Sample 08	Sample 09	Sample 10	Sample 11	Sample 12	Sample 13	Sample 14	Sample 15	Sample 16	Sample 17	Sample 18	Sample 19	Sample 20
ABarppppa	Sample 04	Sample 05	Sample 06	Sample 07	Sample 08	Sample 09	Sample 10	Sample 11	Sample 12	Sample 13	Sample 14	Sample 15	Sample 16	Sample 17	Sample 18	Sample 19	Sample 20
ABarppppp	Sample 04	Sample 05	Sample 06	Sample 07	Sample 08	Sample 09	Sample 10	Sample 12	Sample 13	Sample 14	Sample 15	Sample 16	Sample 17	Sample 18	Sample 19	Sample 20
ABplaaaaa	Sample 04	Sample 05	Sample 06	Sample 07	Sample 08	Sample 09	Sample 10	Sample 12	Sample 13	Sample 14	Sample 15	Sample 16	Sample 18	Sample 19	Sample 20
ABplaaaap	Sample 04	Sample 05	Sample 06	Sample 07	Sample 08	Sample 09	Sample 10	Sample 11	Sample 12	Sample 13	Sample 14	Sample 15	Sample 16	Sample 17	Sample 18	Sample 19	Sample 20
ABplaaapa	Sample 04	Sample 05	Sample 06	Sample 07	Sample 08	Sample 09	Sample 10	Sample 11	Sample 13	Sample 14	Sample 15	Sample 16	Sample 17	Sample 18	Sample 19	Sample 20
ABplaaapp	Sample 04	Sample 05	Sample 06	Sample 07	Sample 08	Sample 09	Sample 10	Sample 11	Sample 12	Sample 13	Sample 14	Sample 15	Sample 16	Sample 17	Sample 18	Sample 19	Sample 20
ABplaapaa	Sample 04	Sample 07	Sample 08	Sample 10	Sample 11	Sample 12	Sample 13	Sample 14	Sample 15	Sample 16	Sample 19	Sample 20
ABplaapap	Sample 04	Sample 06	Sample 07	Sample 10	Sample 12	Sample 13	Sample 14	Sample 15	Sample 16	Sample 17	Sample 19	Sample 20
ABplaappa	Sample 04	Sample 05	Sample 06	Sample 07	Sample 08	Sample 10	Sample 12	Sample 13	Sample 14	Sample 15	Sample 16	Sample 17	Sample 18	Sample 19	Sample 20
ABplaappp	Sample 04	Sample 05	Sample 06	Sample 07	Sample 08	Sample 09	Sample 10	Sample 11	Sample 12	Sample 13	Sample 14	Sample 15	Sample 16	Sample 17	Sample 18	Sample 19	Sample 20
ABplapaaa	Sample 04	Sample 05	Sample 06	Sample 07	Sample 08	Sample 09	Sample 10	Sample 12	Sample 13	Sample 14	Sample 15	Sample 16	Sample 18	Sample 20
ABplapaap	Sample 04	Sample 05	Sample 06	Sample 07	Sample 08	Sample 09	Sample 10	Sample 13	Sample 14	Sample 16	Sample 17	Sample 18	Sample 20
ABplapapa	Sample 04	Sample 05	Sample 06	Sample 07	Sample 08	Sample 09	Sample 10	Sample 13	Sample 14	Sample 16	Sample 17	Sample 18	Sample 19	Sample 20
ABplapapp	Sample 04	Sample 05	Sample 06	Sample 07	Sample 08	Sample 10	Sample 11	Sample 13	Sample 14	Sample 15	Sample 16	Sample 17	Sample 18	Sample 19	Sample 20
ABplappaa	Sample 04	Sample 05	Sample 06	Sample 07	Sample 08	Sample 09	Sample 10	Sample 11	Sample 12	Sample 13	Sample 14	Sample 15	Sample 16	Sample 17	Sample 18	Sample 19	Sample 20
ABplappap	Sample 04	Sample 05	Sample 06	Sample 07	Sample 08	Sample 09	Sample 10	Sample 11	Sample 12	Sample 13	Sample 14	Sample 15	Sample 16	Sample 17	Sample 18	Sample 19	Sample 20
ABplapppa	Sample 04	Sample 05	Sample 06	Sample 07	Sample 08	Sample 09	Sample 10	Sample 11	Sample 12	Sample 13	Sample 14	Sample 15	Sample 16	Sample 17	Sample 18	Sample 19
ABplapppp	Sample 04	Sample 05	Sample 07	Sample 09	Sample 10	Sample 11	Sample 12	Sample 13	Sample 14	Sample 15	Sample 17	Sample 18	Sample 19	Sample 20
ABplpaaaa	Sample 04	Sample 05	Sample 06	Sample 07	Sample 09	Sample 11	Sample 12	Sample 13	Sample 14	Sample 15	Sample 16	Sample 17	Sample 18	Sample 19	Sample 20
ABplpaaap	Sample 04	Sample 05	Sample 07	Sample 08	Sample 09	Sample 11	Sample 13	Sample 14	Sample 15	Sample 16	Sample 17	Sample 18	Sample 19	Sample 20
ABplpaapa	Sample 04	Sample 05	Sample 06	Sample 07	Sample 08	Sample 09	Sample 10	Sample 11	Sample 12	Sample 13	Sample 14	Sample 15	Sample 16	Sample 17	Sample 18	Sample 19	Sample 20
ABplpaapp	Sample 04	Sample 05	Sample 06	Sample 07	Sample 08	Sample 09	Sample 10	Sample 11	Sample 12	Sample 13	Sample 14	Sample 16	Sample 17	Sample 18	Sample 19	Sample 20
ABplpapaa	Sample 04	Sample 05	Sample 06	Sample 07	Sample 08	Sample 09	Sample 10	Sample 11	Sample 12	Sample 13	Sample 14	Sample 15	Sample 17	Sample 19
ABplpapap	Sample 04	Sample 05	Sample 06	Sample 07	Sample 08	Sample 09	Sample 11	Sample 12	Sample 13	Sample 14	Sample 15	Sample 16	Sample 17	Sample 18	Sample 19	Sample 20
ABplpappa	Sample 04	Sample 05	Sample 06	Sample 07	Sample 08	Sample 09	Sample 10	Sample 11	Sample 12	Sample 13	Sample 14	Sample 15	Sample 16	Sample 17	Sample 18	Sample 19	Sample 20
ABplpappp	Sample 05	Sample 06	Sample 07	Sample 09	Sample 11	Sample 12	Sample 13	Sample 15	Sample 16	Sample 18	Sample 19
ABplppaaa	Sample 04	Sample 05	Sample 06	Sample 07	Sample 08	Sample 09	Sample 10	Sample 11	Sample 12	Sample 14	Sample 17	Sample 18	Sample 19
ABplppaap	Sample 04	Sample 05	Sample 06	Sample 07	Sample 08	Sample 09	Sample 10	Sample 11	Sample 12	Sample 14	Sample 16	Sample 18	Sample 19	Sample 20
ABplppapa	Sample 04	Sample 05	Sample 06	Sample 07	Sample 08	Sample 09	Sample 10	Sample 11	Sample 12	Sample 14	Sample 15	Sample 16	Sample 17	Sample 18	Sample 19	Sample 20
ABplppapp	Sample 04	Sample 05	Sample 07	Sample 08	Sample 10	Sample 11	Sample 12	Sample 14	Sample 15	Sample 16	Sample 17	Sample 19
ABplpppaa	Sample 05	Sample 06	Sample 07	Sample 08	Sample 09	Sample 11	Sample 13	Sample 14	Sample 15	Sample 17	Sample 19	Sample 20
ABplpppap	Sample 04	Sample 06	Sample 07	Sample 08	Sample 09	Sample 11	Sample 12	Sample 13	Sample 15	Sample 16	Sample 17	Sample 18	Sample 19	Sample 20
ABplppppa	Sample 04	Sample 05	Sample 06	Sample 08	Sample 09	Sample 10	Sample 11	Sample 12	Sample 13	Sample 14	Sample 15	Sample 16	Sample 19
ABplppppp	Sample 04	Sample 09	Sample 11	Sample 12	Sample 13	Sample 14	Sample 15	Sample 16	Sample 17
ABpraaaaa	Sample 06	Sample 08	Sample 09	Sample 10	Sample 12	Sample 13	Sample 16	Sample 18	Sample 19
ABpraaaap	Sample 04	Sample 05	Sample 06	Sample 07	Sample 08	Sample 09	Sample 10	Sample 11	Sample 12	Sample 13	Sample 14	Sample 15	Sample 16	Sample 17	Sample 18	Sample 19	Sample 20
ABpraaapa	Sample 04	Sample 05	Sample 06	Sample 08	Sample 09	Sample 10	Sample 12	Sample 13	Sample 14	Sample 15	Sample 16	Sample 17	Sample 18	Sample 19	Sample 20
ABpraaapp	Sample 04	Sample 05	Sample 06	Sample 07	Sample 08	Sample 09	Sample 10	Sample 11	Sample 12	Sample 13	Sample 15	Sample 16	Sample 17	Sample 18	Sample 19	Sample 20
ABpraapaa	Sample 04	Sample 06	Sample 08	Sample 10	Sample 12	Sample 14	Sample 16
ABpraapap	Sample 04	Sample 05	Sample 06	Sample 08	Sample 10	Sample 12	Sample 13	Sample 14	Sample 18	Sample 19	Sample 20
ABpraappa	Sample 04	Sample 05	Sample 06	Sample 07	Sample 08	Sample 09	Sample 11	Sample 12	Sample 13	Sample 14	Sample 15	Sample 16	Sample 17	Sample 18	Sample 19
ABpraappp	Sample 04	Sample 05	Sample 06	Sample 07	Sample 08	Sample 09	Sample 10	Sample 11	Sample 12	Sample 13	Sample 14	Sample 15	Sample 16	Sample 17	Sample 18	Sample 19	Sample 20
ABprapaaa	Sample 04	Sample 05	Sample 06	Sample 07	Sample 08	Sample 10	Sample 11	Sample 13	Sample 14	Sample 16	Sample 18	Sample 19	Sample 20
ABprapaap	Sample 04	Sample 05	Sample 06	Sample 07	Sample 08	Sample 09	Sample 10	Sample 12	Sample 13	Sample 14	Sample 18	Sample 19
ABprapapa	Sample 04	Sample 05	Sample 06	Sample 07	Sample 08	Sample 10	Sample 11	Sample 12	Sample 13	Sample 14	Sample 15	Sample 17	Sample 19	Sample 20
ABprapapp	Sample 04	Sample 05	Sample 06	Sample 07	Sample 08	Sample 10	Sample 11	Sample 12	Sample 13	Sample 14	Sample 15	Sample 16	Sample 17	Sample 18	Sample 19	Sample 20
ABprappaa	Sample 04	Sample 05	Sample 06	Sample 07	Sample 08	Sample 09	Sample 10	Sample 11	Sample 12	Sample 13	Sample 14	Sample 16	Sample 17	Sample 19	Sample 20
ABprappap	Sample 04	Sample 05	Sample 06	Sample 07	Sample 08	Sample 09	Sample 10	Sample 11	Sample 12	Sample 13	Sample 14	Sample 15	Sample 17	Sample 18	Sample 20
ABprapppa	Sample 04	Sample 05	Sample 06	Sample 07	Sample 08	Sample 09	Sample 10	Sample 11	Sample 12	Sample 14	Sample 15	Sample 17	Sample 19	Sample 20
ABprapppp	Sample 04	Sample 05	Sample 07	Sample 09	Sample 10	Sample 13	Sample 14	Sample 15	Sample 16	Sample 17
ABprpaaaa	Sample 04	Sample 05	Sample 06	Sample 07	Sample 08	Sample 09	Sample 10	Sample 12	Sample 13	Sample 14	Sample 15	Sample 17	Sample 18	Sample 19	Sample 20
ABprpaaap	Sample 05	Sample 06	Sample 07	Sample 08	Sample 09	Sample 11	Sample 13	Sample 14	Sample 15	Sample 16	Sample 17	Sample 18
ABprpaapa	Sample 04	Sample 05	Sample 06	Sample 07	Sample 08	Sample 09	Sample 10	Sample 12	Sample 13	Sample 14	Sample 15	Sample 16	Sample 18	Sample 19	Sample 20
ABprpaapp	Sample 04	Sample 05	Sample 06	Sample 07	Sample 08	Sample 09	Sample 10	Sample 11	Sample 12	Sample 13	Sample 14	Sample 15	Sample 16	Sample 17	Sample 18	Sample 19	Sample 20
ABprpapaa	Sample 04	Sample 05	Sample 06	Sample 11	Sample 12	Sample 13	Sample 15	Sample 16	Sample 17	Sample 19
ABprpapap	Sample 04	Sample 05	Sample 06	Sample 07	Sample 08	Sample 09	Sample 11	Sample 12	Sample 13	Sample 14	Sample 15	Sample 16	Sample 17	Sample 18	Sample 19
ABprpappa	Sample 04	Sample 05	Sample 06	Sample 07	Sample 08	Sample 09	Sample 10	Sample 11	Sample 12	Sample 13	Sample 14	Sample 15	Sample 17	Sample 18	Sample 19	Sample 20
ABprpappp	Sample 04	Sample 05	Sample 06	Sample 07	Sample 08	Sample 09	Sample 10	Sample 11	Sample 12	Sample 13	Sample 14	Sample 15	Sample 16	Sample 17	Sample 18	Sample 19	Sample 20
ABprppaaa	Sample 04	Sample 05	Sample 06	Sample 07	Sample 08	Sample 09	Sample 10	Sample 11	Sample 12	Sample 13	Sample 14	Sample 16	Sample 19	Sample 20
ABprppaap	Sample 04	Sample 06	Sample 12	Sample 13	Sample 14	Sample 16	Sample 17	Sample 18	Sample 19	Sample 20
ABprppapa	Sample 04	Sample 05	Sample 06	Sample 07	Sample 08	Sample 09	Sample 10	Sample 11	Sample 12	Sample 13	Sample 14	Sample 16	Sample 17	Sample 18	Sample 19	Sample 20
ABprppapp	Sample 04	Sample 05	Sample 06	Sample 07	Sample 08	Sample 09	Sample 10	Sample 11	Sample 12	Sample 13	Sample 14	Sample 15	Sample 17	Sample 19	Sample 20
ABprpppaa	Sample 04	Sample 05	Sample 06	Sample 07	Sample 08	Sample 12	Sample 13	Sample 16	Sample 17	Sample 18	Sample 19	Sample 20
ABprpppap	Sample 04	Sample 05	Sample 06	Sample 09	Sample 10	Sample 11	Sample 13	Sample 14	Sample 17	Sample 18	Sample 19	Sample 20
ABprppppa	Sample 04	Sample 05	Sample 06	Sample 07	Sample 08	Sample 09	Sample 10	Sample 11	Sample 12	Sample 14	Sample 16	Sample 17	Sample 18
ABprppppp	Sample 07	Sample 09	Sample 11	Sample 12	Sample 14	Sample 16
MS	Sample 04	Sample 05	Sample 06	Sample 07	Sample 08	Sample 09	Sample 10	Sample 11	Sample 12	Sample 13	Sample 14	Sample 15	Sample 16	Sample 17	Sample 18	Sample 19	Sample 20
MSa	Sample 04	Sample 05	Sample 06	Sample 07	Sample 08	Sample 09	Sample 10	Sample 11	Sample 12	Sample 13	Sample 14	Sample 15	Sample 16	Sample 17	Sample 18	Sample 19	Sample 20
MSp	Sample 04	Sample 05	Sample 06	Sample 07	Sample 08	Sample 09	Sample 10	Sample 11	Sample 12	Sample 13	Sample 14	Sample 15	Sample 16	Sample 17	Sample 18	Sample 19	Sample 20
MSaa	Sample 04	Sample 05	Sample 06	Sample 07	Sample 08	Sample 09	Sample 10	Sample 11	Sample 12	Sample 13	Sample 14	Sample 15	Sample 16	Sample 17	Sample 18	Sample 19	Sample 20
MSap	Sample 04	Sample 05	Sample 06	Sample 07	Sample 08	Sample 09	Sample 10	Sample 11	Sample 12	Sample 13	Sample 14	Sample 15	Sample 16	Sample 17	Sample 18	Sample 19	Sample 20
MSpa	Sample 04	Sample 05	Sample 06	Sample 07	Sample 08	Sample 09	Sample 10	Sample 11	Sample 12	Sample 13	Sample 14	Sample 15	Sample 16	Sample 17	Sample 18	Sample 19	Sample 20
MSpp	Sample 04	Sample 05	Sample 06	Sample 07	Sample 08	Sample 09	Sample 10	Sample 11	Sample 12	Sample 13	Sample 14	Sample 15	Sample 16	Sample 17	Sample 18	Sample 19	Sample 20
MSaaa	Sample 04	Sample 05	Sample 06	Sample 07	Sample 08	Sample 09	Sample 10	Sample 11	Sample 12	Sample 13	Sample 14	Sample 15	Sample 16	Sample 17	Sample 18	Sample 19	Sample 20
MSaap	Sample 04	Sample 05	Sample 06	Sample 07	Sample 08	Sample 09	Sample 10	Sample 11	Sample 12	Sample 13	Sample 14	Sample 15	Sample 16	Sample 17	Sample 18	Sample 19	Sample 20
MSapa	Sample 04	Sample 05	Sample 06	Sample 07	Sample 08	Sample 09	Sample 10	Sample 11	Sample 12	Sample 13	Sample 14	Sample 15	Sample 16	Sample 17	Sample 18	Sample 19	Sample 20
MSapp	Sample 04	Sample 05	Sample 06	Sample 07	Sample 08	Sample 09	Sample 11	Sample 12	Sample 13	Sample 14	Sample 15	Sample 16	Sample 17	Sample 18	Sample 19	Sample 20
MSpaa	Sample 04	Sample 05	Sample 06	Sample 07	Sample 08	Sample 09	Sample 10	Sample 11	Sample 12	Sample 13	Sample 14	Sample 15	Sample 16	Sample 17	Sample 18	Sample 19	Sample 20
MSpap	Sample 04	Sample 05	Sample 06	Sample 07	Sample 08	Sample 09	Sample 10	Sample 11	Sample 12	Sample 13	Sample 14	Sample 15	Sample 16	Sample 17	Sample 18	Sample 19	Sample 20
MSppa	Sample 04	Sample 05	Sample 06	Sample 07	Sample 08	Sample 09	Sample 10	Sample 11	Sample 12	Sample 13	Sample 14	Sample 15	Sample 16	Sample 17	Sample 18	Sample 19	Sample 20
MSppp	Sample 04	Sample 05	Sample 06	Sample 07	Sample 08	Sample 09	Sample 11	Sample 12	Sample 13	Sample 14	Sample 15	Sample 16	Sample 17	Sample 18	Sample 19	Sample 20
MSaaaa	Sample 04	Sample 05	Sample 06	Sample 07	Sample 08	Sample 09	Sample 10	Sample 11	Sample 12	Sample 13	Sample 14	Sample 15	Sample 16	Sample 17	Sample 18	Sample 19	Sample 20
MSaaap	Sample 04	Sample 05	Sample 06	Sample 07	Sample 08	Sample 09	Sample 10	Sample 12	Sample 13	Sample 14	Sample 16	Sample 17	Sample 18	Sample 20
MSaapa	Sample 04	Sample 05	Sample 06	Sample 07	Sample 08	Sample 09	Sample 10	Sample 11	Sample 12	Sample 13	Sample 14	Sample 16	Sample 17	Sample 18	Sample 19	Sample 20
MSaapp	Sample 04	Sample 05	Sample 06	Sample 07	Sample 08	Sample 09	Sample 11	Sample 12	Sample 13	Sample 14	Sample 15	Sample 16	Sample 17	Sample 18	Sample 19	Sample 20
MSapaa	Sample 04	Sample 05	Sample 06	Sample 07	Sample 08	Sample 09	Sample 10	Sample 11	Sample 12	Sample 13	Sample 14	Sample 15	Sample 16	Sample 17	Sample 18	Sample 19	Sample 20
MSapap	Sample 04	Sample 05	Sample 06	Sample 07	Sample 08	Sample 09	Sample 10	Sample 11	Sample 12	Sample 13	Sample 14	Sample 15	Sample 16	Sample 17	Sample 19	Sample 20
MSappa	Sample 05	Sample 07	Sample 08	Sample 09	Sample 11	Sample 12	Sample 13	Sample 14	Sample 16	Sample 17	Sample 19
MSappp	Sample 04	Sample 05	Sample 06	Sample 07	Sample 08	Sample 09	Sample 10	Sample 11	Sample 12	Sample 13	Sample 14	Sample 15	Sample 16	Sample 17	Sample 18	Sample 19	Sample 20
MSpaaa	Sample 04	Sample 05	Sample 06	Sample 07	Sample 08	Sample 09	Sample 10	Sample 11	Sample 12	Sample 13	Sample 14	Sample 15	Sample 16	Sample 17	Sample 18	Sample 20
MSpaap	Sample 04	Sample 05	Sample 06	Sample 07	Sample 08	Sample 09	Sample 10	Sample 11	Sample 12	Sample 13	Sample 14	Sample 15	Sample 16	Sample 17	Sample 18	Sample 19	Sample 20
MSpapa	Sample 04	Sample 05	Sample 06	Sample 07	Sample 08	Sample 09	Sample 10	Sample 11	Sample 12	Sample 13	Sample 14	Sample 15	Sample 16	Sample 17	Sample 18	Sample 19	Sample 20
MSpapp	Sample 04	Sample 05	Sample 06	Sample 07	Sample 10	Sample 11	Sample 12	Sample 13	Sample 14	Sample 15	Sample 16	Sample 17	Sample 18	Sample 19	Sample 20
MSppaa	Sample 04	Sample 05	Sample 06	Sample 07	Sample 08	Sample 10	Sample 11	Sample 12	Sample 13	Sample 14	Sample 15	Sample 16	Sample 17	Sample 18	Sample 19	Sample 20
MSppap	Sample 04	Sample 05	Sample 07	Sample 08	Sample 09	Sample 10	Sample 11	Sample 12	Sample 13	Sample 14	Sample 15	Sample 16	Sample 17	Sample 18	Sample 19	Sample 20
MSpppa	Sample 04	Sample 05	Sample 06	Sample 07	Sample 08	Sample 09	Sample 10	Sample 11	Sample 12	Sample 13	Sample 14	Sample 15	Sample 16	Sample 17	Sample 18	Sample 19
MSpppp	Sample 04	Sample 05	Sample 06	Sample 07	Sample 08	Sample 09	Sample 10	Sample 11	Sample 12	Sample 13	Sample 14	Sample 15	Sample 16	Sample 18	Sample 19
E	Sample 04	Sample 05	Sample 06	Sample 07	Sample 08	Sample 09	Sample 10	Sample 11	Sample 12	Sample 13	Sample 14	Sample 15	Sample 16	Sample 17	Sample 18	Sample 19	Sample 20
Ea	Sample 04	Sample 05	Sample 06	Sample 07	Sample 08	Sample 09	Sample 10	Sample 11	Sample 12	Sample 13	Sample 14	Sample 15	Sample 16	Sample 17	Sample 18	Sample 19	Sample 20
Ep	Sample 04	Sample 05	Sample 06	Sample 07	Sample 08	Sample 09	Sample 10	Sample 11	Sample 12	Sample 13	Sample 14	Sample 15	Sample 16	Sample 17	Sample 18	Sample 19	Sample 20
Eal	Sample 04	Sample 05	Sample 06	Sample 07	Sample 08	Sample 09	Sample 10	Sample 11	Sample 12	Sample 13	Sample 14	Sample 15	Sample 16	Sample 17	Sample 18	Sample 19	Sample 20
Ear	Sample 04	Sample 05	Sample 06	Sample 07	Sample 08	Sample 09	Sample 10	Sample 11	Sample 12	Sample 13	Sample 14	Sample 15	Sample 16	Sample 17	Sample 18	Sample 19	Sample 20
Epl	Sample 04	Sample 05	Sample 06	Sample 07	Sample 08	Sample 09	Sample 10	Sample 11	Sample 12	Sample 13	Sample 14	Sample 15	Sample 16	Sample 17	Sample 18	Sample 19	Sample 20
Epr	Sample 04	Sample 05	Sample 06	Sample 07	Sample 08	Sample 09	Sample 10	Sample 11	Sample 12	Sample 13	Sample 14	Sample 15	Sample 16	Sample 17	Sample 18	Sample 19	Sample 20
Eala	Sample 04	Sample 05	Sample 06	Sample 07	Sample 08	Sample 10	Sample 12	Sample 13	Sample 14	Sample 15	Sample 16	Sample 18	Sample 19	Sample 20
Ealp	Sample 04	Sample 05	Sample 06	Sample 07	Sample 08	Sample 09	Sample 10	Sample 14	Sample 16	Sample 17	Sample 18	Sample 19	Sample 20
Eara	Sample 04	Sample 08	Sample 09
Earp	Sample 05	Sample 06	Sample 07	Sample 09	Sample 10	Sample 12
Epla	Sample 04	Sample 05	Sample 06	Sample 07	Sample 08	Sample 09	Sample 11	Sample 12	Sample 13	Sample 14	Sample 15	Sample 16	Sample 17	Sample 18	Sample 19	Sample 20
Eplp	Sample 04	Sample 05	Sample 06	Sample 07	Sample 08	Sample 09	Sample 10	Sample 11	Sample 12	Sample 13	Sample 14	Sample 15	Sample 16	Sample 17	Sample 18	Sample 19	Sample 20
Epra	Sample 04	Sample 06	Sample 07	Sample 08	Sample 09	Sample 10	Sample 11	Sample 13	Sample 14	Sample 15	Sample 16	Sample 17	Sample 18	Sample 19	Sample 20
Eprp	Sample 04	Sample 05	Sample 06	Sample 07	Sample 08	Sample 09	Sample 10	Sample 11	Sample 12	Sample 13	Sample 14	Sample 15	Sample 16	Sample 17	Sample 18	Sample 19	Sample 20
C	Sample 04	Sample 05	Sample 06	Sample 07	Sample 08	Sample 09	Sample 10	Sample 11	Sample 12	Sample 13	Sample 14	Sample 15	Sample 16	Sample 17	Sample 18	Sample 19	Sample 20
Ca	Sample 04	Sample 05	Sample 06	Sample 07	Sample 08	Sample 09	Sample 10	Sample 11	Sample 12	Sample 13	Sample 14	Sample 15	Sample 16	Sample 17	Sample 18	Sample 19	Sample 20
Cp	Sample 04	Sample 05	Sample 06	Sample 07	Sample 08	Sample 09	Sample 10	Sample 11	Sample 12	Sample 13	Sample 14	Sample 15	Sample 16	Sample 17	Sample 18	Sample 19	Sample 20
Caa	Sample 04	Sample 05	Sample 06	Sample 07	Sample 08	Sample 09	Sample 10	Sample 11	Sample 12	Sample 13	Sample 14	Sample 15	Sample 16	Sample 17	Sample 18	Sample 19	Sample 20
Cap	Sample 04	Sample 05	Sample 06	Sample 07	Sample 08	Sample 10	Sample 11	Sample 12	Sample 13	Sample 14	Sample 15	Sample 16	Sample 17	Sample 18	Sample 19	Sample 20
Cpa	Sample 04	Sample 05	Sample 06	Sample 07	Sample 08	Sample 09	Sample 10	Sample 11	Sample 12	Sample 13	Sample 14	Sample 15	Sample 16	Sample 17	Sample 18	Sample 19	Sample 20
Cpp	Sample 04	Sample 05	Sample 06	Sample 07	Sample 08	Sample 09	Sample 10	Sample 11	Sample 12	Sample 13	Sample 14	Sample 15	Sample 16	Sample 17	Sample 18	Sample 19	Sample 20
Caaa	Sample 04	Sample 05	Sample 06	Sample 07	Sample 08	Sample 09	Sample 10	Sample 11	Sample 12	Sample 13	Sample 14	Sample 15	Sample 16	Sample 17	Sample 18	Sample 19	Sample 20
Caap	Sample 04	Sample 05	Sample 06	Sample 07	Sample 08	Sample 09	Sample 10	Sample 11	Sample 12	Sample 13	Sample 14	Sample 15	Sample 16	Sample 17	Sample 18	Sample 19	Sample 20
Capa	Sample 04	Sample 05	Sample 06	Sample 07	Sample 09	Sample 10	Sample 11	Sample 13	Sample 14	Sample 15	Sample 16	Sample 17	Sample 19	Sample 20
Capp	Sample 04	Sample 05	Sample 06	Sample 07	Sample 08	Sample 09	Sample 10	Sample 11	Sample 12	Sample 13	Sample 14	Sample 15	Sample 16	Sample 17	Sample 18	Sample 19	Sample 20
Cpaa	Sample 04	Sample 05	Sample 06	Sample 07	Sample 08	Sample 09	Sample 10	Sample 11	Sample 12	Sample 13	Sample 14	Sample 15	Sample 16	Sample 17	Sample 18	Sample 19	Sample 20
Cpap	Sample 04	Sample 05	Sample 06	Sample 07	Sample 08	Sample 09	Sample 10	Sample 11	Sample 12	Sample 13	Sample 14	Sample 15	Sample 16	Sample 17	Sample 18	Sample 19	Sample 20
Cppa	Sample 04	Sample 05	Sample 06	Sample 07	Sample 08	Sample 09	Sample 11	Sample 13	Sample 14	Sample 15	Sample 16	Sample 17	Sample 18	Sample 20
Cppp	Sample 04	Sample 05	Sample 06	Sample 07	Sample 08	Sample 09	Sample 10	Sample 11	Sample 12	Sample 13	Sample 14	Sample 15	Sample 16	Sample 17	Sample 18	Sample 19	Sample 20
D	Sample 04	Sample 05	Sample 06	Sample 07	Sample 08	Sample 09	Sample 10	Sample 11	Sample 12	Sample 13	Sample 14	Sample 15	Sample 16	Sample 17	Sample 18	Sample 19	Sample 20
Da	Sample 04	Sample 05	Sample 06	Sample 07	Sample 08	Sample 09	Sample 10	Sample 11	Sample 12	Sample 13	Sample 14	Sample 15	Sample 16	Sample 17	Sample 18	Sample 19	Sample 20
Dp	Sample 04	Sample 05	Sample 06	Sample 07	Sample 08	Sample 09	Sample 10	Sample 11	Sample 12	Sample 13	Sample 14	Sample 15	Sample 16	Sample 17	Sample 18	Sample 19	Sample 20
Daa	Sample 04	Sample 05	Sample 06	Sample 07	Sample 08	Sample 10	Sample 11	Sample 12	Sample 13	Sample 14	Sample 15	Sample 16	Sample 17	Sample 19
Dap	Sample 04	Sample 05	Sample 06	Sample 07	Sample 08	Sample 09	Sample 10	Sample 11	Sample 12	Sample 13	Sample 14	Sample 15	Sample 16	Sample 17	Sample 18	Sample 19	Sample 20
Dpa	Sample 04	Sample 05	Sample 06	Sample 07	Sample 08	Sample 09	Sample 11	Sample 12	Sample 14	Sample 15	Sample 16	Sample 17	Sample 18	Sample 19
Dpp	Sample 04	Sample 05	Sample 06	Sample 07	Sample 08	Sample 09	Sample 10	Sample 11	Sample 12	Sample 14	Sample 16	Sample 17	Sample 18	Sample 19	Sample 20
P3	Sample 04	Sample 05	Sample 06	Sample 07	Sample 08	Sample 09	Sample 10	Sample 11	Sample 12	Sample 13	Sample 14	Sample 15	Sample 16	Sample 17	Sample 18	Sample 19	Sample 20
P4	Sample 04	Sample 05	Sample 06	Sample 07	Sample 08	Sample 09	Sample 10	Sample 11	Sample 12	Sample 13	Sample 14	Sample 15	Sample 16	Sample 17	Sample 18	Sample 19	Sample 20
