# Supplementary material for: Establishment of a morphological atlas of the Caenorhabditis elegans embryo using deep-learning-based 4D segmentation
Source: Nat Commun. 2020 Dec 7;11:6254. doi: 10.1038/s41467-020-19863-x (PMC7721714; doi:10.1038/s41467-020-19863-x)
Supplement: Supplementary file 6 — Supplementary Data 5 [file 41467_2020_19863_MOESM6_ESM.xls]

## Sheet: Note
Supplementary Data 5. Identified Cell-Cell Contacts
Filter Criteria	Number of Contact Pairs	Result Storage
Detected	3011	Sheet 1
With contact area ratio s/Si ≥ 1/48 or s/Sj ≥ 1/48	2790	Sheet 2
With contact duration ≥ 2 time points (≈ 3 min)	2276	Sheet 3
Reproducible in the 17 wild-type embryos	479	Sheet 4

## Sheet: Sheet1
Contact Pairs
Cell i	Cell j
ABa'	ABp'
ABa'	EMS'
ABp'	EMS'
ABp'	P2'
EMS'	P2'
EMS'	ABal'
EMS'	ABar'
EMS'	ABpl'
EMS'	ABpr'
P2'	ABpl'
P2'	ABpr'
P2'	E'
ABal'	ABar'
ABal'	ABpl'
ABal'	MS'
ABal'	ABpla'
ABal'	ABplp'
ABar'	ABpl'
ABar'	ABpr'
ABar'	MS'
ABar'	C'
ABar'	ABpla'
ABar'	ABpra'
ABar'	ABprp'
ABpl'	ABpr'
ABpl'	E'
ABpl'	MS'
ABpl'	C'
ABpl'	P3'
ABpr'	E'
ABpr'	MS'
ABpr'	C'
ABpr'	P3'
E'	MS'
E'	C'
E'	P3'
E'	ABplp'
E'	ABprp'
E'	MSp'
MS'	C'
MS'	ABalp'
MS'	ABara'
MS'	ABarp'
MS'	ABpla'
MS'	ABplp'
MS'	ABprp'
C'	P3'
C'	ABarp'
C'	ABpla'
C'	ABplp'
C'	ABpra'
C'	ABprp'
C'	Ea'
C'	Ep'
C'	MSp'
P3'	ABplp'
P3'	ABprp'
P3'	Ep'
P3'	Cp'
ABala'	ABalp'
ABala'	ABara'
ABala'	ABarp'
ABala'	ABpla'
ABala'	ABarpa'
ABala'	ABplaa'
ABalp'	ABara'
ABalp'	ABpla'
ABalp'	ABplp'
ABalp'	MSa'
ABalp'	ABplaa'
ABara'	ABarp'
ABara'	ABpla'
ABara'	ABpra'
ABara'	ABprp'
ABara'	MSa'
ABara'	MSp'
ABara'	ABarpa'
ABara'	ABarpp'
ABara'	ABplaa'
ABara'	ABpraa'
ABara'	ABprpa'
ABarp'	ABpla'
ABarp'	ABpra'
ABarp'	ABprp'
ABarp'	MSp'
ABarp'	Ca'
ABpla'	ABplp'
ABpla'	MSa'
ABpla'	MSp'
ABpla'	Ca'
ABplp'	ABprp'
ABplp'	Ea'
ABplp'	Ep'
ABplp'	MSa'
ABplp'	MSp'
ABplp'	Ca'
ABpra'	ABprp'
ABpra'	MSp'
ABpra'	Ca'
ABpra'	Cp'
ABprp'	Ea'
ABprp'	Ep'
ABprp'	MSp'
ABprp'	Ca'
ABprp'	Cp'
ABprp'	P4'
Ea'	Ep'
Ea'	MSp'
Ea'	Ca'
Ea'	ABarpp'
Ea'	ABplap'
Ea'	ABplpa'
Ea'	ABplpp'
Ea'	ABprpa'
Ea'	ABprpp'
Ea'	MSap'
Ea'	MSpa'
Ea'	MSpp'
Ea'	Caa'
Ea'	ABarppp'
Ea'	ABplapp'
Ea'	ABplpaa'
Ea'	ABplpap'
Ea'	ABplppp'
Ea'	ABprpaa'
Ea'	ABprpap'
Ep'	Ca'
Ep'	Cp'
Ep'	D'
Ep'	P4'
Ep'	ABplpp'
Ep'	ABprpa'
Ep'	ABprpp'
Ep'	Eal'
Ep'	Ear'
Ep'	MSpp'
Ep'	Cpa'
Ep'	Cpp'
Ep'	Da'
Ep'	Dp'
Ep'	ABplpap'
Ep'	ABplppp'
Ep'	ABprpap'
Ep'	ABprppp'
MSa'	MSp'
MSa'	ABalpa'
MSa'	ABalpp'
MSa'	ABaraa'
MSa'	ABplaa'
MSa'	ABplap'
MSa'	ABplpa'
MSp'	Ca'
MSp'	ABaraa'
MSp'	ABarap'
MSp'	ABarpa'
MSp'	ABarpp'
MSp'	ABplaa'
MSp'	ABplap'
MSp'	ABplpa'
MSp'	ABplpp'
MSp'	ABprpa'
Ca'	Cp'
Ca'	ABarpp'
Ca'	ABplap'
Ca'	ABplpp'
Ca'	ABprap'
Ca'	ABprpa'
Ca'	ABprpp'
Ca'	MSpp'
Cp'	D'
Cp'	P4'
Cp'	ABprap'
Cp'	ABprpa'
Cp'	ABprpp'
D'	P4'
D'	ABprpp'
D'	Cpp'
D'	ABplppp'
D'	ABprppp'
P4'	ABprpp'
P4'	Epl'
P4'	Epr'
P4'	Cpp'
P4'	Da'
P4'	Dp'
P4'	ABplppp'
P4'	ABprppp'
P4'	ABplpppp'
P4'	ABprpppp'
ABalaa'	ABalap'
ABalaa'	ABalpa'
ABalaa'	ABalpp'
ABalaa'	ABaraa'
ABalaa'	ABplaa'
ABalaa'	ABalpaa'
ABalaa'	ABalpap'
ABalaa'	ABplaaa'
ABalap'	ABalpa'
ABalap'	ABaraa'
ABalap'	ABarap'
ABalap'	ABarpa'
ABalap'	ABplaa'
ABalap'	ABalpap'
ABalap'	ABplaaa'
ABalpa'	ABalpp'
ABalpa'	ABaraa'
ABalpa'	ABplaa'
ABalpa'	MSaa'
ABalpp'	ABaraa'
ABalpp'	ABplaa'
ABalpp'	MSaa'
ABalpp'	MSap'
ABalpp'	MSpa'
ABalpp'	ABalpaa'
ABalpp'	ABalpap'
ABalpp'	ABplaaa'
ABalpp'	ABplaap'
ABaraa'	ABarap'
ABaraa'	ABarpa'
ABaraa'	ABplaa'
ABaraa'	MSaa'
ABaraa'	MSpa'
ABaraa'	ABalpap'
ABaraa'	ABplaaa'
ABaraa'	ABplaap'
ABarap'	ABarpa'
ABarap'	ABarpp'
ABarap'	ABplaa'
ABarap'	ABplap'
ABarap'	ABpraa'
ABarap'	ABprpa'
ABarap'	MSpa'
ABarap'	MSpp'
ABarpa'	ABarpp'
ABarpa'	ABplaa'
ABarpa'	ABplap'
ABarpa'	ABpraa'
ABarpa'	MSpa'
ABarpa'	ABplaaa'
ABarpa'	ABplaap'
ABarpa'	ABplapa'
ABarpp'	ABplap'
ABarpp'	ABpraa'
ABarpp'	ABprap'
ABarpp'	ABprpa'
ABarpp'	MSpp'
ABarpp'	Caa'
ABarpp'	ABarapp'
ABarpp'	ABarpaa'
ABarpp'	ABarpap'
ABarpp'	ABplaaa'
ABarpp'	ABplapa'
ABarpp'	ABplapp'
ABarpp'	ABpraap'
ABarpp'	ABprapa'
ABarpp'	ABprapp'
ABarpp'	ABprpaa'
ABplaa'	ABplap'
ABplaa'	ABplpa'
ABplaa'	MSaa'
ABplaa'	MSap'
ABplaa'	MSpa'
ABplap'	ABplpa'
ABplap'	ABplpp'
ABplap'	MSap'
ABplap'	MSpa'
ABplap'	MSpp'
ABplap'	Caa'
ABplpa'	ABplpp'
ABplpa'	MSap'
ABplpa'	MSpa'
ABplpa'	MSpp'
ABplpa'	ABplaap'
ABplpa'	ABplapp'
ABplpp'	MSpp'
ABplpp'	Caa'
ABplpp'	ABplapp'
ABplpp'	ABplpaa'
ABplpp'	ABplpap'
ABpraa'	ABprap'
ABpraa'	ABprpa'
ABprap'	ABprpa'
ABprap'	ABprpp'
ABprap'	Caa'
ABprap'	Cpa'
ABprpa'	ABprpp'
ABprpa'	MSpp'
ABprpa'	Caa'
ABprpa'	Cpa'
ABprpp'	Cpa'
ABprpp'	Cpp'
Eal'	Ear'
Eal'	Epl'
Eal'	MSap'
Eal'	MSpa'
Eal'	MSpp'
Eal'	Caa'
Eal'	ABarppp'
Eal'	ABplapa'
Eal'	ABplapp'
Eal'	ABplpaa'
Eal'	ABplpap'
Eal'	ABplppp'
Eal'	MSaap'
Eal'	MSapa'
Eal'	MSpaa'
Eal'	MSpap'
Eal'	MSppa'
Eal'	Caaa'
Eal'	Caap'
Eal'	ABalpppp'
Eal'	ABarpapp'
Eal'	ABarppap'
Eal'	ABarpppp'
Eal'	ABplappa'
Eal'	ABplappp'
Eal'	ABplpaap'
Eal'	ABplpapa'
Eal'	ABplppap'
Eal'	ABplpppa'
Eal'	MSappp'
Eal'	MSpaap'
Eal'	MSpapa'
Ear'	Epl'
Ear'	Epr'
Ear'	MSpp'
Ear'	Caa'
Ear'	Cpa'
Ear'	ABarppp'
Ear'	ABprapp'
Ear'	ABprpaa'
Ear'	ABprpap'
Ear'	MSpap'
Ear'	MSppa'
Ear'	Caaa'
Ear'	Caap'
Ear'	Cpaa'
Ear'	ABarappp'
Ear'	ABarpapp'
Ear'	ABarppap'
Ear'	ABarpppa'
Ear'	ABarpppp'
Ear'	ABplappp'
Ear'	ABplppap'
Ear'	ABpraapp'
Ear'	ABprpaap'
Ear'	ABprppaa'
Ear'	MSpapa'
Epl'	Epr'
Epl'	MSpp'
Epl'	Cpa'
Epl'	Cpp'
Epl'	Da'
Epl'	Dp'
Epl'	ABplpap'
Epl'	ABplppp'
Epl'	MSpap'
Epl'	Caaa'
Epl'	Caap'
Epl'	Capp'
Epl'	Cpaa'
Epl'	Cppp'
Epl'	ABplappp'
Epl'	ABplppap'
Epl'	ABplpppa'
Epl'	ABplpppp'
Epl'	MSappp'
Epr'	MSpp'
Epr'	Cpa'
Epr'	Cpp'
Epr'	Da'
Epr'	Dp'
Epr'	ABprapp'
Epr'	ABprpap'
Epr'	ABprppa'
Epr'	ABprppp'
Epr'	Eplp'
Epr'	Caaa'
Epr'	Caap'
Epr'	Capp'
Epr'	Cpaa'
Epr'	Cpap'
Epr'	Cppp'
Epr'	ABarpppp'
Epr'	ABprappa'
Epr'	ABprppaa'
Epr'	ABprppap'
Epr'	ABprpppp'
MSaa'	MSap'
MSaa'	MSpa'
MSaa'	ABalapp'
MSaa'	ABalpap'
MSaa'	ABalppa'
MSaa'	ABalppp'
MSaa'	ABaraap'
MSaa'	ABplaaa'
MSaa'	ABplaap'
MSap'	MSpa'
MSap'	ABalppp'
MSap'	ABplaap'
MSap'	ABplapp'
MSap'	ABplpaa'
MSap'	ABplpap'
MSap'	MSaap'
MSap'	MSpaa'
MSap'	MSpap'
MSpa'	MSpp'
MSpa'	ABalppp'
MSpa'	ABaraap'
MSpa'	ABarapp'
MSpa'	ABarpap'
MSpa'	ABplaaa'
MSpa'	ABplaap'
MSpa'	ABplapa'
MSpa'	ABplapp'
MSpa'	ABplpap'
MSpa'	MSaaa'
MSpa'	MSaap'
MSpp'	Caa'
MSpp'	ABarapp'
MSpp'	ABarpap'
MSpp'	ABarppp'
MSpp'	ABplapa'
MSpp'	ABplapp'
MSpp'	ABplpap'
MSpp'	ABprpaa'
MSpp'	ABprpap'
MSpp'	MSpaa'
MSpp'	MSpap'
Caa'	Cpa'
Caa'	ABarppp'
Caa'	ABplapa'
Caa'	ABplapp'
Caa'	ABprapa'
Caa'	ABprapp'
Caa'	ABprpaa'
Caa'	ABprpap'
Cpa'	Cpp'
Cpa'	Da'
Cpa'	ABarppp'
Cpa'	ABprapa'
Cpa'	ABprapp'
Cpa'	ABprpap'
Cpa'	ABprppa'
Cpa'	ABprppp'
Cpp'	Da'
Cpp'	Dp'
Cpp'	ABprppp'
Cpp'	Capp'
Cpp'	Cpap'
Cpp'	ABprpppp'
Da'	Dp'
Da'	ABplppp'
Da'	Eplp'
Da'	Capp'
Da'	Cppp'
Da'	ABplpppp'
Dp'	ABprppp'
Dp'	Cppp'
Dp'	ABprppap'
Dp'	ABprpppp'
ABalaaa'	ABalaap'
ABalaaa'	ABalapa'
ABalaaa'	ABalapp'
ABalaaa'	ABalpaa'
ABalaaa'	ABaraaa'
ABalaaa'	ABplaaa'
ABalaaa'	ABalpaap'
ABalaaa'	ABaraaaa'
ABalaap'	ABalapa'
ABalaap'	ABalapp'
ABalaap'	ABalpaa'
ABalaap'	ABalpap'
ABalaap'	ABalppa'
ABalaap'	ABaraaa'
ABalaap'	ABaraap'
ABalaap'	ABplaaa'
ABalaap'	MSaaa'
ABalaap'	ABalaaap'
ABalaap'	ABalappa'
ABalaap'	ABalappp'
ABalaap'	ABalpaap'
ABalaap'	ABalpapa'
ABalaap'	ABalpapp'
ABalaap'	ABalppap'
ABalaap'	ABalpppa'
ABalaap'	ABaraaaa'
ABalaap'	ABaraapa'
ABalaap'	ABplaaap'
ABalapa'	ABalapp'
ABalapa'	ABaraaa'
ABalapa'	ABarpaa'
ABalapa'	ABplaaa'
ABalapa'	ABaraaaa'
ABalapa'	ABaraaap'
ABalapa'	ABarpaap'
ABalapa'	ABarpapa'
ABalapa'	ABplaaap'
ABalapp'	ABalpap'
ABalapp'	ABalppa'
ABalapp'	ABaraaa'
ABalapp'	ABaraap'
ABalapp'	ABarapa'
ABalapp'	ABarpaa'
ABalapp'	ABarpap'
ABalapp'	ABplaaa'
ABalapp'	MSaaa'
ABalapp'	MSpaa'
ABalapp'	ABaraaaa'
ABalapp'	ABaraaap'
ABalapp'	ABaraapa'
ABalapp'	ABaraapp'
ABalapp'	ABarpaap'
ABalapp'	ABarpapa'
ABalapp'	ABarpapp'
ABalapp'	ABplaaap'
ABalpaa'	ABalpap'
ABalpaa'	ABalppa'
ABalpaa'	ABplaaa'
ABalpap'	ABalppa'
ABalpap'	ABalppp'
ABalpap'	ABaraap'
ABalpap'	ABplaaa'
ABalpap'	ABplaap'
ABalpap'	MSaaa'
ABalpap'	ABplaaap'
ABalppa'	ABalppp'
ABalppa'	ABplaaa'
ABalppa'	ABplaap'
ABalppa'	MSaaa'
ABalppa'	ABalpaap'
ABalppa'	ABalpapp'
ABalppa'	ABalpppa'
ABalppa'	ABplaaap'
ABalppa'	ABplaapa'
ABalppp'	ABplaaa'
ABalppp'	ABplaap'
ABalppp'	ABplpaa'
ABalppp'	MSaaa'
ABalppp'	MSaap'
ABalppp'	MSapa'
ABalppp'	MSpaa'
ABalppp'	ABplaaap'
ABalppp'	ABplaapa'
ABaraaa'	ABaraap'
ABaraaa'	ABarapa'
ABaraaa'	ABarpaa'
ABaraap'	ABarapa'
ABaraap'	ABarapp'
ABaraap'	ABarpap'
ABaraap'	ABplaaa'
ABaraap'	ABplaap'
ABaraap'	MSaaa'
ABaraap'	MSpaa'
ABarapa'	ABarapp'
ABarapa'	ABarpaa'
ABarapa'	ABarpap'
ABarapa'	ABarppp'
ABarapa'	ABpraap'
ABarapa'	ABaraaap'
ABarapa'	ABaraapa'
ABarapa'	ABaraapp'
ABarapa'	ABarpaap'
ABarapp'	ABarpap'
ABarapp'	ABarppp'
ABarapp'	ABpraap'
ABarapp'	ABprpaa'
ABarapp'	MSpaa'
ABarapp'	MSppa'
ABarapp'	ABaraapp'
ABarpaa'	ABarpap'
ABarpaa'	ABplaaa'
ABarpap'	ABarppp'
ABarpap'	ABplaaa'
ABarpap'	ABplaap'
ABarpap'	ABplapa'
ABarpap'	MSpaa'
ABarpap'	MSpap'
ABarpap'	MSppa'
ABarpap'	ABaraapp'
ABarpap'	ABarpaap'
ABarpap'	ABplaaap'
ABarppp'	ABplapa'
ABarppp'	ABplapp'
ABarppp'	ABpraap'
ABarppp'	ABprapa'
ABarppp'	ABprapp'
ABarppp'	ABprpaa'
ABarppp'	ABprpap'
ABarppp'	MSppa'
ABarppp'	Caaa'
ABarppp'	Caap'
ABarppp'	ABarapap'
ABarppp'	ABarappa'
ABarppp'	ABarappp'
ABarppp'	ABarpapp'
ABarppp'	ABpraaap'
ABarppp'	ABpraapa'
ABarppp'	ABpraapp'
ABplaaa'	ABplaap'
ABplaaa'	ABplapa'
ABplaaa'	MSaaa'
ABplaaa'	MSpaa'
ABplaap'	ABplapa'
ABplaap'	ABplapp'
ABplaap'	ABplpaa'
ABplaap'	MSaap'
ABplaap'	MSapa'
ABplaap'	MSpaa'
ABplaap'	MSpap'
ABplaap'	ABplaaap'
ABplapa'	ABplapp'
ABplapa'	MSpaa'
ABplapa'	MSpap'
ABplapa'	MSppa'
ABplapa'	Caaa'
ABplapa'	ABplaaap'
ABplapp'	ABplpaa'
ABplapp'	ABplpap'
ABplapp'	MSapa'
ABplapp'	MSpaa'
ABplapp'	MSpap'
ABplapp'	MSppa'
ABplapp'	Caaa'
ABplapp'	Caap'
ABplpaa'	ABplpap'
ABplpaa'	MSapa'
ABplpaa'	ABplaapa'
ABplpaa'	ABplappa'
ABplpaa'	ABplappp'
ABplpap'	ABplppp'
ABplpap'	MSpap'
ABplpap'	ABplappp'
ABplppp'	ABplpapa'
ABpraap'	ABprapa'
ABpraap'	ABprapp'
ABpraap'	ABprpaa'
ABpraap'	ABprppa'
ABprapa'	ABprapp'
ABprapa'	ABprpaa'
ABprapa'	Caaa'
ABprapa'	Caap'
ABprapa'	Cpaa'
ABprapp'	ABprpaa'
ABprapp'	ABprpap'
ABprapp'	ABprppa'
ABprapp'	Caap'
ABprapp'	Cpaa'
ABprapp'	ABpraapp'
ABprpaa'	ABprpap'
ABprpaa'	ABprppa'
ABprpaa'	MSppa'
ABprpaa'	ABarapap'
ABprpaa'	ABarappa'
ABprpaa'	ABarappp'
ABprpaa'	ABpraapa'
ABprpaa'	ABpraapp'
ABprpap'	ABprppa'
ABprpap'	ABprppp'
ABprpap'	MSppa'
ABprpap'	Cpaa'
ABprppa'	ABprppp'
ABprppa'	Cpaa'
ABprppa'	Cpap'
ABprppa'	ABprappa'
ABprppa'	ABprpaap'
ABprppp'	Cpaa'
ABprppp'	Cpap'
Eplp'	Eprp'
Eplp'	Caaa'
Eplp'	Caap'
Eplp'	Capp'
Eplp'	Cpap'
Eplp'	Cppp'
Eplp'	Dap'
Eplp'	ABplappp'
Eplp'	ABplpppp'
Eplp'	Eprap'
Eplp'	Caaap'
Eplp'	ABarppapp'
Eplp'	Caaaap'
Eplp'	Caaapa'
Eplp'	Caaapp'
Eplp'	Cappaa'
Eplp'	Cappap'
Eplp'	Cpaaap'
Eplp'	Cpaapa'
Eplp'	Cpaapp'
Eplp'	Cpapaa'
Eplp'	Cpapap'
Eplp'	Cppppp'
Eplp'	ABarppappp'
Eprp'	Caap'
Eprp'	Capp'
Eprp'	Cpaa'
Eprp'	Cpap'
Eprp'	Cppp'
Eprp'	Dap'
Eprp'	ABprpppp'
Eprp'	Eplpa'
Eprp'	Eplpp'
Eprp'	Eprap'
Eprp'	Caaap'
Eprp'	Caaaap'
Eprp'	Caaapp'
Eprp'	Capppp'
Eprp'	Cpaaap'
Eprp'	Cpaapa'
Eprp'	Cpaapp'
Eprp'	Cpapaa'
Eprp'	Cpapap'
Eprp'	Cpppaa'
Eprp'	Cpppap'
Eprp'	Cppppa'
Eprp'	Cppppp'
Eprp'	ABarpppppp'
MSaaa'	MSaap'
MSaaa'	MSapa'
MSaaa'	MSpaa'
MSaaa'	ABalaapa'
MSaaa'	ABalaapp'
MSaaa'	ABalappp'
MSaaa'	ABalpaap'
MSaaa'	ABalpapa'
MSaaa'	ABalpapp'
MSaaa'	ABalppap'
MSaaa'	ABalpppa'
MSaaa'	ABalpppp'
MSaaa'	ABaraapa'
MSaaa'	ABaraapp'
MSaaa'	ABplaaap'
MSaap'	MSapa'
MSaap'	MSpaa'
MSaap'	MSpap'
MSaap'	ABalpapp'
MSaap'	ABalpppp'
MSaap'	ABplappa'
MSaap'	ABplpaap'
MSaap'	MSpaap'
MSaap'	MSpapa'
MSapa'	MSpaa'
MSapa'	ABalpapp'
MSapa'	ABalpppa'
MSapa'	ABalpppp'
MSapa'	ABplaapa'
MSapa'	ABplappa'
MSapa'	ABplpaaa'
MSapa'	ABplpaap'
MSapa'	ABplpapa'
MSpaa'	MSpap'
MSpaa'	MSppa'
MSpaa'	ABalaapp'
MSpaa'	ABalappp'
MSpaa'	ABalpppp'
MSpaa'	ABaraaap'
MSpaa'	ABaraapa'
MSpaa'	ABaraapp'
MSpaa'	ABarappa'
MSpaa'	ABarappp'
MSpaa'	ABarpapa'
MSpaa'	ABarpapp'
MSpaa'	ABplaaap'
MSpap'	MSppa'
MSpap'	ABarpapp'
MSpap'	ABplappa'
MSppa'	ABaraapp'
MSppa'	ABarappp'
MSppa'	ABarpapp'
MSppa'	ABarpppp'
MSppa'	ABprpaap'
MSppa'	MSpaap'
MSppa'	MSpapa'
Caaa'	Caap'
Caaa'	Cpaa'
Caaa'	ABarppap'
Caaa'	ABarpppa'
Caaa'	ABarpppp'
Caaa'	ABplappa'
Caaa'	ABplappp'
Caaa'	ABplppap'
Caap'	Capp'
Caap'	Cpaa'
Caap'	Cpap'
Caap'	Cppp'
Caap'	ABarpppp'
Caap'	ABplappp'
Caap'	Caaap'
Capp'	Cpaa'
Capp'	Cpap'
Capp'	Cppp'
Capp'	Dap'
Capp'	ABplappp'
Capp'	ABplpppp'
Capp'	Caaap'
Cpaa'	Cpap'
Cpaa'	ABarpppp'
Cpaa'	ABprappa'
Cpaa'	ABprppap'
Cpaa'	ABprpppp'
Cpap'	Cppp'
Cpap'	ABprppap'
Cpap'	ABprpppp'
Cppp'	Dap'
Dap'	MSappp'
Dap'	Caaap'
Dap'	ABarppapp'
Dap'	ABplappap'
ABalaaap'	ABalaapa'
ABalaaap'	ABalaapp'
ABalaaap'	ABalapaa'
ABalaaap'	ABalapap'
ABalaaap'	ABalappa'
ABalaaap'	ABalappp'
ABalaaap'	ABalpaap'
ABalaaap'	ABalpppa'
ABalaaap'	ABaraaaa'
ABalaaap'	ABaraaap'
ABalaaap'	MSaaaa'
ABalaaap'	ABalapapp'
ABalaaap'	ABalpaapp'
ABalaaap'	ABplaaaap'
ABalaapa'	ABalaapp'
ABalaapa'	ABalapaa'
ABalaapa'	ABalappa'
ABalaapa'	ABalappp'
ABalaapa'	ABalpaap'
ABalaapa'	ABalpapa'
ABalaapa'	ABalpppa'
ABalaapa'	ABaraaaa'
ABalaapa'	ABaraaap'
ABalaapa'	ABaraapa'
ABalaapa'	MSaaaa'
ABalaapa'	ABalpaapp'
ABalaapa'	ABaraaaap'
ABalaapa'	ABaraappa'
ABalaapa'	ABplaaaap'
ABalaapp'	ABalappa'
ABalaapp'	ABalappp'
ABalaapp'	ABalpaap'
ABalaapp'	ABalpapp'
ABalaapp'	ABalppap'
ABalaapp'	ABalpppa'
ABalaapp'	ABaraaap'
ABalaapp'	ABaraapa'
ABalaapp'	ABaraapp'
ABalaapp'	ABarapaa'
ABalaapp'	ABarapap'
ABalaapp'	ABarappa'
ABalaapp'	ABarpaap'
ABalaapp'	ABarpapa'
ABalaapp'	ABarpapp'
ABalaapp'	ABplaaap'
ABalaapp'	ABpraaaa'
ABalaapp'	MSaaaa'
ABalaapp'	ABaraappa'
ABalaapp'	ABplaaaap'
ABalapaa'	ABalapap'
ABalapaa'	ABalappa'
ABalapaa'	ABalpaap'
ABalapaa'	ABaraaaa'
ABalapaa'	ABaraaap'
ABalapap'	ABalappa'
ABalapap'	ABalappp'
ABalapap'	ABarpaap'
ABalapap'	ABplaaaap'
ABalappa'	ABalappp'
ABalappa'	ABaraaaa'
ABalappa'	ABaraaap'
ABalappa'	ABaraapa'
ABalappa'	ABarpaap'
ABalappa'	ABarpapa'
ABalappa'	ABpraaaa'
ABalappa'	ABalapapp'
ABalappa'	ABplaaaap'
ABalappp'	ABalpppa'
ABalappp'	ABaraaap'
ABalappp'	ABaraapa'
ABalappp'	ABaraapp'
ABalappp'	ABarpaap'
ABalappp'	ABarpapa'
ABalappp'	ABarpapp'
ABalappp'	ABarppaa'
ABalappp'	ABarppap'
ABalappp'	ABplaaap'
ABalappp'	MSaaaa'
ABalappp'	ABplaaaap'
ABalappp'	ABplaaapp'
ABalpaap'	ABalpapa'
ABalpaap'	ABalpapp'
ABalpaap'	ABalppap'
ABalpaap'	ABalpppa'
ABalpaap'	ABplaaap'
ABalpaap'	MSaaaa'
ABalpapa'	ABalpapp'
ABalpapa'	ABalppap'
ABalpapa'	ABalpppa'
ABalpapa'	ABaraaaa'
ABalpapa'	MSaaaa'
ABalpapa'	ABalpaapp'
ABalpapp'	ABalppap'
ABalpapp'	ABalpppa'
ABalpapp'	ABalpppp'
ABalpapp'	ABaraapa'
ABalpapp'	ABplaaap'
ABalpapp'	ABplpaaa'
ABalpapp'	MSaaaa'
ABalpapp'	MSapaa'
ABalppap'	ABalpppa'
ABalppap'	ABalpppp'
ABalppap'	ABplaaap'
ABalppap'	ABplaapa'
ABalppap'	ABplpaaa'
ABalppap'	MSaaaa'
ABalppap'	MSapaa'
ABalppap'	ABalpaapp'
ABalppap'	ABalpppap'
ABalppap'	ABalppppa'
ABalpppa'	ABalpppp'
ABalpppa'	ABplaaap'
ABalpppa'	ABplaapa'
ABalpppa'	ABplpaaa'
ABalpppa'	MSaaaa'
ABalpppa'	ABalpaapp'
ABalpppa'	ABalppppa'
ABalpppa'	ABalppppp'
ABalpppa'	ABplaaaap'
ABalpppa'	ABplaaapp'
ABalpppp'	ABplaaap'
ABalpppp'	ABplaapa'
ABalpppp'	ABplappa'
ABalpppp'	ABplpaaa'
ABalpppp'	ABplpaap'
ABalpppp'	MSaaaa'
ABalpppp'	MSapaa'
ABalpppp'	ABplaaapp'
ABaraaaa'	ABaraaap'
ABaraaaa'	ABaraapa'
ABaraaaa'	MSaaaa'
ABaraaap'	ABaraapa'
ABaraaap'	ABaraapp'
ABaraaap'	ABarapaa'
ABaraaap'	ABarapap'
ABaraaap'	ABarpaap'
ABaraaap'	ABarpapa'
ABaraaap'	ABpraaaa'
ABaraapa'	ABaraapp'
ABaraapa'	ABarapaa'
ABaraapa'	MSaaaa'
ABaraapa'	ABaraappa'
ABaraapa'	ABaraappp'
ABaraapp'	ABarapaa'
ABaraapp'	ABarapap'
ABaraapp'	ABarappa'
ABaraapp'	ABarappp'
ABaraapp'	ABarpapa'
ABaraapp'	ABarpapp'
ABaraapp'	MSpaap'
ABaraapp'	MSpapa'
ABarapaa'	ABarapap'
ABarapaa'	ABarappa'
ABarapaa'	ABarpaap'
ABarapaa'	ABarpapa'
ABarapaa'	ABpraaaa'
ABarapaa'	ABaraappa'
ABarapap'	ABarappa'
ABarapap'	ABarappp'
ABarapap'	ABarpaap'
ABarapap'	ABarpapa'
ABarapap'	ABarppaa'
ABarapap'	ABarpppa'
ABarapap'	ABpraaaa'
ABarapap'	ABpraaap'
ABarapap'	ABpraapa'
ABarapap'	ABprpaap'
ABarappa'	ABarappp'
ABarappa'	ABarpapa'
ABarappa'	ABarpapp'
ABarappa'	ABarpppa'
ABarappa'	ABpraaaa'
ABarappa'	ABpraaap'
ABarappa'	ABpraapa'
ABarappa'	ABprpaap'
ABarappa'	MSpaap'
ABarappa'	MSpapa'
ABarappa'	ABaraappa'
ABarappa'	ABaraappp'
ABarappp'	ABarpapa'
ABarappp'	ABarpapp'
ABarappp'	ABarpppa'
ABarappp'	ABarpppp'
ABarappp'	ABpraaap'
ABarappp'	ABpraapa'
ABarappp'	ABpraapp'
ABarappp'	ABprpaap'
ABarappp'	MSpaap'
ABarpaap'	ABarpapa'
ABarpaap'	ABarpapp'
ABarpaap'	ABarppaa'
ABarpaap'	ABarpppa'
ABarpaap'	ABpraaaa'
ABarpaap'	ABpraaap'
ABarpaap'	ABpraapa'
ABarpapa'	ABarpapp'
ABarpapa'	ABarppaa'
ABarpapa'	ABarppap'
ABarpapa'	ABarpppa'
ABarpapa'	ABplaaap'
ABarpapa'	ABpraaaa'
ABarpapa'	ABpraaap'
ABarpapa'	MSpaap'
ABarpapp'	ABarppaa'
ABarpapp'	ABarppap'
ABarpapp'	ABarpppa'
ABarpapp'	ABarpppp'
ABarpapp'	ABplaaap'
ABarpapp'	ABpraaap'
ABarpapp'	ABpraapa'
ABarpapp'	ABpraapp'
ABarpapp'	MSpaap'
ABarpapp'	ABaraappa'
ABarppaa'	ABarppap'
ABarppaa'	ABarpppa'
ABarppaa'	ABplaaap'
ABarppaa'	ABpraaaa'
ABarppaa'	ABpraaap'
ABarppaa'	ABarpappp'
ABarppaa'	ABarpppaa'
ABarppaa'	ABarpppap'
ABarppaa'	ABplaaapp'
ABarppap'	ABarpppa'
ABarppap'	ABarpppp'
ABarppap'	ABplaaap'
ABarppap'	ABpraaap'
ABarppap'	ABarpppap'
ABarpppa'	ABarpppp'
ABarpppa'	ABpraaap'
ABarpppa'	ABpraapa'
ABarpppa'	ABpraapp'
ABarpppa'	ABprpaap'
ABarpppa'	ABarpappp'
ABarpppp'	ABpraapp'
ABarpppp'	ABprappa'
ABarpppp'	ABprpaap'
ABarpppp'	ABprppaa'
ABarpppp'	ABarpppap'
ABarpppp'	ABpraappp'
ABplaaap'	ABplaapa'
ABplaaap'	MSaaaa'
ABplaaap'	MSpaap'
ABplaaap'	ABplaaaap'
ABplaapa'	ABplpaaa'
ABplappa'	ABplappp'
ABplappa'	ABplpaaa'
ABplappa'	ABplpaap'
ABplappa'	ABplpapa'
ABplappa'	ABplppaa'
ABplappa'	ABplppap'
ABplappa'	ABplpppa'
ABplappa'	MSappp'
ABplappa'	ABplaappp'
ABplappp'	ABplpaap'
ABplappp'	ABplpapa'
ABplappp'	ABplppaa'
ABplappp'	ABplppap'
ABplappp'	ABplpppa'
ABplappp'	ABplpppp'
ABplappp'	MSappp'
ABplappp'	Caaap'
ABplappp'	ABplappap'
ABplpaaa'	ABplpaap'
ABplpaaa'	MSapaa'
ABplpaaa'	ABalppppa'
ABplpaaa'	ABalppppp'
ABplpaaa'	ABplpaapa'
ABplpaap'	ABplpapa'
ABplpaap'	ABplppaa'
ABplpaap'	MSapaa'
ABplpaap'	ABplaappp'
ABplpapa'	ABplppaa'
ABplpapa'	ABplppap'
ABplpapa'	ABplpppa'
ABplpapa'	MSapaa'
ABplppaa'	ABplppap'
ABplppaa'	ABplpppa'
ABplppaa'	MSappp'
ABplppaa'	ABplaappp'
ABplppaa'	ABplappaa'
ABplppaa'	ABplpappa'
ABplppap'	ABplpppa'
ABplppap'	ABplpppp'
ABplppap'	MSappp'
ABplppap'	ABplappaa'
ABplppap'	ABplappap'
ABplppap'	ABplpappa'
ABplpppa'	ABplpppp'
ABplpppa'	MSappp'
ABplpppa'	ABplpappa'
ABplpppp'	MSappp'
ABpraaaa'	ABpraaap'
ABpraaaa'	ABpraapa'
ABpraaap'	ABpraapa'
ABpraaap'	ABpraapp'
ABpraaap'	ABarpappp'
ABpraapa'	ABpraapp'
ABpraapa'	ABarpappp'
ABpraapp'	ABprappa'
ABpraapp'	ABprpaap'
ABpraapp'	ABprppaa'
ABprappa'	ABprpaap'
ABprappa'	ABprppaa'
ABprappa'	ABprppap'
ABprappa'	ABpraappp'
ABprpaap'	ABprppaa'
ABprpaap'	ABpraappp'
ABprppaa'	ABprppap'
ABprppaa'	ABpraappp'
ABprppaa'	ABprpaapp'
ABprppap'	ABprpppp'
ABprppap'	ABprpappp'
ABprpppp'	ABprpappp'
Eplap'	Epraa'
Eplap'	Eprap'
Eplap'	Caaaaa'
Eplap'	Cpaaaa'
Eplap'	Cpaaap'
Eplap'	ABarppaapa'
Eplpa'	Eplpp'
Eplpa'	Eprap'
Eplpa'	Caaaap'
Eplpa'	Caaapa'
Eplpa'	Cappaa'
Eplpa'	Cappap'
Eplpa'	Cpaaap'
Eplpa'	Cpaapa'
Eplpa'	ABarppappp'
Eplpp'	Caaapa'
Eplpp'	Caaapp'
Eplpp'	Cappaa'
Eplpp'	Cappap'
Eplpp'	Capppa'
Eplpp'	Capppp'
Eplpp'	Cpaapa'
Eplpp'	Cpaapp'
Eplpp'	Cpapaa'
Eplpp'	Cpapap'
Eplpp'	Cppppp'
Eplpp'	ABarppappp'
Epraa'	Eprap'
Epraa'	Cpaaaa'
Epraa'	Cpaaap'
Epraa'	ABarpppppa'
Eprap'	Cpaaap'
Eprap'	Cpaapa'
Eprap'	Cpppaa'
Eprap'	ABarpppppa'
Eprap'	ABarpppppp'
MSaaaa'	MSapaa'
MSaaaa'	ABalpaapp'
MSaaaa'	ABalppapp'
MSaaaa'	ABalpppap'
MSaaaa'	ABaraaaap'
MSaaaa'	ABplaaaap'
MSapaa'	MSpaap'
MSapaa'	ABalppapp'
MSapaa'	ABalpppap'
MSapaa'	ABalppppa'
MSapaa'	ABalppppp'
MSapaa'	ABplaaapp'
MSapaa'	ABplpaapa'
MSappp'	ABarppapa'
MSappp'	ABarppapp'
MSappp'	ABplaappp'
MSappp'	ABplappaa'
MSappp'	ABplappap'
MSappp'	ABplpappa'
MSpaap'	MSpapa'
MSpaap'	ABaraappp'
MSpaap'	ABarpappp'
MSpapa'	ABaraappp'
MSpapa'	MSaapap'
Caaap'	ABarppapp'
Caaap'	ABplappap'
Caaap'	Cpaapa'
Caaap'	Cpaapp'
ABalapapp'	ABalpppap'
ABalapapp'	ABalppppa'
ABalapapp'	ABplaaaap'
ABalpaapp'	ABalpppap'
ABalppapp'	ABalpppap'
ABalppapp'	ABalppppa'
ABalppapp'	ABplpaapa'
ABalpppap'	ABalppppa'
ABalpppap'	ABalppppp'
ABalpppap'	ABplaaapp'
ABalpppap'	ABalapappp'
ABalppppa'	ABalppppp'
ABalppppa'	ABplpaapa'
ABalppppa'	ABalapappp'
ABalppppa'	ABalpppppp'
ABalppppp'	ABplaaapp'
ABalppppp'	ABplaappp'
ABalppppp'	ABplpaapa'
ABaraaaap'	ABaraappa'
ABaraaaap'	ABaraaapap'
ABaraaaap'	MSaaaaaa'
ABaraaaap'	MSaaaaap'
ABaraaaap'	MSpaaaaa'
ABaraaaap'	MSpaaaap'
ABaraappa'	ABaraappp'
ABaraappa'	ABaraaapap'
ABaraappp'	ABaraappap'
ABaraappp'	ABarapappp'
ABarpappp'	ABarpppaa'
ABarpappp'	ABarpppap'
ABarpappp'	ABarppppa'
ABarpappp'	ABpraaappp'
ABarppaap'	ABarppapa'
ABarppaap'	ABarpppaa'
ABarppaap'	ABarpppap'
ABarppaap'	ABarppppa'
ABarppaap'	ABplaaapp'
ABarppaap'	Caaaaa'
ABarppaap'	Cpaaaa'
ABarppaap'	ABarppapaa'
ABarppapa'	ABarppapp'
ABarppapa'	ABarpppap'
ABarppapa'	ABarppppa'
ABarppapa'	ABplaappp'
ABarppapa'	ABplappaa'
ABarppapa'	ABplappap'
ABarppapa'	Caaaaa'
ABarppapa'	ABplappapa'
ABarppapp'	ABarpppap'
ABarppapp'	ABarppppa'
ABarppapp'	ABplappap'
ABarppapp'	Caaaaa'
ABarppapp'	Caaaap'
ABarppapp'	Caaapa'
ABarppapp'	ABplappapa'
ABarpppaa'	ABarpppap'
ABarpppaa'	ABarppppa'
ABarpppaa'	ABarpaapap'
ABarpppaa'	ABarpappap'
ABarpppaa'	ABarpapppp'
ABarpppap'	ABarppppa'
ABarpppap'	ABpraappp'
ABarpppap'	Cpaaaa'
ABarpppap'	ABarpapppp'
ABarppppa'	ABpraappp'
ABarppppa'	Cpaaaa'
ABarppppa'	ABarpapppp'
ABplaaaap'	ABplaaapp'
ABplaaaap'	ABalapappp'
ABplaaaap'	ABarpaapap'
ABplaaapp'	ABalpppppp'
ABplaappp'	ABplappaa'
ABplaappp'	ABplpaapa'
ABplappaa'	ABplappap'
ABplpaapa'	ABalpppppp'
ABplpappa'	MSaapap'
ABplpappa'	ABalpapppp'
ABpraappp'	ABprpaapp'
ABprpappp'	ABprpappap'
MSaapap'	ABalpapppp'
MSaapap'	MSaapaap'
MSaapap'	MSpapaaa'
MSaapap'	MSpapaap'
Caaaaa'	Caaaap'
Caaaaa'	Cpaaaa'
Caaaaa'	Cpaaap'
Caaaaa'	ABarppaapa'
Caaaap'	Caaapa'
Caaaap'	Cappaa'
Caaaap'	Cpaaap'
Caaaap'	Cpaapa'
Caaaap'	ABarppappp'
Caaapa'	Caaapp'
Caaapa'	Cpaapa'
Caaapa'	Cpaapp'
Caaapa'	ABarppappp'
Caaapp'	Caappd'
Caaapp'	Capppa'
Caaapp'	Cpaapp'
Caaapp'	Cpapaa'
Caaapp'	Cpapap'
Caappd'	Caappv'
Caappd'	Cpapaa'
Caappd'	Cpapap'
Caappv'	Cpapaa'
Cappaa'	Cappap'
Cappaa'	ABarppappp'
Cappaa'	ABplappapa'
Cappaa'	ABplappapp'
Cappaa'	ABplapppaa'
Cappap'	Capppa'
Cappap'	ABarppappp'
Cappap'	ABplappapp'
Cappap'	ABplapppaa'
Cappap'	ABplapppap'
Capppa'	Capppp'
Capppp'	Cppppp'
Cpaaaa'	Cpaaap'
Cpaaaa'	ABarppaapa'
Cpaaaa'	ABarpppppa'
Cpaaap'	Cpaapa'
Cpaaap'	ABarpppppa'
Cpaaap'	ABarpppppp'
Cpaapa'	Cpaapp'
Cpaapa'	ABarpppppp'
Cpaapp'	Cpapap'
Cpaapp'	Cpppap'
Cpaapp'	Cppppa'
Cpapaa'	Cpapap'
Cpapaa'	Cpappd'
Cpapaa'	Cpappv'
Cpapaa'	Cppppa'
Cpapaa'	Cppppp'
Cpapap'	Cpappd'
Cpapap'	Cppppa'
Cpappd'	Cpappv'
Cpappv'	Cppppa'
Cpappv'	Cppppp'
Cpppaa'	Cpppap'
Cpppaa'	ABarpppppp'
Cpppaa'	ABprappapa'
Cpppaa'	ABprapppap'
Cpppap'	Cppppa'
Cpppap'	ABprapppap'
Cppppa'	Cppppp'
ABalapappp'	ABarpaaapa'
ABalapappp'	MSaaaapa'
ABalapappp'	MSaaaapp'
ABalapappp'	MSaaapaa'
ABalapappp'	MSaaapap'
ABalapappp'	MSapaaap'
ABalapappp'	MSapapaa'
ABalapappp'	MSapapap'
ABalpaappp'	MSapaaaa'
ABalpaappp'	MSapaaap'
ABalpapppp'	ABarapappp'
ABalpapppp'	MSaapaaa'
ABalpapppp'	MSaapaap'
ABalpapppp'	MSaapapa'
ABalpapppp'	MSaapapp'
ABalpapppp'	MSpapaaa'
ABalpapppp'	MSpapaap'
ABalpapppp'	MSpapapa'
ABalpppppp'	ABplaapppa'
ABalpppppp'	MSapapaa'
ABalpppppp'	MSapapap'
ABalpppppp'	MSapappa'
ABalpppppp'	MSapappp'
ABaraaaapp'	MSaaaaaa'
ABaraaaapp'	MSaaaaap'
ABaraaaapp'	MSaaaapa'
ABaraaaapp'	MSpaaaaa'
ABaraaaapp'	MSpaaaap'
ABaraaapap'	ABaraappap'
ABaraaapap'	MSppaaaa'
ABaraappap'	MSaaaapp'
ABaraappap'	MSaaapaa'
ABaraappap'	MSpaaaap'
ABaraappap'	MSpaaapa'
ABaraappap'	MSpaapaa'
ABaraappap'	MSppaaaa'
ABaraappap'	MSppaaap'
ABarapappp'	MSaapapa'
ABarapappp'	MSpapaaa'
ABarapappp'	MSpapaap'
ABarapappp'	MSpapapa'
ABarapappp'	MSpapapp'
ABarpaaapa'	MSaaaaap'
ABarpaaapa'	MSaaaapa'
ABarpaaapa'	MSaaaapp'
ABarpaaapa'	MSpaaaap'
ABarpaapap'	ABarpappap'
ABarpaapap'	MSaaapap'
ABarpaapap'	MSpaaapp'
ABarpaapap'	MSpaapap'
ABarpapapa'	ABarpappap'
ABarpapapa'	ABpraaappp'
ABarpapapa'	MSpaaapp'
ABarpappap'	ABarpapppp'
ABarpappap'	ABarpppaap'
ABarpappap'	ABpraaappp'
ABarpappap'	MSpaaapp'
ABarpappap'	MSpaapap'
ABarpapppp'	ABarpppaap'
ABarpapppp'	ABarppppaa'
ABarpapppp'	ABpraaappp'
ABarpapppp'	ABpraapppa'
ABarppaaap'	ABarppaapa'
ABarppaaap'	ABarppapaa'
ABarppaapa'	ABarppapaa'
ABarpppaap'	ABarppppaa'
ABarpppppa'	ABarpppppp'
ABarpppppa'	ABprappapa'
ABarpppppp'	ABprappapa'
ABplappapa'	ABplappapp'
ABplappapa'	ABplapppaa'
ABplappapp'	ABplapppaa'
ABplappapp'	ABplapppap'
ABplapppaa'	ABplapppap'
ABpraaappp'	MSpaaapp'
ABpraaappp'	MSppapaa'
ABpraaappp'	MSppapap'
ABprpapapp'	ABprpappap'
ABprpappap'	MSpapapp'
MSaaaaaa'	MSaaaaap'
MSaaaaaa'	MSpaaaaa'
MSaaaaap'	MSaaaapa'
MSaaaaap'	MSaaaapp'
MSaaaaap'	MSapaaaa'
MSaaaaap'	MSpaaaaa'
MSaaaaap'	MSpaaaap'
MSaaaapa'	MSaaaapp'
MSaaaapa'	MSaaapaa'
MSaaaapa'	MSapaaaa'
MSaaaapa'	MSapaaap'
MSaaaapa'	MSpaaaap'
MSaaaapp'	MSaaapaa'
MSaaaapp'	MSaaapap'
MSaaaapp'	MSapaaap'
MSaaaapp'	MSapapap'
MSaaaapp'	MSpaaaap'
MSaaaapp'	MSpaaapa'
MSaaaapp'	MSpaaapp'
MSaaaapp'	MSpaapaa'
MSaaaapp'	MSpaapap'
MSaaapaa'	MSaaapap'
MSaaapaa'	MSaapaaa'
MSaaapaa'	MSapaaap'
MSaaapaa'	MSapapap'
MSaaapaa'	MSpaaaap'
MSaaapaa'	MSpaaapa'
MSaaapaa'	MSpaaapp'
MSaaapaa'	MSpaapaa'
MSaaapaa'	MSpaapap'
MSaaapap'	MSaapaaa'
MSaaapap'	MSaapaap'
MSaaapap'	MSapapap'
MSaaapap'	MSapappa'
MSaaapap'	MSpaaapp'
MSaaapap'	MSpaapap'
MSaaapap'	MSpapaaa'
MSaapaaa'	MSaapaap'
MSaapaaa'	MSapapap'
MSaapaaa'	MSapappa'
MSaapaaa'	MSpapaaa'
MSaapaap'	MSaapapa'
MSaapaap'	MSaapapp'
MSaapaap'	MSapappa'
MSaapaap'	MSapappp'
MSaapaap'	MSpapaaa'
MSaapaap'	MSpapaap'
MSaapapa'	MSaapapp'
MSaapapa'	MSpapaaa'
MSaapapa'	MSpapaap'
MSaapapa'	MSpapapa'
MSaapapp'	MSpapaap'
MSaapapp'	MSpapapa'
MSaapapp'	MSpapapp'
MSapaaaa'	MSapaaap'
MSapaaap'	MSapapap'
MSapapaa'	MSapapap'
MSapapaa'	MSapappa'
MSapapap'	MSapappa'
MSapappa'	MSapappp'
MSpaaaaa'	MSpaaaap'
MSpaaaaa'	MSppaaaa'
MSpaaaaa'	MSppaaap'
MSpaaaap'	MSpaaapa'
MSpaaaap'	MSpaaapp'
MSpaaaap'	MSpaapaa'
MSpaaaap'	MSppaaap'
MSpaaapa'	MSpaaapp'
MSpaaapa'	MSpaapaa'
MSpaaapa'	MSppaaap'
MSpaaapp'	MSpaapaa'
MSpaaapp'	MSpaapap'
MSpaaapp'	MSppaaap'
MSpaaapp'	MSppapaa'
MSpaaapp'	MSppapap'
MSpaapaa'	MSpaapap'
MSpaapaa'	MSppaaap'
MSpaapaa'	MSppapaa'
MSpaapap'	MSpapaaa'
MSpaapap'	MSpapaap'
MSpaapap'	MSppapaa'
MSpaapap'	MSppapap'
MSpapaaa'	MSpapaap'
MSpapaap'	MSpapapa'
MSpapaap'	MSpapapp'
MSpapapa'	MSpapapp'
MSppaaaa'	MSppaaap'
MSppaaap'	MSppapaa'
MSppapaa'	MSppapap'
ABara'	Ca'
ABara'	ABplap'
ABarp'	ABplaa'
ABarp'	ABplap'
ABplp'	ABplaa'
ABplp'	ABplap'
ABprp'	D'
Ea'	P4'
Ep'	MSpa'
Ep'	Caa'
Ep'	ABprapp'
Ep'	ABprpaa'
MSa'	ABalap'
Ca'	ABarap'
Ca'	ABpraa'
Ca'	MSpa'
Cp'	ABarpp'
D'	ABprpap'
P4'	Eal'
P4'	Ear'
P4'	MSpp'
P4'	ABprpap'
P4'	MSpap'
ABalaa'	MSaa'
ABalap'	MSaa'
ABalap'	ABplaap'
ABalap'	ABplapa'
ABalpa'	ABplaaa'
ABalpa'	ABplaap'
ABalpp'	ABplap'
ABalpp'	ABplpa'
ABaraa'	ABplap'
ABaraa'	ABarapa'
ABaraa'	ABarapp'
ABaraa'	ABplapa'
ABarap'	Caa'
ABarpa'	ABalapa'
ABarpa'	ABalapp'
ABarpa'	ABaraaa'
ABarpa'	ABaraap'
ABarpa'	ABarapa'
ABarpa'	ABarapp'
ABarpp'	Cpa'
ABpraa'	Caa'
ABprpp'	ABprapp'
ABprpp'	ABprpaa'
ABprpp'	ABprpap'
Eal'	Da'
Eal'	Capp'
Eal'	ABplppaa'
Eal'	ABplpppp'
Ear'	MSpa'
Ear'	ABarapp'
Ear'	ABplapp'
Ear'	MSpaa'
Ear'	ABalaapp'
Ear'	ABalappp'
Ear'	ABaraapp'
Ear'	ABarappa'
Ear'	ABarppaa'
Ear'	ABpraaap'
Ear'	MSpaap'
Epl'	Cpap'
Epl'	Dap'
Epl'	ABarpppp'
Epl'	ABprpppp'
Epr'	Caa'
Epr'	ABarppp'
Epr'	ABprapa'
Epr'	ABprpaa'
Epr'	MSppa'
Epr'	ABarappp'
Epr'	ABpraapp'
Epr'	ABprpaap'
MSaa'	ABalaap'
MSaa'	ABalpaa'
MSpa'	Caa'
Caa'	ABarapp'
Caa'	ABarpap'
Caa'	ABplppp'
Caa'	ABpraap'
Caa'	MSpaa'
Caa'	MSppa'
Cpp'	ABplppp'
Cpp'	ABprapp'
Da'	MSappp'
Dp'	ABprpap'
Dp'	Cpap'
Dp'	Dap'
ABalaaa'	ABaraap'
ABalaaa'	ABalapaa'
ABalaaa'	ABalapap'
ABalaaa'	ABalappa'
ABalaaa'	ABaraaap'
ABalaap'	ABplaap'
ABalaap'	ABalapap'
ABalaap'	ABplaapa'
ABalapa'	ABalpaa'
ABalapp'	ABalpaa'
ABalapp'	ABplaap'
ABalapp'	ABplapa'
ABalapp'	ABplaapa'
ABalpaa'	ABplaap'
ABalpaa'	ABalpppa'
ABalpaa'	ABplaapa'
ABalpap'	MSaap'
ABalpap'	MSapa'
ABalpap'	ABalpppa'
ABalpap'	ABalpppp'
ABalppa'	ABplpaa'
ABalppp'	ABaraap'
ABalppp'	ABplapp'
ABalppp'	ABplpap'
ABaraaa'	ABarpap'
ABaraap'	ABplapa'
ABaraap'	ABplapp'
ABaraap'	MSaap'
ABarapa'	ABpraapa'
ABarapp'	ABpraapa'
ABarapp'	ABpraapp'
ABarpaa'	ABplapa'
ABarpaa'	ABplaaap'
ABarpap'	ABpraap'
ABarpap'	Caaa'
ABarppp'	Cpaa'
ABarppp'	ABprpaap'
ABplaap'	MSaaa'
ABplpaa'	MSpaa'
ABplpaa'	ABalpppa'
ABplpaa'	ABalpppp'
ABplpap'	MSapa'
ABplpap'	ABalpppp'
ABplppp'	Caap'
ABplppp'	Capp'
ABplppp'	ABplappp'
ABprapa'	ABprpap'
ABprapp'	ABprppp'
ABprapp'	Cpap'
Eplp'	Cpaa'
Eplp'	Eplap'
Eplp'	ABarppapa'
Eplp'	Caaaaa'
Eplp'	Capapa'
Eplp'	Capapp'
Eplp'	Capppa'
Eplp'	Capppp'
Eplp'	Cppapp'
Eplp'	Cpppap'
Eplp'	Cppppa'
Eprp'	ABarpppp'
Eprp'	Eplap'
Eprp'	Caaaaa'
Eprp'	Cpaaaa'
Eprp'	Cppaap'
Eprp'	Cppapa'
Eprp'	Cppapp'
Eprp'	ABarpppppa'
MSaap'	ABplpapa'
MSpaa'	Caaa'
MSpaa'	ABarppap'
MSpaa'	ABplappa'
MSpaa'	ABplappp'
MSpaa'	MSpapa'
MSppa'	ABarappa'
Caaa'	ABarappp'
Caaa'	ABarpapp'
Caap'	Dap'
Caap'	ABplppap'
Caap'	ABplpppa'
Caap'	ABplpppp'
Dap'	ABplpppp'
Dap'	ABarppapa'
Dap'	ABplappaa'
ABalaaap'	ABaraapa'
ABalaaap'	ABplaaap'
ABalaapa'	ABalapap'
ABalaapa'	ABalpapp'
ABalaapa'	ABarppaa'
ABalaapa'	ABplaaap'
ABalaapa'	ABplaapa'
ABalaapp'	ABalpppp'
ABalaapp'	ABaraaaa'
ABalaapp'	ABarppap'
ABalaapp'	ABplaapa'
ABalaapp'	ABpraaap'
ABalapaa'	ABarpaap'
ABalapaa'	ABplaaap'
ABalapaa'	ABalapapp'
ABalapaa'	ABplaaaap'
ABalapap'	ABalpaap'
ABalapap'	ABalpppa'
ABalapap'	ABaraaap'
ABalapap'	ABarpapa'
ABalapap'	ABarppaa'
ABalapap'	ABplaaap'
ABalapap'	MSaaaa'
ABalappa'	ABplaaap'
ABalappa'	MSaaaa'
ABalappp'	ABarpppa'
ABalappp'	ABpraaap'
ABalappp'	ABarpappp'
ABalpaap'	ABplaapa'
ABalpapp'	ABplpapa'
ABalppap'	ABplpaap'
ABalppap'	ABplpapa'
ABalpppa'	ABarppaa'
ABalpppa'	MSapaa'
ABalpppp'	ABarppaa'
ABalpppp'	ABplpapa'
ABalpppp'	ABplppaa'
ABaraaap'	ABarappa'
ABarapap'	ABarpapp'
ABarapap'	MSpapa'
ABarapap'	ABaraappa'
ABarapap'	ABaraappp'
ABarpaap'	ABplaaap'
ABarpaap'	ABalapapp'
ABarpaap'	ABplaaapp'
ABarpapp'	ABpraaaa'
ABarppaa'	MSapaa'
ABarppap'	ABplappa'
ABarppap'	ABarppaap'
ABarppap'	ABarpppaa'
ABarppap'	ABarppppa'
ABarpppa'	ABpraappp'
ABplaaap'	MSapaa'
ABplaaap'	ABalapapp'
ABplaaap'	ABalpppap'
ABplaaap'	ABalppppa'
ABplaaap'	ABalppppp'
ABplaapa'	ABalpppap'
ABplaapa'	ABalppppa'
ABplaapa'	ABplaaaap'
ABplaapa'	ABplaaapp'
ABplpaaa'	ABalppapp'
ABplpaaa'	ABalpppap'
ABplpaap'	ABalppppa'
ABplpaap'	ABalppppp'
ABplpapa'	ABalppapp'
ABplpapa'	ABalppppa'
ABplpapa'	ABalppppp'
ABplpapa'	ABplpaapa'
ABplpapa'	ABplpappa'
ABplppaa'	MSapaa'
ABplppaa'	ABalppppp'
ABplppap'	ABplaappp'
ABpraapa'	ABprpaap'
ABpraapa'	ABprpaapp'
ABpraapp'	ABprppap'
ABprappa'	ABprpaapp'
ABprpaap'	ABprppap'
ABprppap'	ABpraappp'
ABprppap'	ABprpaapp'
Eplap'	Caaaap'
Eplap'	Capaaa'
Eplap'	Capapa'
Eplap'	Cappaa'
Eplap'	Cappap'
Epraa'	ABarpppaap'
Epraa'	ABarppppaa'
Eprap'	Cpaaaa'
Eprap'	Cppaaa'
Eprap'	Cppapa'
MSaaaa'	ABalapapp'
MSapaa'	ABalapapp'
MSapaa'	ABalpaapp'
MSappp'	ABalppppp'
MSpaap'	MSaapap'
ABalapapp'	ABplaaapp'
ABalpaapp'	ABalppapp'
ABalpppap'	ABplaaaap'
ABalpppap'	ABplpaapa'
ABalppppa'	ABplaaaap'
ABalppppa'	ABplaaapp'
ABaraaaap'	ABaraappap'
ABaraappp'	ABaraaapap'
ABarppapa'	ABarpppaa'
ABarppapa'	ABarppaapa'
ABarppapp'	Cappaa'
ABarppapp'	Cappap'
ABarppapp'	ABplappapp'
ABarpppaa'	ABarppppaa'
ABarppppa'	Cpaaap'
ABarppppa'	ABpraapppa'
ABarppppa'	ABprappapa'
ABplaaapp'	ABalapappp'
ABplaappp'	ABalpppppp'
ABplpappa'	ABarapappp'
ABplpappa'	MSaapapa'
ABplpappa'	MSaapapp'
ABplpappa'	MSpapapa'
ABpraaaap'	ABpraaappp'
ABprpaapp'	ABpraaappp'
MSaapap'	ABarapappp'
MSaapap'	MSpapapa'
MSaapap'	MSpapapp'
Caaaaa'	Cappaa'
Caaaaa'	Cpaapa'
Caaaap'	Cappap'
Caaapa'	Cappap'
Caaapa'	Capppa'
Caaapp'	Cpappd'
Caaapp'	Cppppa'
Caaapp'	Cppppp'
Caaapp'	ABarppappp'
Caappd'	Capppa'
Caappd'	Capppp'
Capaaa'	Capaap'
Capaaa'	Capapa'
Capaaa'	Cappaa'
Capaap'	Capapa'
Capaap'	Capapp'
Capaap'	Cppaap'
Capaap'	Cppapp'
Capapa'	Capapp'
Capapa'	Cappaa'
Capapa'	Cappap'
Capapa'	ABplappapp'
Capapa'	ABplapppaa'
Capapa'	ABplapppap'
Capapp'	Cappap'
Capapp'	Capppa'
Capapp'	Capppp'
Capapp'	Cppapp'
Capapp'	ABplapppaa'
Capapp'	ABplapppap'
Cappap'	Capppp'
Capppa'	Cppppp'
Capppa'	ABarppappp'
Capppa'	ABplapppap'
Capppp'	Cpapaa'
Capppp'	Cpappv'
Capppp'	Cppapp'
Cpaapa'	Cpapap'
Cpaapp'	Cpapaa'
Cpaapp'	ABarpppppp'
Cpapap'	Cpppap'
Cpapap'	ABarpppppp'
Cppaaa'	Cppaap'
Cppaaa'	Cppapa'
Cppaap'	Cppapa'
Cppaap'	Cppapp'
Cppapa'	Cppapp'
Cppapa'	Cpppaa'
Cppapa'	Cpppap'
Cppapa'	ABprapppap'
Cppapp'	Cpppap'
Cppapp'	Cppppa'
Cppapp'	Cppppp'
Cppapp'	ABprapppap'
Cpppaa'	ABarpppppa'
Cpppap'	ABarpppppp'
Cppppa'	ABprapppap'
ABalapappp'	MSaapaaa'
ABalpaappp'	MSaaaapa'
ABalpaappp'	MSaaapaa'
ABalpppppp'	MSaapaaa'
ABaraaaapp'	ABaraappap'
ABaraaapap'	MSppaaap'
ABaraappap'	MSpaaapp'
ABarapappp'	ABprpappap'
ABarpaaapa'	ABarpapapa'
ABarpaaapa'	MSpaaapp'
ABarpaapap'	ABarpapapa'
ABarpapapa'	MSaaaapp'
ABarpapapa'	MSaaapap'
ABarpapapa'	MSpaaaap'
ABarpapapa'	MSpaaapa'
ABarpapapa'	MSpaapaa'
ABarpapapa'	MSpaapap'
ABarppaaap'	ABplaapppa'
ABprpappap'	MSpapaap'
ABprpappap'	MSpapapa'
MSaaaaap'	MSaaapaa'
MSaaapaa'	MSapapaa'
MSaaapap'	MSpaaaap'
MSaaapap'	MSpaapaa'
MSaapaaa'	MSapapaa'
MSaapaaa'	MSpaapap'
MSaapaap'	MSapapap'
MSaapaap'	MSpaapap'
MSapaaap'	MSapapaa'
MSpaaaap'	MSppaaaa'
MSpaaapa'	MSpaapap'
MSpaaapa'	MSppapaa'
MSpaapap'	MSppaaap'
MSpapaaa'	MSpapapa'
ABar'	ABala'
ABpl'	ABpra'
ABpl'	ABprp'
MS'	ABala'
MS'	ABpra'
C'	ABara'
ABala'	MSa'
ABala'	ABaraa'
ABalp'	ABplpa'
ABpla'	ABpra'
Ea'	ABarapp'
Ep'	ABprppa'
MSa'	ABalaa'
D'	ABplpp'
D'	Epl'
D'	Epr'
P4'	ABplpp'
P4'	MSpa'
ABalaa'	ABarpa'
ABalaa'	ABalapa'
ABalaa'	ABalapp'
ABalaa'	ABaraaa'
ABalaa'	ABaraap'
ABalap'	ABalpp'
ABalpp'	ABplpaa'
ABarap'	ABplapa'
ABarap'	ABpraap'
ABarpp'	ABplaa'
ABprap'	ABpraap'
ABprpa'	ABpraap'
Eal'	Epr'
Eal'	ABalppp'
Eal'	MSapaa'
Ear'	ABplapa'
Ear'	ABplpaa'
Ear'	ABalpppp'
Ear'	ABplappa'
Ear'	ABplpaap'
Epl'	ABplapp'
Epl'	Eprp'
Epl'	ABplappa'
MSpa'	ABplpaa'
Caa'	Cpaa'
Caa'	ABplappp'
Cpp'	ABprppa'
Da'	ABplpppa'
Dp'	Eplp'
Dp'	Eprp'
ABalaap'	ABalppp'
ABalaap'	ABaraaap'
ABalaap'	ABaraapp'
ABalapa'	ABarpap'
ABalapa'	ABalappa'
ABalapp'	ABalppp'
ABalpaa'	MSaaa'
ABalpaa'	ABalappa'
ABalpaa'	ABalpapa'
ABalppa'	MSapa'
ABalppa'	ABalpapa'
ABalppa'	ABalpppp'
ABalppa'	ABplpaaa'
ABalppp'	ABalpapp'
ABalppp'	ABplappa'
ABalppp'	ABplpaaa'
ABalppp'	ABplpaap'
ABaraaa'	ABplaaa'
ABaraaa'	ABalappa'
ABaraaa'	ABalappp'
ABaraaa'	ABaraapa'
ABaraaa'	ABarapaa'
ABaraaa'	ABarapap'
ABaraaa'	ABarpapa'
ABaraap'	ABarapap'
ABaraap'	ABarpapa'
ABarapa'	ABplapa'
ABarapa'	MSpaa'
ABarapp'	ABplapa'
ABarapp'	ABplapp'
ABarapp'	MSpap'
ABarapp'	Caaa'
ABarapp'	ABarapap'
ABarapp'	ABarpapp'
ABarapp'	ABpraaap'
ABplpaa'	ABplpapa'
ABprapa'	ABpraapp'
ABprpaa'	ABprappa'
Eplp'	MSappp'
Eplp'	Caappd'
Eprp'	Caaa'
Eprp'	ABprppap'
Eprp'	Caaapa'
MSapa'	MSpap'
MSapa'	ABalppap'
MSpaa'	ABarapap'
MSpap'	ABarappp'
MSppa'	ABpraapp'
MSppa'	ABprappa'
Caaa'	ABarppaa'
Caap'	ABplappa'
Capp'	ABplppap'
Capp'	ABplpppa'
Cpaa'	ABprppaa'
ABalaaap'	ABplaapa'
ABalaapa'	ABaraapp'
ABalaapa'	ABarapaa'
ABalaapa'	ABarpapa'
ABalaapp'	ABalapap'
ABalapap'	ABpraaaa'
ABalappa'	ABalpaap'
ABalappa'	ABalpppa'
ABalappa'	ABplaapa'
ABalappa'	ABalpppap'
ABalappp'	ABalpppp'
ABalappp'	ABarapap'
[truncated: 1,013 more rows]

## Sheet: Sheet2
Contact Pairs
Cell i	Cell j
ABa'	ABp'
ABa'	EMS'
ABp'	EMS'
ABp'	P2'
EMS'	P2'
EMS'	ABal'
EMS'	ABar'
EMS'	ABpl'
EMS'	ABpr'
P2'	ABpl'
P2'	ABpr'
P2'	E'
ABal'	ABar'
ABal'	ABpl'
ABal'	MS'
ABal'	ABpla'
ABal'	ABplp'
ABar'	ABpl'
ABar'	ABpr'
ABar'	MS'
ABar'	C'
ABar'	ABpla'
ABar'	ABpra'
ABar'	ABprp'
ABpl'	ABpr'
ABpl'	E'
ABpl'	MS'
ABpl'	C'
ABpl'	P3'
ABpr'	E'
ABpr'	MS'
ABpr'	C'
ABpr'	P3'
E'	MS'
E'	C'
E'	P3'
E'	ABplp'
E'	ABprp'
E'	MSp'
MS'	C'
MS'	ABalp'
MS'	ABara'
MS'	ABarp'
MS'	ABpla'
MS'	ABplp'
MS'	ABprp'
C'	P3'
C'	ABarp'
C'	ABpla'
C'	ABplp'
C'	ABpra'
C'	ABprp'
C'	Ea'
C'	Ep'
C'	MSp'
P3'	ABplp'
P3'	ABprp'
P3'	Ep'
P3'	Cp'
ABala'	ABalp'
ABala'	ABara'
ABala'	ABarp'
ABala'	ABpla'
ABala'	ABarpa'
ABala'	ABplaa'
ABalp'	ABara'
ABalp'	ABpla'
ABalp'	ABplp'
ABalp'	MSa'
ABalp'	ABplaa'
ABara'	ABarp'
ABara'	ABpla'
ABara'	ABpra'
ABara'	ABprp'
ABara'	MSa'
ABara'	MSp'
ABara'	ABarpa'
ABara'	ABarpp'
ABara'	ABplaa'
ABara'	ABpraa'
ABara'	ABprpa'
ABarp'	ABpla'
ABarp'	ABpra'
ABarp'	ABprp'
ABarp'	MSp'
ABarp'	Ca'
ABpla'	ABplp'
ABpla'	MSa'
ABpla'	MSp'
ABpla'	Ca'
ABplp'	ABprp'
ABplp'	Ea'
ABplp'	Ep'
ABplp'	MSa'
ABplp'	MSp'
ABplp'	Ca'
ABpra'	ABprp'
ABpra'	MSp'
ABpra'	Ca'
ABpra'	Cp'
ABprp'	Ea'
ABprp'	Ep'
ABprp'	MSp'
ABprp'	Ca'
ABprp'	Cp'
ABprp'	P4'
Ea'	Ep'
Ea'	MSp'
Ea'	Ca'
Ea'	ABarpp'
Ea'	ABplap'
Ea'	ABplpa'
Ea'	ABplpp'
Ea'	ABprpa'
Ea'	ABprpp'
Ea'	MSap'
Ea'	MSpa'
Ea'	MSpp'
Ea'	Caa'
Ea'	ABarppp'
Ea'	ABplapp'
Ea'	ABplpaa'
Ea'	ABplpap'
Ea'	ABplppp'
Ea'	ABprpaa'
Ea'	ABprpap'
Ep'	Ca'
Ep'	Cp'
Ep'	D'
Ep'	P4'
Ep'	ABplpp'
Ep'	ABprpa'
Ep'	ABprpp'
Ep'	Eal'
Ep'	Ear'
Ep'	MSpp'
Ep'	Cpa'
Ep'	Cpp'
Ep'	Da'
Ep'	Dp'
Ep'	ABplpap'
Ep'	ABplppp'
Ep'	ABprpap'
Ep'	ABprppp'
MSa'	MSp'
MSa'	ABalpa'
MSa'	ABalpp'
MSa'	ABaraa'
MSa'	ABplaa'
MSa'	ABplap'
MSa'	ABplpa'
MSp'	Ca'
MSp'	ABaraa'
MSp'	ABarap'
MSp'	ABarpa'
MSp'	ABarpp'
MSp'	ABplaa'
MSp'	ABplap'
MSp'	ABplpa'
MSp'	ABplpp'
MSp'	ABprpa'
Ca'	Cp'
Ca'	ABarpp'
Ca'	ABplap'
Ca'	ABplpp'
Ca'	ABprap'
Ca'	ABprpa'
Ca'	ABprpp'
Ca'	MSpp'
Cp'	D'
Cp'	P4'
Cp'	ABprap'
Cp'	ABprpa'
Cp'	ABprpp'
D'	P4'
D'	ABprpp'
D'	Cpp'
D'	ABplppp'
D'	ABprppp'
P4'	ABprpp'
P4'	Epl'
P4'	Epr'
P4'	Cpp'
P4'	Da'
P4'	Dp'
P4'	ABplppp'
P4'	ABprppp'
P4'	ABplpppp'
P4'	ABprpppp'
ABalaa'	ABalap'
ABalaa'	ABalpa'
ABalaa'	ABalpp'
ABalaa'	ABaraa'
ABalaa'	ABplaa'
ABalaa'	ABalpaa'
ABalaa'	ABalpap'
ABalaa'	ABplaaa'
ABalap'	ABalpa'
ABalap'	ABaraa'
ABalap'	ABarap'
ABalap'	ABarpa'
ABalap'	ABplaa'
ABalap'	ABalpap'
ABalap'	ABplaaa'
ABalpa'	ABalpp'
ABalpa'	ABaraa'
ABalpa'	ABplaa'
ABalpa'	MSaa'
ABalpp'	ABaraa'
ABalpp'	ABplaa'
ABalpp'	MSaa'
ABalpp'	MSap'
ABalpp'	MSpa'
ABalpp'	ABalpaa'
ABalpp'	ABalpap'
ABalpp'	ABplaaa'
ABalpp'	ABplaap'
ABaraa'	ABarap'
ABaraa'	ABarpa'
ABaraa'	ABplaa'
ABaraa'	MSaa'
ABaraa'	MSpa'
ABaraa'	ABalpap'
ABaraa'	ABplaaa'
ABaraa'	ABplaap'
ABarap'	ABarpa'
ABarap'	ABarpp'
ABarap'	ABplaa'
ABarap'	ABplap'
ABarap'	ABpraa'
ABarap'	ABprpa'
ABarap'	MSpa'
ABarap'	MSpp'
ABarpa'	ABarpp'
ABarpa'	ABplaa'
ABarpa'	ABplap'
ABarpa'	ABpraa'
ABarpa'	MSpa'
ABarpa'	ABplaaa'
ABarpa'	ABplaap'
ABarpa'	ABplapa'
ABarpp'	ABplap'
ABarpp'	ABpraa'
ABarpp'	ABprap'
ABarpp'	ABprpa'
ABarpp'	MSpp'
ABarpp'	Caa'
ABarpp'	ABarapp'
ABarpp'	ABarpaa'
ABarpp'	ABarpap'
ABarpp'	ABplaaa'
ABarpp'	ABplapa'
ABarpp'	ABplapp'
ABarpp'	ABpraap'
ABarpp'	ABprapa'
ABarpp'	ABprapp'
ABarpp'	ABprpaa'
ABplaa'	ABplap'
ABplaa'	ABplpa'
ABplaa'	MSaa'
ABplaa'	MSap'
ABplaa'	MSpa'
ABplap'	ABplpa'
ABplap'	ABplpp'
ABplap'	MSap'
ABplap'	MSpa'
ABplap'	MSpp'
ABplap'	Caa'
ABplpa'	ABplpp'
ABplpa'	MSap'
ABplpa'	MSpa'
ABplpa'	MSpp'
ABplpa'	ABplaap'
ABplpa'	ABplapp'
ABplpp'	MSpp'
ABplpp'	Caa'
ABplpp'	ABplapp'
ABplpp'	ABplpaa'
ABplpp'	ABplpap'
ABpraa'	ABprap'
ABpraa'	ABprpa'
ABprap'	ABprpa'
ABprap'	ABprpp'
ABprap'	Caa'
ABprap'	Cpa'
ABprpa'	ABprpp'
ABprpa'	MSpp'
ABprpa'	Caa'
ABprpa'	Cpa'
ABprpp'	Cpa'
ABprpp'	Cpp'
Eal'	Ear'
Eal'	Epl'
Eal'	MSap'
Eal'	MSpa'
Eal'	MSpp'
Eal'	Caa'
Eal'	ABarppp'
Eal'	ABplapa'
Eal'	ABplapp'
Eal'	ABplpaa'
Eal'	ABplpap'
Eal'	ABplppp'
Eal'	MSaap'
Eal'	MSapa'
Eal'	MSpaa'
Eal'	MSpap'
Eal'	MSppa'
Eal'	Caaa'
Eal'	Caap'
Eal'	ABalpppp'
Eal'	ABarpapp'
Eal'	ABarppap'
Eal'	ABarpppp'
Eal'	ABplappa'
Eal'	ABplappp'
Eal'	ABplpaap'
Eal'	ABplpapa'
Eal'	ABplppap'
Eal'	ABplpppa'
Eal'	MSappp'
Eal'	MSpaap'
Eal'	MSpapa'
Ear'	Epl'
Ear'	Epr'
Ear'	MSpp'
Ear'	Caa'
Ear'	Cpa'
Ear'	ABarppp'
Ear'	ABprapp'
Ear'	ABprpaa'
Ear'	ABprpap'
Ear'	MSpap'
Ear'	MSppa'
Ear'	Caaa'
Ear'	Caap'
Ear'	Cpaa'
Ear'	ABarappp'
Ear'	ABarpapp'
Ear'	ABarppap'
Ear'	ABarpppa'
Ear'	ABarpppp'
Ear'	ABplappp'
Ear'	ABplppap'
Ear'	ABpraapp'
Ear'	ABprpaap'
Ear'	ABprppaa'
Ear'	MSpapa'
Epl'	Epr'
Epl'	MSpp'
Epl'	Cpa'
Epl'	Cpp'
Epl'	Da'
Epl'	Dp'
Epl'	ABplpap'
Epl'	ABplppp'
Epl'	MSpap'
Epl'	Caaa'
Epl'	Caap'
Epl'	Capp'
Epl'	Cpaa'
Epl'	Cppp'
Epl'	ABplappp'
Epl'	ABplppap'
Epl'	ABplpppa'
Epl'	ABplpppp'
Epl'	MSappp'
Epr'	MSpp'
Epr'	Cpa'
Epr'	Cpp'
Epr'	Da'
Epr'	Dp'
Epr'	ABprapp'
Epr'	ABprpap'
Epr'	ABprppa'
Epr'	ABprppp'
Epr'	Eplp'
Epr'	Caaa'
Epr'	Caap'
Epr'	Capp'
Epr'	Cpaa'
Epr'	Cpap'
Epr'	Cppp'
Epr'	ABarpppp'
Epr'	ABprappa'
Epr'	ABprppaa'
Epr'	ABprppap'
Epr'	ABprpppp'
MSaa'	MSap'
MSaa'	MSpa'
MSaa'	ABalapp'
MSaa'	ABalpap'
MSaa'	ABalppa'
MSaa'	ABalppp'
MSaa'	ABaraap'
MSaa'	ABplaaa'
MSaa'	ABplaap'
MSap'	MSpa'
MSap'	ABalppp'
MSap'	ABplaap'
MSap'	ABplapp'
MSap'	ABplpaa'
MSap'	ABplpap'
MSap'	MSaap'
MSap'	MSpaa'
MSap'	MSpap'
MSpa'	MSpp'
MSpa'	ABalppp'
MSpa'	ABaraap'
MSpa'	ABarapp'
MSpa'	ABarpap'
MSpa'	ABplaaa'
MSpa'	ABplaap'
MSpa'	ABplapa'
MSpa'	ABplapp'
MSpa'	ABplpap'
MSpa'	MSaaa'
MSpa'	MSaap'
MSpp'	Caa'
MSpp'	ABarapp'
MSpp'	ABarpap'
MSpp'	ABarppp'
MSpp'	ABplapa'
MSpp'	ABplapp'
MSpp'	ABplpap'
MSpp'	ABprpaa'
MSpp'	ABprpap'
MSpp'	MSpaa'
MSpp'	MSpap'
Caa'	Cpa'
Caa'	ABarppp'
Caa'	ABplapa'
Caa'	ABplapp'
Caa'	ABprapa'
Caa'	ABprapp'
Caa'	ABprpaa'
Caa'	ABprpap'
Cpa'	Cpp'
Cpa'	Da'
Cpa'	ABarppp'
Cpa'	ABprapa'
Cpa'	ABprapp'
Cpa'	ABprpap'
Cpa'	ABprppa'
Cpa'	ABprppp'
Cpp'	Da'
Cpp'	Dp'
Cpp'	ABprppp'
Cpp'	Capp'
Cpp'	Cpap'
Cpp'	ABprpppp'
Da'	Dp'
Da'	ABplppp'
Da'	Eplp'
Da'	Capp'
Da'	Cppp'
Da'	ABplpppp'
Dp'	ABprppp'
Dp'	Cppp'
Dp'	ABprppap'
Dp'	ABprpppp'
ABalaaa'	ABalaap'
ABalaaa'	ABalapa'
ABalaaa'	ABalapp'
ABalaaa'	ABalpaa'
ABalaaa'	ABaraaa'
ABalaaa'	ABplaaa'
ABalaaa'	ABalpaap'
ABalaaa'	ABaraaaa'
ABalaap'	ABalapa'
ABalaap'	ABalapp'
ABalaap'	ABalpaa'
ABalaap'	ABalpap'
ABalaap'	ABalppa'
ABalaap'	ABaraaa'
ABalaap'	ABaraap'
ABalaap'	ABplaaa'
ABalaap'	MSaaa'
ABalaap'	ABalaaap'
ABalaap'	ABalappa'
ABalaap'	ABalappp'
ABalaap'	ABalpaap'
ABalaap'	ABalpapa'
ABalaap'	ABalpapp'
ABalaap'	ABalppap'
ABalaap'	ABalpppa'
ABalaap'	ABaraaaa'
ABalaap'	ABaraapa'
ABalaap'	ABplaaap'
ABalapa'	ABalapp'
ABalapa'	ABaraaa'
ABalapa'	ABarpaa'
ABalapa'	ABplaaa'
ABalapa'	ABaraaaa'
ABalapa'	ABaraaap'
ABalapa'	ABarpaap'
ABalapa'	ABarpapa'
ABalapa'	ABplaaap'
ABalapp'	ABalpap'
ABalapp'	ABalppa'
ABalapp'	ABaraaa'
ABalapp'	ABaraap'
ABalapp'	ABarapa'
ABalapp'	ABarpaa'
ABalapp'	ABarpap'
ABalapp'	ABplaaa'
ABalapp'	MSaaa'
ABalapp'	MSpaa'
ABalapp'	ABaraaaa'
ABalapp'	ABaraaap'
ABalapp'	ABaraapa'
ABalapp'	ABaraapp'
ABalapp'	ABarpaap'
ABalapp'	ABarpapa'
ABalapp'	ABarpapp'
ABalapp'	ABplaaap'
ABalpaa'	ABalpap'
ABalpaa'	ABalppa'
ABalpaa'	ABplaaa'
ABalpap'	ABalppa'
ABalpap'	ABalppp'
ABalpap'	ABaraap'
ABalpap'	ABplaaa'
ABalpap'	ABplaap'
ABalpap'	MSaaa'
ABalpap'	ABplaaap'
ABalppa'	ABalppp'
ABalppa'	ABplaaa'
ABalppa'	ABplaap'
ABalppa'	MSaaa'
ABalppa'	ABalpaap'
ABalppa'	ABalpapp'
ABalppa'	ABalpppa'
ABalppa'	ABplaaap'
ABalppa'	ABplaapa'
ABalppp'	ABplaaa'
ABalppp'	ABplaap'
ABalppp'	ABplpaa'
ABalppp'	MSaaa'
ABalppp'	MSaap'
ABalppp'	MSapa'
ABalppp'	MSpaa'
ABalppp'	ABplaaap'
ABalppp'	ABplaapa'
ABaraaa'	ABaraap'
ABaraaa'	ABarapa'
ABaraaa'	ABarpaa'
ABaraap'	ABarapa'
ABaraap'	ABarapp'
ABaraap'	ABarpap'
ABaraap'	ABplaaa'
ABaraap'	ABplaap'
ABaraap'	MSaaa'
ABaraap'	MSpaa'
ABarapa'	ABarapp'
ABarapa'	ABarpaa'
ABarapa'	ABarpap'
ABarapa'	ABarppp'
ABarapa'	ABpraap'
ABarapa'	ABaraaap'
ABarapa'	ABaraapa'
ABarapa'	ABaraapp'
ABarapa'	ABarpaap'
ABarapp'	ABarpap'
ABarapp'	ABarppp'
ABarapp'	ABpraap'
ABarapp'	ABprpaa'
ABarapp'	MSpaa'
ABarapp'	MSppa'
ABarapp'	ABaraapp'
ABarpaa'	ABarpap'
ABarpaa'	ABplaaa'
ABarpap'	ABarppp'
ABarpap'	ABplaaa'
ABarpap'	ABplaap'
ABarpap'	ABplapa'
ABarpap'	MSpaa'
ABarpap'	MSpap'
ABarpap'	MSppa'
ABarpap'	ABaraapp'
ABarpap'	ABarpaap'
ABarpap'	ABplaaap'
ABarppp'	ABplapa'
ABarppp'	ABplapp'
ABarppp'	ABpraap'
ABarppp'	ABprapa'
ABarppp'	ABprapp'
ABarppp'	ABprpaa'
ABarppp'	ABprpap'
ABarppp'	MSppa'
ABarppp'	Caaa'
ABarppp'	Caap'
ABarppp'	ABarapap'
ABarppp'	ABarappa'
ABarppp'	ABarappp'
ABarppp'	ABarpapp'
ABarppp'	ABpraaap'
ABarppp'	ABpraapa'
ABarppp'	ABpraapp'
ABplaaa'	ABplaap'
ABplaaa'	ABplapa'
ABplaaa'	MSaaa'
ABplaaa'	MSpaa'
ABplaap'	ABplapa'
ABplaap'	ABplapp'
ABplaap'	ABplpaa'
ABplaap'	MSaap'
ABplaap'	MSapa'
ABplaap'	MSpaa'
ABplaap'	MSpap'
ABplaap'	ABplaaap'
ABplapa'	ABplapp'
ABplapa'	MSpaa'
ABplapa'	MSpap'
ABplapa'	MSppa'
ABplapa'	Caaa'
ABplapa'	ABplaaap'
ABplapp'	ABplpaa'
ABplapp'	ABplpap'
ABplapp'	MSapa'
ABplapp'	MSpaa'
ABplapp'	MSpap'
ABplapp'	MSppa'
ABplapp'	Caaa'
ABplapp'	Caap'
ABplpaa'	ABplpap'
ABplpaa'	MSapa'
ABplpaa'	ABplaapa'
ABplpaa'	ABplappa'
ABplpaa'	ABplappp'
ABplpap'	ABplppp'
ABplpap'	MSpap'
ABplpap'	ABplappp'
ABplppp'	ABplpapa'
ABpraap'	ABprapa'
ABpraap'	ABprapp'
ABpraap'	ABprpaa'
ABpraap'	ABprppa'
ABprapa'	ABprapp'
ABprapa'	ABprpaa'
ABprapa'	Caaa'
ABprapa'	Caap'
ABprapa'	Cpaa'
ABprapp'	ABprpaa'
ABprapp'	ABprpap'
ABprapp'	ABprppa'
ABprapp'	Caap'
ABprapp'	Cpaa'
ABprapp'	ABpraapp'
ABprpaa'	ABprpap'
ABprpaa'	ABprppa'
ABprpaa'	MSppa'
ABprpaa'	ABarapap'
ABprpaa'	ABarappa'
ABprpaa'	ABarappp'
ABprpaa'	ABpraapa'
ABprpaa'	ABpraapp'
ABprpap'	ABprppa'
ABprpap'	ABprppp'
ABprpap'	MSppa'
ABprpap'	Cpaa'
ABprppa'	ABprppp'
ABprppa'	Cpaa'
ABprppa'	Cpap'
ABprppa'	ABprappa'
ABprppa'	ABprpaap'
ABprppp'	Cpaa'
ABprppp'	Cpap'
Eplp'	Eprp'
Eplp'	Caaa'
Eplp'	Caap'
Eplp'	Capp'
Eplp'	Cpap'
Eplp'	Cppp'
Eplp'	Dap'
Eplp'	ABplappp'
Eplp'	ABplpppp'
Eplp'	Eprap'
Eplp'	Caaap'
Eplp'	ABarppapp'
Eplp'	Caaaap'
Eplp'	Caaapa'
Eplp'	Caaapp'
Eplp'	Cappaa'
Eplp'	Cappap'
Eplp'	Cpaaap'
Eplp'	Cpaapa'
Eplp'	Cpaapp'
Eplp'	Cpapaa'
Eplp'	Cpapap'
Eplp'	Cppppp'
Eplp'	ABarppappp'
Eprp'	Caap'
Eprp'	Capp'
Eprp'	Cpaa'
Eprp'	Cpap'
Eprp'	Cppp'
Eprp'	Dap'
Eprp'	ABprpppp'
Eprp'	Eplpa'
Eprp'	Eplpp'
Eprp'	Eprap'
Eprp'	Caaap'
Eprp'	Caaaap'
Eprp'	Caaapp'
Eprp'	Capppp'
Eprp'	Cpaaap'
Eprp'	Cpaapa'
Eprp'	Cpaapp'
Eprp'	Cpapaa'
Eprp'	Cpapap'
Eprp'	Cpppaa'
Eprp'	Cpppap'
Eprp'	Cppppa'
Eprp'	Cppppp'
Eprp'	ABarpppppp'
MSaaa'	MSaap'
MSaaa'	MSapa'
MSaaa'	MSpaa'
MSaaa'	ABalaapa'
MSaaa'	ABalaapp'
MSaaa'	ABalappp'
MSaaa'	ABalpaap'
MSaaa'	ABalpapa'
MSaaa'	ABalpapp'
MSaaa'	ABalppap'
MSaaa'	ABalpppa'
MSaaa'	ABalpppp'
MSaaa'	ABaraapa'
MSaaa'	ABaraapp'
MSaaa'	ABplaaap'
MSaap'	MSapa'
MSaap'	MSpaa'
MSaap'	MSpap'
MSaap'	ABalpapp'
MSaap'	ABalpppp'
MSaap'	ABplappa'
MSaap'	ABplpaap'
MSaap'	MSpaap'
MSaap'	MSpapa'
MSapa'	MSpaa'
MSapa'	ABalpapp'
MSapa'	ABalpppa'
MSapa'	ABalpppp'
MSapa'	ABplaapa'
MSapa'	ABplappa'
MSapa'	ABplpaaa'
MSapa'	ABplpaap'
MSapa'	ABplpapa'
MSpaa'	MSpap'
MSpaa'	MSppa'
MSpaa'	ABalaapp'
MSpaa'	ABalappp'
MSpaa'	ABalpppp'
MSpaa'	ABaraaap'
MSpaa'	ABaraapa'
MSpaa'	ABaraapp'
MSpaa'	ABarappa'
MSpaa'	ABarappp'
MSpaa'	ABarpapa'
MSpaa'	ABarpapp'
MSpaa'	ABplaaap'
MSpap'	MSppa'
MSpap'	ABarpapp'
MSpap'	ABplappa'
MSppa'	ABaraapp'
MSppa'	ABarappp'
MSppa'	ABarpapp'
MSppa'	ABarpppp'
MSppa'	ABprpaap'
MSppa'	MSpaap'
MSppa'	MSpapa'
Caaa'	Caap'
Caaa'	Cpaa'
Caaa'	ABarppap'
Caaa'	ABarpppa'
Caaa'	ABarpppp'
Caaa'	ABplappa'
Caaa'	ABplappp'
Caaa'	ABplppap'
Caap'	Capp'
Caap'	Cpaa'
Caap'	Cpap'
Caap'	Cppp'
Caap'	ABarpppp'
Caap'	ABplappp'
Caap'	Caaap'
Capp'	Cpaa'
Capp'	Cpap'
Capp'	Cppp'
Capp'	Dap'
Capp'	ABplappp'
Capp'	ABplpppp'
Capp'	Caaap'
Cpaa'	Cpap'
Cpaa'	ABarpppp'
Cpaa'	ABprappa'
Cpaa'	ABprppap'
Cpaa'	ABprpppp'
Cpap'	Cppp'
Cpap'	ABprppap'
Cpap'	ABprpppp'
Cppp'	Dap'
Dap'	MSappp'
Dap'	Caaap'
Dap'	ABarppapp'
Dap'	ABplappap'
ABalaaap'	ABalaapa'
ABalaaap'	ABalaapp'
ABalaaap'	ABalapaa'
ABalaaap'	ABalapap'
ABalaaap'	ABalappa'
ABalaaap'	ABalappp'
ABalaaap'	ABalpaap'
ABalaaap'	ABalpppa'
ABalaaap'	ABaraaaa'
ABalaaap'	ABaraaap'
ABalaaap'	MSaaaa'
ABalaaap'	ABalapapp'
ABalaaap'	ABalpaapp'
ABalaaap'	ABplaaaap'
ABalaapa'	ABalaapp'
ABalaapa'	ABalapaa'
ABalaapa'	ABalappa'
ABalaapa'	ABalappp'
ABalaapa'	ABalpaap'
ABalaapa'	ABalpapa'
ABalaapa'	ABalpppa'
ABalaapa'	ABaraaaa'
ABalaapa'	ABaraaap'
ABalaapa'	ABaraapa'
ABalaapa'	MSaaaa'
ABalaapa'	ABalpaapp'
ABalaapa'	ABaraaaap'
ABalaapa'	ABaraappa'
ABalaapa'	ABplaaaap'
ABalaapp'	ABalappa'
ABalaapp'	ABalappp'
ABalaapp'	ABalpaap'
ABalaapp'	ABalpapp'
ABalaapp'	ABalppap'
ABalaapp'	ABalpppa'
ABalaapp'	ABaraaap'
ABalaapp'	ABaraapa'
ABalaapp'	ABaraapp'
ABalaapp'	ABarapaa'
ABalaapp'	ABarapap'
ABalaapp'	ABarappa'
ABalaapp'	ABarpaap'
ABalaapp'	ABarpapa'
ABalaapp'	ABarpapp'
ABalaapp'	ABplaaap'
ABalaapp'	ABpraaaa'
ABalaapp'	MSaaaa'
ABalaapp'	ABaraappa'
ABalaapp'	ABplaaaap'
ABalapaa'	ABalapap'
ABalapaa'	ABalappa'
ABalapaa'	ABalpaap'
ABalapaa'	ABaraaaa'
ABalapaa'	ABaraaap'
ABalapap'	ABalappa'
ABalapap'	ABalappp'
ABalapap'	ABarpaap'
ABalapap'	ABplaaaap'
ABalappa'	ABalappp'
ABalappa'	ABaraaaa'
ABalappa'	ABaraaap'
ABalappa'	ABaraapa'
ABalappa'	ABarpaap'
ABalappa'	ABarpapa'
ABalappa'	ABpraaaa'
ABalappa'	ABalapapp'
ABalappa'	ABplaaaap'
ABalappp'	ABalpppa'
ABalappp'	ABaraaap'
ABalappp'	ABaraapa'
ABalappp'	ABaraapp'
ABalappp'	ABarpaap'
ABalappp'	ABarpapa'
ABalappp'	ABarpapp'
ABalappp'	ABarppaa'
ABalappp'	ABarppap'
ABalappp'	ABplaaap'
ABalappp'	MSaaaa'
ABalappp'	ABplaaaap'
ABalappp'	ABplaaapp'
ABalpaap'	ABalpapa'
ABalpaap'	ABalpapp'
ABalpaap'	ABalppap'
ABalpaap'	ABalpppa'
ABalpaap'	ABplaaap'
ABalpaap'	MSaaaa'
ABalpapa'	ABalpapp'
ABalpapa'	ABalppap'
ABalpapa'	ABalpppa'
ABalpapa'	ABaraaaa'
ABalpapa'	MSaaaa'
ABalpapa'	ABalpaapp'
ABalpapp'	ABalppap'
ABalpapp'	ABalpppa'
ABalpapp'	ABalpppp'
ABalpapp'	ABaraapa'
ABalpapp'	ABplaaap'
ABalpapp'	ABplpaaa'
ABalpapp'	MSaaaa'
ABalpapp'	MSapaa'
ABalppap'	ABalpppa'
ABalppap'	ABalpppp'
ABalppap'	ABplaaap'
ABalppap'	ABplaapa'
ABalppap'	ABplpaaa'
ABalppap'	MSaaaa'
ABalppap'	MSapaa'
ABalppap'	ABalpaapp'
ABalppap'	ABalpppap'
ABalppap'	ABalppppa'
ABalpppa'	ABalpppp'
ABalpppa'	ABplaaap'
ABalpppa'	ABplaapa'
ABalpppa'	ABplpaaa'
ABalpppa'	MSaaaa'
ABalpppa'	ABalpaapp'
ABalpppa'	ABalppppa'
ABalpppa'	ABalppppp'
ABalpppa'	ABplaaaap'
ABalpppa'	ABplaaapp'
ABalpppp'	ABplaaap'
ABalpppp'	ABplaapa'
ABalpppp'	ABplappa'
ABalpppp'	ABplpaaa'
ABalpppp'	ABplpaap'
ABalpppp'	MSaaaa'
ABalpppp'	MSapaa'
ABalpppp'	ABplaaapp'
ABaraaaa'	ABaraaap'
ABaraaaa'	ABaraapa'
ABaraaaa'	MSaaaa'
ABaraaap'	ABaraapa'
ABaraaap'	ABaraapp'
ABaraaap'	ABarapaa'
ABaraaap'	ABarapap'
ABaraaap'	ABarpaap'
ABaraaap'	ABarpapa'
ABaraaap'	ABpraaaa'
ABaraapa'	ABaraapp'
ABaraapa'	ABarapaa'
ABaraapa'	MSaaaa'
ABaraapa'	ABaraappa'
ABaraapa'	ABaraappp'
ABaraapp'	ABarapaa'
ABaraapp'	ABarapap'
ABaraapp'	ABarappa'
ABaraapp'	ABarappp'
ABaraapp'	ABarpapa'
ABaraapp'	ABarpapp'
ABaraapp'	MSpaap'
ABaraapp'	MSpapa'
ABarapaa'	ABarapap'
ABarapaa'	ABarappa'
ABarapaa'	ABarpaap'
ABarapaa'	ABarpapa'
ABarapaa'	ABpraaaa'
ABarapaa'	ABaraappa'
ABarapap'	ABarappa'
ABarapap'	ABarappp'
ABarapap'	ABarpaap'
ABarapap'	ABarpapa'
ABarapap'	ABarppaa'
ABarapap'	ABarpppa'
ABarapap'	ABpraaaa'
ABarapap'	ABpraaap'
ABarapap'	ABpraapa'
ABarapap'	ABprpaap'
ABarappa'	ABarappp'
ABarappa'	ABarpapa'
ABarappa'	ABarpapp'
ABarappa'	ABarpppa'
ABarappa'	ABpraaaa'
ABarappa'	ABpraaap'
ABarappa'	ABpraapa'
ABarappa'	ABprpaap'
ABarappa'	MSpaap'
ABarappa'	MSpapa'
ABarappa'	ABaraappa'
ABarappa'	ABaraappp'
ABarappp'	ABarpapa'
ABarappp'	ABarpapp'
ABarappp'	ABarpppa'
ABarappp'	ABarpppp'
ABarappp'	ABpraaap'
ABarappp'	ABpraapa'
ABarappp'	ABpraapp'
ABarappp'	ABprpaap'
ABarappp'	MSpaap'
ABarpaap'	ABarpapa'
ABarpaap'	ABarpapp'
ABarpaap'	ABarppaa'
ABarpaap'	ABarpppa'
ABarpaap'	ABpraaaa'
ABarpaap'	ABpraaap'
ABarpaap'	ABpraapa'
ABarpapa'	ABarpapp'
ABarpapa'	ABarppaa'
ABarpapa'	ABarppap'
ABarpapa'	ABarpppa'
ABarpapa'	ABplaaap'
ABarpapa'	ABpraaaa'
ABarpapa'	ABpraaap'
ABarpapa'	MSpaap'
ABarpapp'	ABarppaa'
ABarpapp'	ABarppap'
ABarpapp'	ABarpppa'
ABarpapp'	ABarpppp'
ABarpapp'	ABplaaap'
ABarpapp'	ABpraaap'
ABarpapp'	ABpraapa'
ABarpapp'	ABpraapp'
ABarpapp'	MSpaap'
ABarpapp'	ABaraappa'
ABarppaa'	ABarppap'
ABarppaa'	ABarpppa'
ABarppaa'	ABplaaap'
ABarppaa'	ABpraaaa'
ABarppaa'	ABpraaap'
ABarppaa'	ABarpappp'
ABarppaa'	ABarpppaa'
ABarppaa'	ABarpppap'
ABarppaa'	ABplaaapp'
ABarppap'	ABarpppa'
ABarppap'	ABarpppp'
ABarppap'	ABplaaap'
ABarppap'	ABpraaap'
ABarppap'	ABarpppap'
ABarpppa'	ABarpppp'
ABarpppa'	ABpraaap'
ABarpppa'	ABpraapa'
ABarpppa'	ABpraapp'
ABarpppa'	ABprpaap'
ABarpppa'	ABarpappp'
ABarpppp'	ABpraapp'
ABarpppp'	ABprappa'
ABarpppp'	ABprpaap'
ABarpppp'	ABprppaa'
ABarpppp'	ABarpppap'
ABarpppp'	ABpraappp'
ABplaaap'	ABplaapa'
ABplaaap'	MSaaaa'
ABplaaap'	MSpaap'
ABplaaap'	ABplaaaap'
ABplaapa'	ABplpaaa'
ABplappa'	ABplappp'
ABplappa'	ABplpaaa'
ABplappa'	ABplpaap'
ABplappa'	ABplpapa'
ABplappa'	ABplppaa'
ABplappa'	ABplppap'
ABplappa'	ABplpppa'
ABplappa'	MSappp'
ABplappa'	ABplaappp'
ABplappp'	ABplpaap'
ABplappp'	ABplpapa'
ABplappp'	ABplppaa'
ABplappp'	ABplppap'
ABplappp'	ABplpppa'
ABplappp'	ABplpppp'
ABplappp'	MSappp'
ABplappp'	Caaap'
ABplappp'	ABplappap'
ABplpaaa'	ABplpaap'
ABplpaaa'	MSapaa'
ABplpaaa'	ABalppppa'
ABplpaaa'	ABalppppp'
ABplpaaa'	ABplpaapa'
ABplpaap'	ABplpapa'
ABplpaap'	ABplppaa'
ABplpaap'	MSapaa'
ABplpaap'	ABplaappp'
ABplpapa'	ABplppaa'
ABplpapa'	ABplppap'
ABplpapa'	ABplpppa'
ABplpapa'	MSapaa'
ABplppaa'	ABplppap'
ABplppaa'	ABplpppa'
ABplppaa'	MSappp'
ABplppaa'	ABplaappp'
ABplppaa'	ABplappaa'
ABplppaa'	ABplpappa'
ABplppap'	ABplpppa'
ABplppap'	ABplpppp'
ABplppap'	MSappp'
ABplppap'	ABplappaa'
ABplppap'	ABplappap'
ABplppap'	ABplpappa'
ABplpppa'	ABplpppp'
ABplpppa'	MSappp'
ABplpppa'	ABplpappa'
ABplpppp'	MSappp'
ABpraaaa'	ABpraaap'
ABpraaaa'	ABpraapa'
ABpraaap'	ABpraapa'
ABpraaap'	ABpraapp'
ABpraaap'	ABarpappp'
ABpraapa'	ABpraapp'
ABpraapa'	ABarpappp'
ABpraapp'	ABprappa'
ABpraapp'	ABprpaap'
ABpraapp'	ABprppaa'
ABprappa'	ABprpaap'
ABprappa'	ABprppaa'
ABprappa'	ABprppap'
ABprappa'	ABpraappp'
ABprpaap'	ABprppaa'
ABprpaap'	ABpraappp'
ABprppaa'	ABprppap'
ABprppaa'	ABpraappp'
ABprppaa'	ABprpaapp'
ABprppap'	ABprpppp'
ABprppap'	ABprpappp'
ABprpppp'	ABprpappp'
Eplap'	Epraa'
Eplap'	Eprap'
Eplap'	Caaaaa'
Eplap'	Cpaaaa'
Eplap'	Cpaaap'
Eplap'	ABarppaapa'
Eplpa'	Eplpp'
Eplpa'	Eprap'
Eplpa'	Caaaap'
Eplpa'	Caaapa'
Eplpa'	Cappaa'
Eplpa'	Cappap'
Eplpa'	Cpaaap'
Eplpa'	Cpaapa'
Eplpa'	ABarppappp'
Eplpp'	Caaapa'
Eplpp'	Caaapp'
Eplpp'	Cappaa'
Eplpp'	Cappap'
Eplpp'	Capppa'
Eplpp'	Capppp'
Eplpp'	Cpaapa'
Eplpp'	Cpaapp'
Eplpp'	Cpapaa'
Eplpp'	Cpapap'
Eplpp'	Cppppp'
Eplpp'	ABarppappp'
Epraa'	Eprap'
Epraa'	Cpaaaa'
Epraa'	Cpaaap'
Epraa'	ABarpppppa'
Eprap'	Cpaaap'
Eprap'	Cpaapa'
Eprap'	Cpppaa'
Eprap'	ABarpppppa'
Eprap'	ABarpppppp'
MSaaaa'	MSapaa'
MSaaaa'	ABalpaapp'
MSaaaa'	ABalppapp'
MSaaaa'	ABalpppap'
MSaaaa'	ABaraaaap'
MSaaaa'	ABplaaaap'
MSapaa'	MSpaap'
MSapaa'	ABalppapp'
MSapaa'	ABalpppap'
MSapaa'	ABalppppa'
MSapaa'	ABalppppp'
MSapaa'	ABplaaapp'
MSapaa'	ABplpaapa'
MSappp'	ABarppapa'
MSappp'	ABarppapp'
MSappp'	ABplaappp'
MSappp'	ABplappaa'
MSappp'	ABplappap'
MSappp'	ABplpappa'
MSpaap'	MSpapa'
MSpaap'	ABaraappp'
MSpaap'	ABarpappp'
MSpapa'	ABaraappp'
MSpapa'	MSaapap'
Caaap'	ABarppapp'
Caaap'	ABplappap'
Caaap'	Cpaapa'
Caaap'	Cpaapp'
ABalapapp'	ABalpppap'
ABalapapp'	ABalppppa'
ABalapapp'	ABplaaaap'
ABalpaapp'	ABalpppap'
ABalppapp'	ABalpppap'
ABalppapp'	ABalppppa'
ABalppapp'	ABplpaapa'
ABalpppap'	ABalppppa'
ABalpppap'	ABalppppp'
ABalpppap'	ABplaaapp'
ABalpppap'	ABalapappp'
ABalppppa'	ABalppppp'
ABalppppa'	ABplpaapa'
ABalppppa'	ABalapappp'
ABalppppa'	ABalpppppp'
ABalppppp'	ABplaaapp'
ABalppppp'	ABplaappp'
ABalppppp'	ABplpaapa'
ABaraaaap'	ABaraappa'
ABaraaaap'	ABaraaapap'
ABaraaaap'	MSaaaaaa'
ABaraaaap'	MSaaaaap'
ABaraaaap'	MSpaaaaa'
ABaraaaap'	MSpaaaap'
ABaraappa'	ABaraappp'
ABaraappa'	ABaraaapap'
ABaraappp'	ABaraappap'
ABaraappp'	ABarapappp'
ABarpappp'	ABarpppaa'
ABarpappp'	ABarpppap'
ABarpappp'	ABarppppa'
ABarpappp'	ABpraaappp'
ABarppaap'	ABarppapa'
ABarppaap'	ABarpppaa'
ABarppaap'	ABarpppap'
ABarppaap'	ABarppppa'
ABarppaap'	ABplaaapp'
ABarppaap'	Caaaaa'
ABarppaap'	Cpaaaa'
ABarppaap'	ABarppapaa'
ABarppapa'	ABarppapp'
ABarppapa'	ABarpppap'
ABarppapa'	ABarppppa'
ABarppapa'	ABplaappp'
ABarppapa'	ABplappaa'
ABarppapa'	ABplappap'
ABarppapa'	Caaaaa'
ABarppapa'	ABplappapa'
ABarppapp'	ABarpppap'
ABarppapp'	ABarppppa'
ABarppapp'	ABplappap'
ABarppapp'	Caaaaa'
ABarppapp'	Caaaap'
ABarppapp'	Caaapa'
ABarppapp'	ABplappapa'
ABarpppaa'	ABarpppap'
ABarpppaa'	ABarppppa'
ABarpppaa'	ABarpaapap'
ABarpppaa'	ABarpappap'
ABarpppaa'	ABarpapppp'
ABarpppap'	ABarppppa'
ABarpppap'	ABpraappp'
ABarpppap'	Cpaaaa'
ABarpppap'	ABarpapppp'
ABarppppa'	ABpraappp'
ABarppppa'	Cpaaaa'
ABarppppa'	ABarpapppp'
ABplaaaap'	ABplaaapp'
ABplaaaap'	ABalapappp'
ABplaaaap'	ABarpaapap'
ABplaaapp'	ABalpppppp'
ABplaappp'	ABplappaa'
ABplaappp'	ABplpaapa'
ABplappaa'	ABplappap'
ABplpaapa'	ABalpppppp'
ABplpappa'	MSaapap'
ABplpappa'	ABalpapppp'
ABpraappp'	ABprpaapp'
ABprpappp'	ABprpappap'
MSaapap'	ABalpapppp'
MSaapap'	MSaapaap'
MSaapap'	MSpapaaa'
MSaapap'	MSpapaap'
Caaaaa'	Caaaap'
Caaaaa'	Cpaaaa'
Caaaaa'	Cpaaap'
Caaaaa'	ABarppaapa'
Caaaap'	Caaapa'
Caaaap'	Cappaa'
Caaaap'	Cpaaap'
Caaaap'	Cpaapa'
Caaaap'	ABarppappp'
Caaapa'	Caaapp'
Caaapa'	Cpaapa'
Caaapa'	Cpaapp'
Caaapa'	ABarppappp'
Caaapp'	Caappd'
Caaapp'	Capppa'
Caaapp'	Cpaapp'
Caaapp'	Cpapaa'
Caaapp'	Cpapap'
Caappd'	Caappv'
Caappd'	Cpapaa'
Caappd'	Cpapap'
Caappv'	Cpapaa'
Cappaa'	Cappap'
Cappaa'	ABarppappp'
Cappaa'	ABplappapa'
Cappaa'	ABplappapp'
Cappaa'	ABplapppaa'
Cappap'	Capppa'
Cappap'	ABarppappp'
Cappap'	ABplappapp'
Cappap'	ABplapppaa'
Cappap'	ABplapppap'
Capppa'	Capppp'
Capppp'	Cppppp'
Cpaaaa'	Cpaaap'
Cpaaaa'	ABarppaapa'
Cpaaaa'	ABarpppppa'
Cpaaap'	Cpaapa'
Cpaaap'	ABarpppppa'
Cpaaap'	ABarpppppp'
Cpaapa'	Cpaapp'
Cpaapa'	ABarpppppp'
Cpaapp'	Cpapap'
Cpaapp'	Cpppap'
Cpaapp'	Cppppa'
Cpapaa'	Cpapap'
Cpapaa'	Cpappd'
Cpapaa'	Cpappv'
Cpapaa'	Cppppa'
Cpapaa'	Cppppp'
Cpapap'	Cpappd'
Cpapap'	Cppppa'
Cpappd'	Cpappv'
Cpappv'	Cppppa'
Cpappv'	Cppppp'
Cpppaa'	Cpppap'
Cpppaa'	ABarpppppp'
Cpppaa'	ABprappapa'
Cpppaa'	ABprapppap'
Cpppap'	Cppppa'
Cpppap'	ABprapppap'
Cppppa'	Cppppp'
ABalapappp'	ABarpaaapa'
ABalapappp'	MSaaaapa'
ABalapappp'	MSaaaapp'
ABalapappp'	MSaaapaa'
ABalapappp'	MSaaapap'
ABalapappp'	MSapaaap'
ABalapappp'	MSapapaa'
ABalapappp'	MSapapap'
ABalpaappp'	MSapaaaa'
ABalpaappp'	MSapaaap'
ABalpapppp'	ABarapappp'
ABalpapppp'	MSaapaaa'
ABalpapppp'	MSaapaap'
ABalpapppp'	MSaapapa'
ABalpapppp'	MSaapapp'
ABalpapppp'	MSpapaaa'
ABalpapppp'	MSpapaap'
ABalpapppp'	MSpapapa'
ABalpppppp'	ABplaapppa'
ABalpppppp'	MSapapaa'
ABalpppppp'	MSapapap'
ABalpppppp'	MSapappa'
ABalpppppp'	MSapappp'
ABaraaaapp'	MSaaaaaa'
ABaraaaapp'	MSaaaaap'
ABaraaaapp'	MSaaaapa'
ABaraaaapp'	MSpaaaaa'
ABaraaaapp'	MSpaaaap'
ABaraaapap'	ABaraappap'
ABaraaapap'	MSppaaaa'
ABaraappap'	MSaaaapp'
ABaraappap'	MSaaapaa'
ABaraappap'	MSpaaaap'
ABaraappap'	MSpaaapa'
ABaraappap'	MSpaapaa'
ABaraappap'	MSppaaaa'
ABaraappap'	MSppaaap'
ABarapappp'	MSaapapa'
ABarapappp'	MSpapaaa'
ABarapappp'	MSpapaap'
ABarapappp'	MSpapapa'
ABarapappp'	MSpapapp'
ABarpaaapa'	MSaaaaap'
ABarpaaapa'	MSaaaapa'
ABarpaaapa'	MSaaaapp'
ABarpaaapa'	MSpaaaap'
ABarpaapap'	ABarpappap'
ABarpaapap'	MSaaapap'
ABarpaapap'	MSpaaapp'
ABarpaapap'	MSpaapap'
ABarpapapa'	ABarpappap'
ABarpapapa'	ABpraaappp'
ABarpapapa'	MSpaaapp'
ABarpappap'	ABarpapppp'
ABarpappap'	ABarpppaap'
ABarpappap'	ABpraaappp'
ABarpappap'	MSpaaapp'
ABarpappap'	MSpaapap'
ABarpapppp'	ABarpppaap'
ABarpapppp'	ABarppppaa'
ABarpapppp'	ABpraaappp'
ABarpapppp'	ABpraapppa'
ABarppaaap'	ABarppaapa'
ABarppaaap'	ABarppapaa'
ABarppaapa'	ABarppapaa'
ABarpppaap'	ABarppppaa'
ABarpppppa'	ABarpppppp'
ABarpppppa'	ABprappapa'
ABarpppppp'	ABprappapa'
ABplappapa'	ABplappapp'
ABplappapa'	ABplapppaa'
ABplappapp'	ABplapppaa'
ABplappapp'	ABplapppap'
ABplapppaa'	ABplapppap'
ABpraaappp'	MSpaaapp'
ABpraaappp'	MSppapaa'
ABpraaappp'	MSppapap'
ABprpapapp'	ABprpappap'
ABprpappap'	MSpapapp'
MSaaaaaa'	MSaaaaap'
MSaaaaaa'	MSpaaaaa'
MSaaaaap'	MSaaaapa'
MSaaaaap'	MSaaaapp'
MSaaaaap'	MSapaaaa'
MSaaaaap'	MSpaaaaa'
MSaaaaap'	MSpaaaap'
MSaaaapa'	MSaaaapp'
MSaaaapa'	MSaaapaa'
MSaaaapa'	MSapaaaa'
MSaaaapa'	MSapaaap'
MSaaaapa'	MSpaaaap'
MSaaaapp'	MSaaapaa'
MSaaaapp'	MSaaapap'
MSaaaapp'	MSapaaap'
MSaaaapp'	MSapapap'
MSaaaapp'	MSpaaaap'
MSaaaapp'	MSpaaapa'
MSaaaapp'	MSpaaapp'
MSaaaapp'	MSpaapaa'
MSaaaapp'	MSpaapap'
MSaaapaa'	MSaaapap'
MSaaapaa'	MSaapaaa'
MSaaapaa'	MSapaaap'
MSaaapaa'	MSapapap'
MSaaapaa'	MSpaaaap'
MSaaapaa'	MSpaaapa'
MSaaapaa'	MSpaaapp'
MSaaapaa'	MSpaapaa'
MSaaapaa'	MSpaapap'
MSaaapap'	MSaapaaa'
MSaaapap'	MSaapaap'
MSaaapap'	MSapapap'
MSaaapap'	MSapappa'
MSaaapap'	MSpaaapp'
MSaaapap'	MSpaapap'
MSaaapap'	MSpapaaa'
MSaapaaa'	MSaapaap'
MSaapaaa'	MSapapap'
MSaapaaa'	MSapappa'
MSaapaaa'	MSpapaaa'
MSaapaap'	MSaapapa'
MSaapaap'	MSaapapp'
MSaapaap'	MSapappa'
MSaapaap'	MSapappp'
MSaapaap'	MSpapaaa'
MSaapaap'	MSpapaap'
MSaapapa'	MSaapapp'
MSaapapa'	MSpapaaa'
MSaapapa'	MSpapaap'
MSaapapa'	MSpapapa'
MSaapapp'	MSpapaap'
MSaapapp'	MSpapapa'
MSaapapp'	MSpapapp'
MSapaaaa'	MSapaaap'
MSapaaap'	MSapapap'
MSapapaa'	MSapapap'
MSapapaa'	MSapappa'
MSapapap'	MSapappa'
MSapappa'	MSapappp'
MSpaaaaa'	MSpaaaap'
MSpaaaaa'	MSppaaaa'
MSpaaaaa'	MSppaaap'
MSpaaaap'	MSpaaapa'
MSpaaaap'	MSpaaapp'
MSpaaaap'	MSpaapaa'
MSpaaaap'	MSppaaap'
MSpaaapa'	MSpaaapp'
MSpaaapa'	MSpaapaa'
MSpaaapa'	MSppaaap'
MSpaaapp'	MSpaapaa'
MSpaaapp'	MSpaapap'
MSpaaapp'	MSppaaap'
MSpaaapp'	MSppapaa'
MSpaaapp'	MSppapap'
MSpaapaa'	MSpaapap'
MSpaapaa'	MSppaaap'
MSpaapaa'	MSppapaa'
MSpaapap'	MSpapaaa'
MSpaapap'	MSpapaap'
MSpaapap'	MSppapaa'
MSpaapap'	MSppapap'
MSpapaaa'	MSpapaap'
MSpapaap'	MSpapapa'
MSpapaap'	MSpapapp'
MSpapapa'	MSpapapp'
MSppaaaa'	MSppaaap'
MSppaaap'	MSppapaa'
MSppapaa'	MSppapap'
ABara'	Ca'
ABara'	ABplap'
ABarp'	ABplaa'
ABarp'	ABplap'
ABplp'	ABplaa'
ABplp'	ABplap'
ABprp'	D'
Ea'	P4'
Ep'	MSpa'
Ep'	Caa'
Ep'	ABprapp'
Ep'	ABprpaa'
MSa'	ABalap'
Ca'	ABarap'
Ca'	ABpraa'
Ca'	MSpa'
Cp'	ABarpp'
D'	ABprpap'
P4'	Eal'
P4'	Ear'
P4'	MSpp'
P4'	ABprpap'
P4'	MSpap'
ABalaa'	MSaa'
ABalap'	MSaa'
ABalap'	ABplaap'
ABalap'	ABplapa'
ABalpa'	ABplaaa'
ABalpa'	ABplaap'
ABalpp'	ABplap'
ABalpp'	ABplpa'
ABaraa'	ABplap'
ABaraa'	ABarapa'
ABaraa'	ABarapp'
ABaraa'	ABplapa'
ABarap'	Caa'
ABarpa'	ABalapa'
ABarpa'	ABalapp'
ABarpa'	ABaraaa'
ABarpa'	ABaraap'
ABarpa'	ABarapa'
ABarpa'	ABarapp'
ABarpp'	Cpa'
ABpraa'	Caa'
ABprpp'	ABprapp'
ABprpp'	ABprpaa'
ABprpp'	ABprpap'
Eal'	Da'
Eal'	Capp'
Eal'	ABplppaa'
Eal'	ABplpppp'
Ear'	MSpa'
Ear'	ABarapp'
Ear'	ABplapp'
Ear'	MSpaa'
Ear'	ABalaapp'
Ear'	ABalappp'
Ear'	ABaraapp'
Ear'	ABarappa'
Ear'	ABarppaa'
Ear'	ABpraaap'
Ear'	MSpaap'
Epl'	Cpap'
Epl'	Dap'
Epl'	ABarpppp'
Epl'	ABprpppp'
Epr'	Caa'
Epr'	ABarppp'
Epr'	ABprapa'
Epr'	ABprpaa'
Epr'	MSppa'
Epr'	ABarappp'
Epr'	ABpraapp'
Epr'	ABprpaap'
MSaa'	ABalaap'
MSaa'	ABalpaa'
MSpa'	Caa'
Caa'	ABarapp'
Caa'	ABarpap'
Caa'	ABplppp'
Caa'	ABpraap'
Caa'	MSpaa'
Caa'	MSppa'
Cpp'	ABplppp'
Cpp'	ABprapp'
Da'	MSappp'
Dp'	ABprpap'
Dp'	Cpap'
Dp'	Dap'
ABalaaa'	ABaraap'
ABalaaa'	ABalapaa'
ABalaaa'	ABalapap'
ABalaaa'	ABalappa'
ABalaaa'	ABaraaap'
ABalaap'	ABplaap'
ABalaap'	ABalapap'
ABalaap'	ABplaapa'
ABalapa'	ABalpaa'
ABalapp'	ABalpaa'
ABalapp'	ABplaap'
ABalapp'	ABplapa'
ABalapp'	ABplaapa'
ABalpaa'	ABplaap'
ABalpaa'	ABalpppa'
ABalpaa'	ABplaapa'
ABalpap'	MSaap'
ABalpap'	MSapa'
ABalpap'	ABalpppa'
ABalpap'	ABalpppp'
ABalppa'	ABplpaa'
ABalppp'	ABaraap'
ABalppp'	ABplapp'
ABalppp'	ABplpap'
ABaraaa'	ABarpap'
ABaraap'	ABplapa'
ABaraap'	ABplapp'
ABaraap'	MSaap'
ABarapa'	ABpraapa'
ABarapp'	ABpraapa'
ABarapp'	ABpraapp'
ABarpaa'	ABplapa'
ABarpaa'	ABplaaap'
ABarpap'	ABpraap'
ABarpap'	Caaa'
ABarppp'	Cpaa'
ABarppp'	ABprpaap'
ABplaap'	MSaaa'
ABplpaa'	MSpaa'
ABplpaa'	ABalpppa'
ABplpaa'	ABalpppp'
ABplpap'	MSapa'
ABplpap'	ABalpppp'
ABplppp'	Caap'
ABplppp'	Capp'
ABplppp'	ABplappp'
ABprapa'	ABprpap'
ABprapp'	ABprppp'
ABprapp'	Cpap'
Eplp'	Cpaa'
Eplp'	Eplap'
Eplp'	ABarppapa'
Eplp'	Caaaaa'
Eplp'	Capapa'
Eplp'	Capapp'
Eplp'	Capppa'
Eplp'	Capppp'
Eplp'	Cppapp'
Eplp'	Cpppap'
Eplp'	Cppppa'
Eprp'	ABarpppp'
Eprp'	Eplap'
Eprp'	Caaaaa'
Eprp'	Cpaaaa'
Eprp'	Cppaap'
Eprp'	Cppapa'
Eprp'	Cppapp'
Eprp'	ABarpppppa'
MSaap'	ABplpapa'
MSpaa'	Caaa'
MSpaa'	ABarppap'
MSpaa'	ABplappa'
MSpaa'	ABplappp'
MSpaa'	MSpapa'
MSppa'	ABarappa'
Caaa'	ABarappp'
Caaa'	ABarpapp'
Caap'	Dap'
Caap'	ABplppap'
Caap'	ABplpppa'
Caap'	ABplpppp'
Dap'	ABplpppp'
Dap'	ABarppapa'
Dap'	ABplappaa'
ABalaaap'	ABaraapa'
ABalaaap'	ABplaaap'
ABalaapa'	ABalapap'
ABalaapa'	ABalpapp'
ABalaapa'	ABarppaa'
ABalaapa'	ABplaaap'
ABalaapa'	ABplaapa'
ABalaapp'	ABalpppp'
ABalaapp'	ABaraaaa'
ABalaapp'	ABarppap'
ABalaapp'	ABplaapa'
ABalaapp'	ABpraaap'
ABalapaa'	ABarpaap'
ABalapaa'	ABplaaap'
ABalapaa'	ABalapapp'
ABalapaa'	ABplaaaap'
ABalapap'	ABalpaap'
ABalapap'	ABalpppa'
ABalapap'	ABaraaap'
ABalapap'	ABarpapa'
ABalapap'	ABarppaa'
ABalapap'	ABplaaap'
ABalapap'	MSaaaa'
ABalappa'	ABplaaap'
ABalappa'	MSaaaa'
ABalappp'	ABarpppa'
ABalappp'	ABpraaap'
ABalappp'	ABarpappp'
ABalpaap'	ABplaapa'
ABalpapp'	ABplpapa'
ABalppap'	ABplpaap'
ABalppap'	ABplpapa'
ABalpppa'	ABarppaa'
ABalpppa'	MSapaa'
ABalpppp'	ABarppaa'
ABalpppp'	ABplpapa'
ABalpppp'	ABplppaa'
ABaraaap'	ABarappa'
ABarapap'	ABarpapp'
ABarapap'	MSpapa'
ABarapap'	ABaraappa'
ABarapap'	ABaraappp'
ABarpaap'	ABplaaap'
ABarpaap'	ABalapapp'
ABarpaap'	ABplaaapp'
ABarpapp'	ABpraaaa'
ABarppaa'	MSapaa'
ABarppap'	ABplappa'
ABarppap'	ABarppaap'
ABarppap'	ABarpppaa'
ABarppap'	ABarppppa'
ABarpppa'	ABpraappp'
ABplaaap'	MSapaa'
ABplaaap'	ABalapapp'
ABplaaap'	ABalpppap'
ABplaaap'	ABalppppa'
ABplaaap'	ABalppppp'
ABplaapa'	ABalpppap'
ABplaapa'	ABalppppa'
ABplaapa'	ABplaaaap'
ABplaapa'	ABplaaapp'
ABplpaaa'	ABalppapp'
ABplpaaa'	ABalpppap'
ABplpaap'	ABalppppa'
ABplpaap'	ABalppppp'
ABplpapa'	ABalppapp'
ABplpapa'	ABalppppa'
ABplpapa'	ABalppppp'
ABplpapa'	ABplpaapa'
ABplpapa'	ABplpappa'
ABplppaa'	MSapaa'
ABplppaa'	ABalppppp'
ABplppap'	ABplaappp'
ABpraapa'	ABprpaap'
ABpraapa'	ABprpaapp'
ABpraapp'	ABprppap'
ABprappa'	ABprpaapp'
ABprpaap'	ABprppap'
ABprppap'	ABpraappp'
ABprppap'	ABprpaapp'
Eplap'	Caaaap'
Eplap'	Capaaa'
Eplap'	Capapa'
Eplap'	Cappaa'
Eplap'	Cappap'
Epraa'	ABarpppaap'
Epraa'	ABarppppaa'
Eprap'	Cpaaaa'
Eprap'	Cppaaa'
Eprap'	Cppapa'
MSaaaa'	ABalapapp'
MSapaa'	ABalapapp'
MSapaa'	ABalpaapp'
MSappp'	ABalppppp'
MSpaap'	MSaapap'
ABalapapp'	ABplaaapp'
ABalpaapp'	ABalppapp'
ABalpppap'	ABplaaaap'
ABalpppap'	ABplpaapa'
ABalppppa'	ABplaaaap'
ABalppppa'	ABplaaapp'
ABaraaaap'	ABaraappap'
ABaraappp'	ABaraaapap'
ABarppapa'	ABarpppaa'
ABarppapa'	ABarppaapa'
ABarppapp'	Cappaa'
ABarppapp'	Cappap'
ABarppapp'	ABplappapp'
ABarpppaa'	ABarppppaa'
ABarppppa'	Cpaaap'
ABarppppa'	ABpraapppa'
ABarppppa'	ABprappapa'
ABplaaapp'	ABalapappp'
ABplaappp'	ABalpppppp'
ABplpappa'	ABarapappp'
ABplpappa'	MSaapapa'
ABplpappa'	MSaapapp'
ABplpappa'	MSpapapa'
ABpraaaap'	ABpraaappp'
ABprpaapp'	ABpraaappp'
MSaapap'	ABarapappp'
MSaapap'	MSpapapa'
MSaapap'	MSpapapp'
Caaaaa'	Cappaa'
Caaaaa'	Cpaapa'
Caaaap'	Cappap'
Caaapa'	Cappap'
Caaapa'	Capppa'
Caaapp'	Cpappd'
Caaapp'	Cppppa'
Caaapp'	Cppppp'
Caaapp'	ABarppappp'
Caappd'	Capppa'
Caappd'	Capppp'
Capaaa'	Capaap'
Capaaa'	Capapa'
Capaaa'	Cappaa'
Capaap'	Capapa'
Capaap'	Capapp'
Capaap'	Cppaap'
Capaap'	Cppapp'
Capapa'	Capapp'
Capapa'	Cappaa'
Capapa'	Cappap'
Capapa'	ABplappapp'
Capapa'	ABplapppaa'
Capapa'	ABplapppap'
Capapp'	Cappap'
Capapp'	Capppa'
Capapp'	Capppp'
Capapp'	Cppapp'
Capapp'	ABplapppaa'
Capapp'	ABplapppap'
Cappap'	Capppp'
Capppa'	Cppppp'
Capppa'	ABarppappp'
Capppa'	ABplapppap'
Capppp'	Cpapaa'
Capppp'	Cpappv'
Capppp'	Cppapp'
Cpaapa'	Cpapap'
Cpaapp'	Cpapaa'
Cpaapp'	ABarpppppp'
Cpapap'	Cpppap'
Cpapap'	ABarpppppp'
Cppaaa'	Cppaap'
Cppaaa'	Cppapa'
Cppaap'	Cppapa'
Cppaap'	Cppapp'
Cppapa'	Cppapp'
Cppapa'	Cpppaa'
Cppapa'	Cpppap'
Cppapa'	ABprapppap'
Cppapp'	Cpppap'
Cppapp'	Cppppa'
Cppapp'	Cppppp'
Cppapp'	ABprapppap'
Cpppaa'	ABarpppppa'
Cpppap'	ABarpppppp'
Cppppa'	ABprapppap'
ABalapappp'	MSaapaaa'
ABalpaappp'	MSaaaapa'
ABalpaappp'	MSaaapaa'
ABalpppppp'	MSaapaaa'
ABaraaaapp'	ABaraappap'
ABaraaapap'	MSppaaap'
ABaraappap'	MSpaaapp'
ABarapappp'	ABprpappap'
ABarpaaapa'	ABarpapapa'
ABarpaaapa'	MSpaaapp'
ABarpaapap'	ABarpapapa'
ABarpapapa'	MSaaaapp'
ABarpapapa'	MSaaapap'
ABarpapapa'	MSpaaaap'
ABarpapapa'	MSpaaapa'
ABarpapapa'	MSpaapaa'
ABarpapapa'	MSpaapap'
ABarppaaap'	ABplaapppa'
ABprpappap'	MSpapaap'
ABprpappap'	MSpapapa'
MSaaaaap'	MSaaapaa'
MSaaapaa'	MSapapaa'
MSaaapap'	MSpaaaap'
MSaaapap'	MSpaapaa'
MSaapaaa'	MSapapaa'
MSaapaaa'	MSpaapap'
MSaapaap'	MSapapap'
MSaapaap'	MSpaapap'
MSapaaap'	MSapapaa'
MSpaaaap'	MSppaaaa'
MSpaaapa'	MSpaapap'
MSpaaapa'	MSppapaa'
MSpaapap'	MSppaaap'
MSpapaaa'	MSpapapa'
ABar'	ABala'
ABpl'	ABpra'
ABpl'	ABprp'
MS'	ABala'
MS'	ABpra'
C'	ABara'
ABala'	MSa'
ABala'	ABaraa'
ABalp'	ABplpa'
ABpla'	ABpra'
Ea'	ABarapp'
Ep'	ABprppa'
MSa'	ABalaa'
D'	ABplpp'
D'	Epl'
D'	Epr'
P4'	ABplpp'
P4'	MSpa'
ABalaa'	ABarpa'
ABalaa'	ABalapa'
ABalaa'	ABalapp'
ABalaa'	ABaraaa'
ABalaa'	ABaraap'
ABalap'	ABalpp'
ABalpp'	ABplpaa'
ABarap'	ABplapa'
ABarap'	ABpraap'
ABarpp'	ABplaa'
ABprap'	ABpraap'
ABprpa'	ABpraap'
Eal'	Epr'
Eal'	ABalppp'
Eal'	MSapaa'
Ear'	ABplapa'
Ear'	ABplpaa'
Ear'	ABalpppp'
Ear'	ABplappa'
Ear'	ABplpaap'
Epl'	ABplapp'
Epl'	Eprp'
Epl'	ABplappa'
MSpa'	ABplpaa'
Caa'	Cpaa'
Caa'	ABplappp'
Cpp'	ABprppa'
Da'	ABplpppa'
Dp'	Eplp'
Dp'	Eprp'
ABalaap'	ABalppp'
ABalaap'	ABaraaap'
ABalaap'	ABaraapp'
ABalapa'	ABarpap'
ABalapa'	ABalappa'
ABalapp'	ABalppp'
ABalpaa'	MSaaa'
ABalpaa'	ABalappa'
ABalpaa'	ABalpapa'
ABalppa'	MSapa'
ABalppa'	ABalpapa'
ABalppa'	ABalpppp'
ABalppa'	ABplpaaa'
ABalppp'	ABalpapp'
ABalppp'	ABplappa'
ABalppp'	ABplpaaa'
ABalppp'	ABplpaap'
ABaraaa'	ABplaaa'
ABaraaa'	ABalappa'
ABaraaa'	ABalappp'
ABaraaa'	ABaraapa'
ABaraaa'	ABarapaa'
ABaraaa'	ABarapap'
ABaraaa'	ABarpapa'
ABaraap'	ABarapap'
ABaraap'	ABarpapa'
ABarapa'	ABplapa'
ABarapa'	MSpaa'
ABarapp'	ABplapa'
ABarapp'	ABplapp'
ABarapp'	MSpap'
ABarapp'	Caaa'
ABarapp'	ABarapap'
ABarapp'	ABarpapp'
ABarapp'	ABpraaap'
ABplpaa'	ABplpapa'
ABprapa'	ABpraapp'
ABprpaa'	ABprappa'
Eplp'	MSappp'
Eplp'	Caappd'
Eprp'	Caaa'
Eprp'	ABprppap'
Eprp'	Caaapa'
MSapa'	MSpap'
MSapa'	ABalppap'
MSpaa'	ABarapap'
MSpap'	ABarappp'
MSppa'	ABpraapp'
MSppa'	ABprappa'
Caaa'	ABarppaa'
Caap'	ABplappa'
Capp'	ABplppap'
Capp'	ABplpppa'
Cpaa'	ABprppaa'
ABalaaap'	ABplaapa'
ABalaapa'	ABaraapp'
ABalaapa'	ABarapaa'
ABalaapa'	ABarpapa'
ABalaapp'	ABalapap'
ABalapap'	ABpraaaa'
ABalappa'	ABalpaap'
ABalappa'	ABalpppa'
ABalappa'	ABplaapa'
ABalappa'	ABalpppap'
ABalappp'	ABalpppp'
ABalappp'	ABarapap'
[truncated: 792 more rows]

## Sheet: Sheet3
Contact Pairs
Cell i	Cell j
ABa'	ABp'
ABa'	EMS'
ABp'	EMS'
ABp'	P2'
EMS'	P2'
EMS'	ABal'
EMS'	ABar'
EMS'	ABpl'
EMS'	ABpr'
P2'	ABpl'
P2'	ABpr'
P2'	E'
ABal'	ABar'
ABal'	ABpl'
ABal'	MS'
ABal'	ABpla'
ABal'	ABplp'
ABar'	ABpl'
ABar'	ABpr'
ABar'	MS'
ABar'	C'
ABar'	ABpla'
ABar'	ABpra'
ABar'	ABprp'
ABpl'	ABpr'
ABpl'	E'
ABpl'	MS'
ABpl'	C'
ABpl'	P3'
ABpr'	E'
ABpr'	MS'
ABpr'	C'
ABpr'	P3'
E'	MS'
E'	C'
E'	P3'
E'	ABplp'
E'	ABprp'
E'	MSp'
MS'	C'
MS'	ABalp'
MS'	ABara'
MS'	ABarp'
MS'	ABpla'
MS'	ABplp'
MS'	ABprp'
C'	P3'
C'	ABarp'
C'	ABpla'
C'	ABplp'
C'	ABpra'
C'	ABprp'
C'	Ea'
C'	Ep'
C'	MSp'
P3'	ABplp'
P3'	ABprp'
P3'	Ep'
P3'	Cp'
ABala'	ABalp'
ABala'	ABara'
ABala'	ABarp'
ABala'	ABpla'
ABala'	ABarpa'
ABala'	ABplaa'
ABalp'	ABara'
ABalp'	ABpla'
ABalp'	ABplp'
ABalp'	MSa'
ABalp'	ABplaa'
ABara'	ABarp'
ABara'	ABpla'
ABara'	ABpra'
ABara'	ABprp'
ABara'	MSa'
ABara'	MSp'
ABara'	ABarpa'
ABara'	ABarpp'
ABara'	ABplaa'
ABara'	ABpraa'
ABara'	ABprpa'
ABarp'	ABpla'
ABarp'	ABpra'
ABarp'	ABprp'
ABarp'	MSp'
ABarp'	Ca'
ABpla'	ABplp'
ABpla'	MSa'
ABpla'	MSp'
ABpla'	Ca'
ABplp'	ABprp'
ABplp'	Ea'
ABplp'	Ep'
ABplp'	MSa'
ABplp'	MSp'
ABplp'	Ca'
ABpra'	ABprp'
ABpra'	MSp'
ABpra'	Ca'
ABpra'	Cp'
ABprp'	Ea'
ABprp'	Ep'
ABprp'	MSp'
ABprp'	Ca'
ABprp'	Cp'
ABprp'	P4'
Ea'	Ep'
Ea'	MSp'
Ea'	Ca'
Ea'	ABarpp'
Ea'	ABplap'
Ea'	ABplpa'
Ea'	ABplpp'
Ea'	ABprpa'
Ea'	ABprpp'
Ea'	MSap'
Ea'	MSpa'
Ea'	MSpp'
Ea'	Caa'
Ea'	ABarppp'
Ea'	ABplapp'
Ea'	ABplpaa'
Ea'	ABplpap'
Ea'	ABplppp'
Ea'	ABprpaa'
Ea'	ABprpap'
Ep'	Ca'
Ep'	Cp'
Ep'	D'
Ep'	P4'
Ep'	ABplpp'
Ep'	ABprpa'
Ep'	ABprpp'
Ep'	Eal'
Ep'	Ear'
Ep'	MSpp'
Ep'	Cpa'
Ep'	Cpp'
Ep'	Da'
Ep'	Dp'
Ep'	ABplpap'
Ep'	ABplppp'
Ep'	ABprpap'
Ep'	ABprppp'
MSa'	MSp'
MSa'	ABalpa'
MSa'	ABalpp'
MSa'	ABaraa'
MSa'	ABplaa'
MSa'	ABplap'
MSa'	ABplpa'
MSp'	Ca'
MSp'	ABaraa'
MSp'	ABarap'
MSp'	ABarpa'
MSp'	ABarpp'
MSp'	ABplaa'
MSp'	ABplap'
MSp'	ABplpa'
MSp'	ABplpp'
MSp'	ABprpa'
Ca'	Cp'
Ca'	ABarpp'
Ca'	ABplap'
Ca'	ABplpp'
Ca'	ABprap'
Ca'	ABprpa'
Ca'	ABprpp'
Ca'	MSpp'
Cp'	D'
Cp'	P4'
Cp'	ABprap'
Cp'	ABprpa'
Cp'	ABprpp'
D'	P4'
D'	ABprpp'
D'	Cpp'
D'	ABplppp'
D'	ABprppp'
P4'	ABprpp'
P4'	Epl'
P4'	Epr'
P4'	Cpp'
P4'	Da'
P4'	Dp'
P4'	ABplppp'
P4'	ABprppp'
P4'	ABplpppp'
P4'	ABprpppp'
ABalaa'	ABalap'
ABalaa'	ABalpa'
ABalaa'	ABalpp'
ABalaa'	ABaraa'
ABalaa'	ABplaa'
ABalaa'	ABalpaa'
ABalaa'	ABalpap'
ABalaa'	ABplaaa'
ABalap'	ABalpa'
ABalap'	ABaraa'
ABalap'	ABarap'
ABalap'	ABarpa'
ABalap'	ABplaa'
ABalap'	ABalpap'
ABalap'	ABplaaa'
ABalpa'	ABalpp'
ABalpa'	ABaraa'
ABalpa'	ABplaa'
ABalpa'	MSaa'
ABalpp'	ABaraa'
ABalpp'	ABplaa'
ABalpp'	MSaa'
ABalpp'	MSap'
ABalpp'	MSpa'
ABalpp'	ABalpaa'
ABalpp'	ABalpap'
ABalpp'	ABplaaa'
ABalpp'	ABplaap'
ABaraa'	ABarap'
ABaraa'	ABarpa'
ABaraa'	ABplaa'
ABaraa'	MSaa'
ABaraa'	MSpa'
ABaraa'	ABalpap'
ABaraa'	ABplaaa'
ABaraa'	ABplaap'
ABarap'	ABarpa'
ABarap'	ABarpp'
ABarap'	ABplaa'
ABarap'	ABplap'
ABarap'	ABpraa'
ABarap'	ABprpa'
ABarap'	MSpa'
ABarap'	MSpp'
ABarpa'	ABarpp'
ABarpa'	ABplaa'
ABarpa'	ABplap'
ABarpa'	ABpraa'
ABarpa'	MSpa'
ABarpa'	ABplaaa'
ABarpa'	ABplaap'
ABarpa'	ABplapa'
ABarpp'	ABplap'
ABarpp'	ABpraa'
ABarpp'	ABprap'
ABarpp'	ABprpa'
ABarpp'	MSpp'
ABarpp'	Caa'
ABarpp'	ABarapp'
ABarpp'	ABarpaa'
ABarpp'	ABarpap'
ABarpp'	ABplaaa'
ABarpp'	ABplapa'
ABarpp'	ABplapp'
ABarpp'	ABpraap'
ABarpp'	ABprapa'
ABarpp'	ABprapp'
ABarpp'	ABprpaa'
ABplaa'	ABplap'
ABplaa'	ABplpa'
ABplaa'	MSaa'
ABplaa'	MSap'
ABplaa'	MSpa'
ABplap'	ABplpa'
ABplap'	ABplpp'
ABplap'	MSap'
ABplap'	MSpa'
ABplap'	MSpp'
ABplap'	Caa'
ABplpa'	ABplpp'
ABplpa'	MSap'
ABplpa'	MSpa'
ABplpa'	MSpp'
ABplpa'	ABplaap'
ABplpa'	ABplapp'
ABplpp'	MSpp'
ABplpp'	Caa'
ABplpp'	ABplapp'
ABplpp'	ABplpaa'
ABplpp'	ABplpap'
ABpraa'	ABprap'
ABpraa'	ABprpa'
ABprap'	ABprpa'
ABprap'	ABprpp'
ABprap'	Caa'
ABprap'	Cpa'
ABprpa'	ABprpp'
ABprpa'	MSpp'
ABprpa'	Caa'
ABprpa'	Cpa'
ABprpp'	Cpa'
ABprpp'	Cpp'
Eal'	Ear'
Eal'	Epl'
Eal'	MSap'
Eal'	MSpa'
Eal'	MSpp'
Eal'	Caa'
Eal'	ABarppp'
Eal'	ABplapa'
Eal'	ABplapp'
Eal'	ABplpaa'
Eal'	ABplpap'
Eal'	ABplppp'
Eal'	MSaap'
Eal'	MSapa'
Eal'	MSpaa'
Eal'	MSpap'
Eal'	MSppa'
Eal'	Caaa'
Eal'	Caap'
Eal'	ABalpppp'
Eal'	ABarpapp'
Eal'	ABarppap'
Eal'	ABarpppp'
Eal'	ABplappa'
Eal'	ABplappp'
Eal'	ABplpaap'
Eal'	ABplpapa'
Eal'	ABplppap'
Eal'	ABplpppa'
Eal'	MSappp'
Eal'	MSpaap'
Eal'	MSpapa'
Ear'	Epl'
Ear'	Epr'
Ear'	MSpp'
Ear'	Caa'
Ear'	Cpa'
Ear'	ABarppp'
Ear'	ABprapp'
Ear'	ABprpaa'
Ear'	ABprpap'
Ear'	MSpap'
Ear'	MSppa'
Ear'	Caaa'
Ear'	Caap'
Ear'	Cpaa'
Ear'	ABarappp'
Ear'	ABarpapp'
Ear'	ABarppap'
Ear'	ABarpppa'
Ear'	ABarpppp'
Ear'	ABplappp'
Ear'	ABplppap'
Ear'	ABpraapp'
Ear'	ABprpaap'
Ear'	ABprppaa'
Ear'	MSpapa'
Epl'	Epr'
Epl'	MSpp'
Epl'	Cpa'
Epl'	Cpp'
Epl'	Da'
Epl'	Dp'
Epl'	ABplpap'
Epl'	ABplppp'
Epl'	MSpap'
Epl'	Caaa'
Epl'	Caap'
Epl'	Capp'
Epl'	Cpaa'
Epl'	Cppp'
Epl'	ABplappp'
Epl'	ABplppap'
Epl'	ABplpppa'
Epl'	ABplpppp'
Epl'	MSappp'
Epr'	MSpp'
Epr'	Cpa'
Epr'	Cpp'
Epr'	Da'
Epr'	Dp'
Epr'	ABprapp'
Epr'	ABprpap'
Epr'	ABprppa'
Epr'	ABprppp'
Epr'	Eplp'
Epr'	Caaa'
Epr'	Caap'
Epr'	Capp'
Epr'	Cpaa'
Epr'	Cpap'
Epr'	Cppp'
Epr'	ABarpppp'
Epr'	ABprappa'
Epr'	ABprppaa'
Epr'	ABprppap'
Epr'	ABprpppp'
MSaa'	MSap'
MSaa'	MSpa'
MSaa'	ABalapp'
MSaa'	ABalpap'
MSaa'	ABalppa'
MSaa'	ABalppp'
MSaa'	ABaraap'
MSaa'	ABplaaa'
MSaa'	ABplaap'
MSap'	MSpa'
MSap'	ABalppp'
MSap'	ABplaap'
MSap'	ABplapp'
MSap'	ABplpaa'
MSap'	ABplpap'
MSap'	MSaap'
MSap'	MSpaa'
MSap'	MSpap'
MSpa'	MSpp'
MSpa'	ABalppp'
MSpa'	ABaraap'
MSpa'	ABarapp'
MSpa'	ABarpap'
MSpa'	ABplaaa'
MSpa'	ABplaap'
MSpa'	ABplapa'
MSpa'	ABplapp'
MSpa'	ABplpap'
MSpa'	MSaaa'
MSpa'	MSaap'
MSpp'	Caa'
MSpp'	ABarapp'
MSpp'	ABarpap'
MSpp'	ABarppp'
MSpp'	ABplapa'
MSpp'	ABplapp'
MSpp'	ABplpap'
MSpp'	ABprpaa'
MSpp'	ABprpap'
MSpp'	MSpaa'
MSpp'	MSpap'
Caa'	Cpa'
Caa'	ABarppp'
Caa'	ABplapa'
Caa'	ABplapp'
Caa'	ABprapa'
Caa'	ABprapp'
Caa'	ABprpaa'
Caa'	ABprpap'
Cpa'	Cpp'
Cpa'	Da'
Cpa'	ABarppp'
Cpa'	ABprapa'
Cpa'	ABprapp'
Cpa'	ABprpap'
Cpa'	ABprppa'
Cpa'	ABprppp'
Cpp'	Da'
Cpp'	Dp'
Cpp'	ABprppp'
Cpp'	Capp'
Cpp'	Cpap'
Cpp'	ABprpppp'
Da'	Dp'
Da'	ABplppp'
Da'	Eplp'
Da'	Capp'
Da'	Cppp'
Da'	ABplpppp'
Dp'	ABprppp'
Dp'	Cppp'
Dp'	ABprppap'
Dp'	ABprpppp'
ABalaaa'	ABalaap'
ABalaaa'	ABalapa'
ABalaaa'	ABalapp'
ABalaaa'	ABalpaa'
ABalaaa'	ABaraaa'
ABalaaa'	ABplaaa'
ABalaaa'	ABalpaap'
ABalaaa'	ABaraaaa'
ABalaap'	ABalapa'
ABalaap'	ABalapp'
ABalaap'	ABalpaa'
ABalaap'	ABalpap'
ABalaap'	ABalppa'
ABalaap'	ABaraaa'
ABalaap'	ABaraap'
ABalaap'	ABplaaa'
ABalaap'	MSaaa'
ABalaap'	ABalaaap'
ABalaap'	ABalappa'
ABalaap'	ABalappp'
ABalaap'	ABalpaap'
ABalaap'	ABalpapa'
ABalaap'	ABalpapp'
ABalaap'	ABalppap'
ABalaap'	ABalpppa'
ABalaap'	ABaraaaa'
ABalaap'	ABaraapa'
ABalaap'	ABplaaap'
ABalapa'	ABalapp'
ABalapa'	ABaraaa'
ABalapa'	ABarpaa'
ABalapa'	ABplaaa'
ABalapa'	ABaraaaa'
ABalapa'	ABaraaap'
ABalapa'	ABarpaap'
ABalapa'	ABarpapa'
ABalapa'	ABplaaap'
ABalapp'	ABalpap'
ABalapp'	ABalppa'
ABalapp'	ABaraaa'
ABalapp'	ABaraap'
ABalapp'	ABarapa'
ABalapp'	ABarpaa'
ABalapp'	ABarpap'
ABalapp'	ABplaaa'
ABalapp'	MSaaa'
ABalapp'	MSpaa'
ABalapp'	ABaraaaa'
ABalapp'	ABaraaap'
ABalapp'	ABaraapa'
ABalapp'	ABaraapp'
ABalapp'	ABarpaap'
ABalapp'	ABarpapa'
ABalapp'	ABarpapp'
ABalapp'	ABplaaap'
ABalpaa'	ABalpap'
ABalpaa'	ABalppa'
ABalpaa'	ABplaaa'
ABalpap'	ABalppa'
ABalpap'	ABalppp'
ABalpap'	ABaraap'
ABalpap'	ABplaaa'
ABalpap'	ABplaap'
ABalpap'	MSaaa'
ABalpap'	ABplaaap'
ABalppa'	ABalppp'
ABalppa'	ABplaaa'
ABalppa'	ABplaap'
ABalppa'	MSaaa'
ABalppa'	ABalpaap'
ABalppa'	ABalpapp'
ABalppa'	ABalpppa'
ABalppa'	ABplaaap'
ABalppa'	ABplaapa'
ABalppp'	ABplaaa'
ABalppp'	ABplaap'
ABalppp'	ABplpaa'
ABalppp'	MSaaa'
ABalppp'	MSaap'
ABalppp'	MSapa'
ABalppp'	MSpaa'
ABalppp'	ABplaaap'
ABalppp'	ABplaapa'
ABaraaa'	ABaraap'
ABaraaa'	ABarapa'
ABaraaa'	ABarpaa'
ABaraap'	ABarapa'
ABaraap'	ABarapp'
ABaraap'	ABarpap'
ABaraap'	ABplaaa'
ABaraap'	ABplaap'
ABaraap'	MSaaa'
ABaraap'	MSpaa'
ABarapa'	ABarapp'
ABarapa'	ABarpaa'
ABarapa'	ABarpap'
ABarapa'	ABarppp'
ABarapa'	ABpraap'
ABarapa'	ABaraaap'
ABarapa'	ABaraapa'
ABarapa'	ABaraapp'
ABarapa'	ABarpaap'
ABarapp'	ABarpap'
ABarapp'	ABarppp'
ABarapp'	ABpraap'
ABarapp'	ABprpaa'
ABarapp'	MSpaa'
ABarapp'	MSppa'
ABarapp'	ABaraapp'
ABarpaa'	ABarpap'
ABarpaa'	ABplaaa'
ABarpap'	ABarppp'
ABarpap'	ABplaaa'
ABarpap'	ABplaap'
ABarpap'	ABplapa'
ABarpap'	MSpaa'
ABarpap'	MSpap'
ABarpap'	MSppa'
ABarpap'	ABaraapp'
ABarpap'	ABarpaap'
ABarpap'	ABplaaap'
ABarppp'	ABplapa'
ABarppp'	ABplapp'
ABarppp'	ABpraap'
ABarppp'	ABprapa'
ABarppp'	ABprapp'
ABarppp'	ABprpaa'
ABarppp'	ABprpap'
ABarppp'	MSppa'
ABarppp'	Caaa'
ABarppp'	Caap'
ABarppp'	ABarapap'
ABarppp'	ABarappa'
ABarppp'	ABarappp'
ABarppp'	ABarpapp'
ABarppp'	ABpraaap'
ABarppp'	ABpraapa'
ABarppp'	ABpraapp'
ABplaaa'	ABplaap'
ABplaaa'	ABplapa'
ABplaaa'	MSaaa'
ABplaaa'	MSpaa'
ABplaap'	ABplapa'
ABplaap'	ABplapp'
ABplaap'	ABplpaa'
ABplaap'	MSaap'
ABplaap'	MSapa'
ABplaap'	MSpaa'
ABplaap'	MSpap'
ABplaap'	ABplaaap'
ABplapa'	ABplapp'
ABplapa'	MSpaa'
ABplapa'	MSpap'
ABplapa'	MSppa'
ABplapa'	Caaa'
ABplapa'	ABplaaap'
ABplapp'	ABplpaa'
ABplapp'	ABplpap'
ABplapp'	MSapa'
ABplapp'	MSpaa'
ABplapp'	MSpap'
ABplapp'	MSppa'
ABplapp'	Caaa'
ABplapp'	Caap'
ABplpaa'	ABplpap'
ABplpaa'	MSapa'
ABplpaa'	ABplaapa'
ABplpaa'	ABplappa'
ABplpaa'	ABplappp'
ABplpap'	ABplppp'
ABplpap'	MSpap'
ABplpap'	ABplappp'
ABplppp'	ABplpapa'
ABpraap'	ABprapa'
ABpraap'	ABprapp'
ABpraap'	ABprpaa'
ABpraap'	ABprppa'
ABprapa'	ABprapp'
ABprapa'	ABprpaa'
ABprapa'	Caaa'
ABprapa'	Caap'
ABprapa'	Cpaa'
ABprapp'	ABprpaa'
ABprapp'	ABprpap'
ABprapp'	ABprppa'
ABprapp'	Caap'
ABprapp'	Cpaa'
ABprapp'	ABpraapp'
ABprpaa'	ABprpap'
ABprpaa'	ABprppa'
ABprpaa'	MSppa'
ABprpaa'	ABarapap'
ABprpaa'	ABarappa'
ABprpaa'	ABarappp'
ABprpaa'	ABpraapa'
ABprpaa'	ABpraapp'
ABprpap'	ABprppa'
ABprpap'	ABprppp'
ABprpap'	MSppa'
ABprpap'	Cpaa'
ABprppa'	ABprppp'
ABprppa'	Cpaa'
ABprppa'	Cpap'
ABprppa'	ABprappa'
ABprppa'	ABprpaap'
ABprppp'	Cpaa'
ABprppp'	Cpap'
Eplp'	Eprp'
Eplp'	Caaa'
Eplp'	Caap'
Eplp'	Capp'
Eplp'	Cpap'
Eplp'	Cppp'
Eplp'	Dap'
Eplp'	ABplappp'
Eplp'	ABplpppp'
Eplp'	Eprap'
Eplp'	Caaap'
Eplp'	ABarppapp'
Eplp'	Caaaap'
Eplp'	Caaapa'
Eplp'	Caaapp'
Eplp'	Cappaa'
Eplp'	Cappap'
Eplp'	Cpaaap'
Eplp'	Cpaapa'
Eplp'	Cpaapp'
Eplp'	Cpapaa'
Eplp'	Cpapap'
Eplp'	Cppppp'
Eplp'	ABarppappp'
Eprp'	Caap'
Eprp'	Capp'
Eprp'	Cpaa'
Eprp'	Cpap'
Eprp'	Cppp'
Eprp'	Dap'
Eprp'	ABprpppp'
Eprp'	Eplpa'
Eprp'	Eplpp'
Eprp'	Eprap'
Eprp'	Caaap'
Eprp'	Caaaap'
Eprp'	Caaapp'
Eprp'	Capppp'
Eprp'	Cpaaap'
Eprp'	Cpaapa'
Eprp'	Cpaapp'
Eprp'	Cpapaa'
Eprp'	Cpapap'
Eprp'	Cpppaa'
Eprp'	Cpppap'
Eprp'	Cppppa'
Eprp'	Cppppp'
Eprp'	ABarpppppp'
MSaaa'	MSaap'
MSaaa'	MSapa'
MSaaa'	MSpaa'
MSaaa'	ABalaapa'
MSaaa'	ABalaapp'
MSaaa'	ABalappp'
MSaaa'	ABalpaap'
MSaaa'	ABalpapa'
MSaaa'	ABalpapp'
MSaaa'	ABalppap'
MSaaa'	ABalpppa'
MSaaa'	ABalpppp'
MSaaa'	ABaraapa'
MSaaa'	ABaraapp'
MSaaa'	ABplaaap'
MSaap'	MSapa'
MSaap'	MSpaa'
MSaap'	MSpap'
MSaap'	ABalpapp'
MSaap'	ABalpppp'
MSaap'	ABplappa'
MSaap'	ABplpaap'
MSaap'	MSpaap'
MSaap'	MSpapa'
MSapa'	MSpaa'
MSapa'	ABalpapp'
MSapa'	ABalpppa'
MSapa'	ABalpppp'
MSapa'	ABplaapa'
MSapa'	ABplappa'
MSapa'	ABplpaaa'
MSapa'	ABplpaap'
MSapa'	ABplpapa'
MSpaa'	MSpap'
MSpaa'	MSppa'
MSpaa'	ABalaapp'
MSpaa'	ABalappp'
MSpaa'	ABalpppp'
MSpaa'	ABaraaap'
MSpaa'	ABaraapa'
MSpaa'	ABaraapp'
MSpaa'	ABarappa'
MSpaa'	ABarappp'
MSpaa'	ABarpapa'
MSpaa'	ABarpapp'
MSpaa'	ABplaaap'
MSpap'	MSppa'
MSpap'	ABarpapp'
MSpap'	ABplappa'
MSppa'	ABaraapp'
MSppa'	ABarappp'
MSppa'	ABarpapp'
MSppa'	ABarpppp'
MSppa'	ABprpaap'
MSppa'	MSpaap'
MSppa'	MSpapa'
Caaa'	Caap'
Caaa'	Cpaa'
Caaa'	ABarppap'
Caaa'	ABarpppa'
Caaa'	ABarpppp'
Caaa'	ABplappa'
Caaa'	ABplappp'
Caaa'	ABplppap'
Caap'	Capp'
Caap'	Cpaa'
Caap'	Cpap'
Caap'	Cppp'
Caap'	ABarpppp'
Caap'	ABplappp'
Caap'	Caaap'
Capp'	Cpaa'
Capp'	Cpap'
Capp'	Cppp'
Capp'	Dap'
Capp'	ABplappp'
Capp'	ABplpppp'
Capp'	Caaap'
Cpaa'	Cpap'
Cpaa'	ABarpppp'
Cpaa'	ABprappa'
Cpaa'	ABprppap'
Cpaa'	ABprpppp'
Cpap'	Cppp'
Cpap'	ABprppap'
Cpap'	ABprpppp'
Cppp'	Dap'
Dap'	MSappp'
Dap'	Caaap'
Dap'	ABarppapp'
Dap'	ABplappap'
ABalaaap'	ABalaapa'
ABalaaap'	ABalaapp'
ABalaaap'	ABalapaa'
ABalaaap'	ABalapap'
ABalaaap'	ABalappa'
ABalaaap'	ABalappp'
ABalaaap'	ABalpaap'
ABalaaap'	ABalpppa'
ABalaaap'	ABaraaaa'
ABalaaap'	ABaraaap'
ABalaaap'	MSaaaa'
ABalaaap'	ABalapapp'
ABalaaap'	ABalpaapp'
ABalaaap'	ABplaaaap'
ABalaapa'	ABalaapp'
ABalaapa'	ABalapaa'
ABalaapa'	ABalappa'
ABalaapa'	ABalappp'
ABalaapa'	ABalpaap'
ABalaapa'	ABalpapa'
ABalaapa'	ABalpppa'
ABalaapa'	ABaraaaa'
ABalaapa'	ABaraaap'
ABalaapa'	ABaraapa'
ABalaapa'	MSaaaa'
ABalaapa'	ABalpaapp'
ABalaapa'	ABaraaaap'
ABalaapa'	ABaraappa'
ABalaapa'	ABplaaaap'
ABalaapp'	ABalappa'
ABalaapp'	ABalappp'
ABalaapp'	ABalpaap'
ABalaapp'	ABalpapp'
ABalaapp'	ABalppap'
ABalaapp'	ABalpppa'
ABalaapp'	ABaraaap'
ABalaapp'	ABaraapa'
ABalaapp'	ABaraapp'
ABalaapp'	ABarapaa'
ABalaapp'	ABarapap'
ABalaapp'	ABarappa'
ABalaapp'	ABarpaap'
ABalaapp'	ABarpapa'
ABalaapp'	ABarpapp'
ABalaapp'	ABplaaap'
ABalaapp'	ABpraaaa'
ABalaapp'	MSaaaa'
ABalaapp'	ABaraappa'
ABalaapp'	ABplaaaap'
ABalapaa'	ABalapap'
ABalapaa'	ABalappa'
ABalapaa'	ABalpaap'
ABalapaa'	ABaraaaa'
ABalapaa'	ABaraaap'
ABalapap'	ABalappa'
ABalapap'	ABalappp'
ABalapap'	ABarpaap'
ABalapap'	ABplaaaap'
ABalappa'	ABalappp'
ABalappa'	ABaraaaa'
ABalappa'	ABaraaap'
ABalappa'	ABaraapa'
ABalappa'	ABarpaap'
ABalappa'	ABarpapa'
ABalappa'	ABpraaaa'
ABalappa'	ABalapapp'
ABalappa'	ABplaaaap'
ABalappp'	ABalpppa'
ABalappp'	ABaraaap'
ABalappp'	ABaraapa'
ABalappp'	ABaraapp'
ABalappp'	ABarpaap'
ABalappp'	ABarpapa'
ABalappp'	ABarpapp'
ABalappp'	ABarppaa'
ABalappp'	ABarppap'
ABalappp'	ABplaaap'
ABalappp'	MSaaaa'
ABalappp'	ABplaaaap'
ABalappp'	ABplaaapp'
ABalpaap'	ABalpapa'
ABalpaap'	ABalpapp'
ABalpaap'	ABalppap'
ABalpaap'	ABalpppa'
ABalpaap'	ABplaaap'
ABalpaap'	MSaaaa'
ABalpapa'	ABalpapp'
ABalpapa'	ABalppap'
ABalpapa'	ABalpppa'
ABalpapa'	ABaraaaa'
ABalpapa'	MSaaaa'
ABalpapa'	ABalpaapp'
ABalpapp'	ABalppap'
ABalpapp'	ABalpppa'
ABalpapp'	ABalpppp'
ABalpapp'	ABaraapa'
ABalpapp'	ABplaaap'
ABalpapp'	ABplpaaa'
ABalpapp'	MSaaaa'
ABalpapp'	MSapaa'
ABalppap'	ABalpppa'
ABalppap'	ABalpppp'
ABalppap'	ABplaaap'
ABalppap'	ABplaapa'
ABalppap'	ABplpaaa'
ABalppap'	MSaaaa'
ABalppap'	MSapaa'
ABalppap'	ABalpaapp'
ABalppap'	ABalpppap'
ABalppap'	ABalppppa'
ABalpppa'	ABalpppp'
ABalpppa'	ABplaaap'
ABalpppa'	ABplaapa'
ABalpppa'	ABplpaaa'
ABalpppa'	MSaaaa'
ABalpppa'	ABalpaapp'
ABalpppa'	ABalppppa'
ABalpppa'	ABalppppp'
ABalpppa'	ABplaaaap'
ABalpppa'	ABplaaapp'
ABalpppp'	ABplaaap'
ABalpppp'	ABplaapa'
ABalpppp'	ABplappa'
ABalpppp'	ABplpaaa'
ABalpppp'	ABplpaap'
ABalpppp'	MSaaaa'
ABalpppp'	MSapaa'
ABalpppp'	ABplaaapp'
ABaraaaa'	ABaraaap'
ABaraaaa'	ABaraapa'
ABaraaaa'	MSaaaa'
ABaraaap'	ABaraapa'
ABaraaap'	ABaraapp'
ABaraaap'	ABarapaa'
ABaraaap'	ABarapap'
ABaraaap'	ABarpaap'
ABaraaap'	ABarpapa'
ABaraaap'	ABpraaaa'
ABaraapa'	ABaraapp'
ABaraapa'	ABarapaa'
ABaraapa'	MSaaaa'
ABaraapa'	ABaraappa'
ABaraapa'	ABaraappp'
ABaraapp'	ABarapaa'
ABaraapp'	ABarapap'
ABaraapp'	ABarappa'
ABaraapp'	ABarappp'
ABaraapp'	ABarpapa'
ABaraapp'	ABarpapp'
ABaraapp'	MSpaap'
ABaraapp'	MSpapa'
ABarapaa'	ABarapap'
ABarapaa'	ABarappa'
ABarapaa'	ABarpaap'
ABarapaa'	ABarpapa'
ABarapaa'	ABpraaaa'
ABarapaa'	ABaraappa'
ABarapap'	ABarappa'
ABarapap'	ABarappp'
ABarapap'	ABarpaap'
ABarapap'	ABarpapa'
ABarapap'	ABarppaa'
ABarapap'	ABarpppa'
ABarapap'	ABpraaaa'
ABarapap'	ABpraaap'
ABarapap'	ABpraapa'
ABarapap'	ABprpaap'
ABarappa'	ABarappp'
ABarappa'	ABarpapa'
ABarappa'	ABarpapp'
ABarappa'	ABarpppa'
ABarappa'	ABpraaaa'
ABarappa'	ABpraaap'
ABarappa'	ABpraapa'
ABarappa'	ABprpaap'
ABarappa'	MSpaap'
ABarappa'	MSpapa'
ABarappa'	ABaraappa'
ABarappa'	ABaraappp'
ABarappp'	ABarpapa'
ABarappp'	ABarpapp'
ABarappp'	ABarpppa'
ABarappp'	ABarpppp'
ABarappp'	ABpraaap'
ABarappp'	ABpraapa'
ABarappp'	ABpraapp'
ABarappp'	ABprpaap'
ABarappp'	MSpaap'
ABarpaap'	ABarpapa'
ABarpaap'	ABarpapp'
ABarpaap'	ABarppaa'
ABarpaap'	ABarpppa'
ABarpaap'	ABpraaaa'
ABarpaap'	ABpraaap'
ABarpaap'	ABpraapa'
ABarpapa'	ABarpapp'
ABarpapa'	ABarppaa'
ABarpapa'	ABarppap'
ABarpapa'	ABarpppa'
ABarpapa'	ABplaaap'
ABarpapa'	ABpraaaa'
ABarpapa'	ABpraaap'
ABarpapa'	MSpaap'
ABarpapp'	ABarppaa'
ABarpapp'	ABarppap'
ABarpapp'	ABarpppa'
ABarpapp'	ABarpppp'
ABarpapp'	ABplaaap'
ABarpapp'	ABpraaap'
ABarpapp'	ABpraapa'
ABarpapp'	ABpraapp'
ABarpapp'	MSpaap'
ABarpapp'	ABaraappa'
ABarppaa'	ABarppap'
ABarppaa'	ABarpppa'
ABarppaa'	ABplaaap'
ABarppaa'	ABpraaaa'
ABarppaa'	ABpraaap'
ABarppaa'	ABarpappp'
ABarppaa'	ABarpppaa'
ABarppaa'	ABarpppap'
ABarppaa'	ABplaaapp'
ABarppap'	ABarpppa'
ABarppap'	ABarpppp'
ABarppap'	ABplaaap'
ABarppap'	ABpraaap'
ABarppap'	ABarpppap'
ABarpppa'	ABarpppp'
ABarpppa'	ABpraaap'
ABarpppa'	ABpraapa'
ABarpppa'	ABpraapp'
ABarpppa'	ABprpaap'
ABarpppa'	ABarpappp'
ABarpppp'	ABpraapp'
ABarpppp'	ABprappa'
ABarpppp'	ABprpaap'
ABarpppp'	ABprppaa'
ABarpppp'	ABarpppap'
ABarpppp'	ABpraappp'
ABplaaap'	ABplaapa'
ABplaaap'	MSaaaa'
ABplaaap'	MSpaap'
ABplaaap'	ABplaaaap'
ABplaapa'	ABplpaaa'
ABplappa'	ABplappp'
ABplappa'	ABplpaaa'
ABplappa'	ABplpaap'
ABplappa'	ABplpapa'
ABplappa'	ABplppaa'
ABplappa'	ABplppap'
ABplappa'	ABplpppa'
ABplappa'	MSappp'
ABplappa'	ABplaappp'
ABplappp'	ABplpaap'
ABplappp'	ABplpapa'
ABplappp'	ABplppaa'
ABplappp'	ABplppap'
ABplappp'	ABplpppa'
ABplappp'	ABplpppp'
ABplappp'	MSappp'
ABplappp'	Caaap'
ABplappp'	ABplappap'
ABplpaaa'	ABplpaap'
ABplpaaa'	MSapaa'
ABplpaaa'	ABalppppa'
ABplpaaa'	ABalppppp'
ABplpaaa'	ABplpaapa'
ABplpaap'	ABplpapa'
ABplpaap'	ABplppaa'
ABplpaap'	MSapaa'
ABplpaap'	ABplaappp'
ABplpapa'	ABplppaa'
ABplpapa'	ABplppap'
ABplpapa'	ABplpppa'
ABplpapa'	MSapaa'
ABplppaa'	ABplppap'
ABplppaa'	ABplpppa'
ABplppaa'	MSappp'
ABplppaa'	ABplaappp'
ABplppaa'	ABplappaa'
ABplppaa'	ABplpappa'
ABplppap'	ABplpppa'
ABplppap'	ABplpppp'
ABplppap'	MSappp'
ABplppap'	ABplappaa'
ABplppap'	ABplappap'
ABplppap'	ABplpappa'
ABplpppa'	ABplpppp'
ABplpppa'	MSappp'
ABplpppa'	ABplpappa'
ABplpppp'	MSappp'
ABpraaaa'	ABpraaap'
ABpraaaa'	ABpraapa'
ABpraaap'	ABpraapa'
ABpraaap'	ABpraapp'
ABpraaap'	ABarpappp'
ABpraapa'	ABpraapp'
ABpraapa'	ABarpappp'
ABpraapp'	ABprappa'
ABpraapp'	ABprpaap'
ABpraapp'	ABprppaa'
ABprappa'	ABprpaap'
ABprappa'	ABprppaa'
ABprappa'	ABprppap'
ABprappa'	ABpraappp'
ABprpaap'	ABprppaa'
ABprpaap'	ABpraappp'
ABprppaa'	ABprppap'
ABprppaa'	ABpraappp'
ABprppaa'	ABprpaapp'
ABprppap'	ABprpppp'
ABprppap'	ABprpappp'
ABprpppp'	ABprpappp'
Eplap'	Epraa'
Eplap'	Eprap'
Eplap'	Caaaaa'
Eplap'	Cpaaaa'
Eplap'	Cpaaap'
Eplap'	ABarppaapa'
Eplpa'	Eplpp'
Eplpa'	Eprap'
Eplpa'	Caaaap'
Eplpa'	Caaapa'
Eplpa'	Cappaa'
Eplpa'	Cappap'
Eplpa'	Cpaaap'
Eplpa'	Cpaapa'
Eplpa'	ABarppappp'
Eplpp'	Caaapa'
Eplpp'	Caaapp'
Eplpp'	Cappaa'
Eplpp'	Cappap'
Eplpp'	Capppa'
Eplpp'	Capppp'
Eplpp'	Cpaapa'
Eplpp'	Cpaapp'
Eplpp'	Cpapaa'
Eplpp'	Cpapap'
Eplpp'	Cppppp'
Eplpp'	ABarppappp'
Epraa'	Eprap'
Epraa'	Cpaaaa'
Epraa'	Cpaaap'
Epraa'	ABarpppppa'
Eprap'	Cpaaap'
Eprap'	Cpaapa'
Eprap'	Cpppaa'
Eprap'	ABarpppppa'
Eprap'	ABarpppppp'
MSaaaa'	MSapaa'
MSaaaa'	ABalpaapp'
MSaaaa'	ABalppapp'
MSaaaa'	ABalpppap'
MSaaaa'	ABaraaaap'
MSaaaa'	ABplaaaap'
MSapaa'	MSpaap'
MSapaa'	ABalppapp'
MSapaa'	ABalpppap'
MSapaa'	ABalppppa'
MSapaa'	ABalppppp'
MSapaa'	ABplaaapp'
MSapaa'	ABplpaapa'
MSappp'	ABarppapa'
MSappp'	ABarppapp'
MSappp'	ABplaappp'
MSappp'	ABplappaa'
MSappp'	ABplappap'
MSappp'	ABplpappa'
MSpaap'	MSpapa'
MSpaap'	ABaraappp'
MSpaap'	ABarpappp'
MSpapa'	ABaraappp'
MSpapa'	MSaapap'
Caaap'	ABarppapp'
Caaap'	ABplappap'
Caaap'	Cpaapa'
Caaap'	Cpaapp'
ABalapapp'	ABalpppap'
ABalapapp'	ABalppppa'
ABalapapp'	ABplaaaap'
ABalpaapp'	ABalpppap'
ABalppapp'	ABalpppap'
ABalppapp'	ABalppppa'
ABalppapp'	ABplpaapa'
ABalpppap'	ABalppppa'
ABalpppap'	ABalppppp'
ABalpppap'	ABplaaapp'
ABalpppap'	ABalapappp'
ABalppppa'	ABalppppp'
ABalppppa'	ABplpaapa'
ABalppppa'	ABalapappp'
ABalppppa'	ABalpppppp'
ABalppppp'	ABplaaapp'
ABalppppp'	ABplaappp'
ABalppppp'	ABplpaapa'
ABaraaaap'	ABaraappa'
ABaraaaap'	ABaraaapap'
ABaraaaap'	MSaaaaaa'
ABaraaaap'	MSaaaaap'
ABaraaaap'	MSpaaaaa'
ABaraaaap'	MSpaaaap'
ABaraappa'	ABaraappp'
ABaraappa'	ABaraaapap'
ABaraappp'	ABaraappap'
ABaraappp'	ABarapappp'
ABarpappp'	ABarpppaa'
ABarpappp'	ABarpppap'
ABarpappp'	ABarppppa'
ABarpappp'	ABpraaappp'
ABarppaap'	ABarppapa'
ABarppaap'	ABarpppaa'
ABarppaap'	ABarpppap'
ABarppaap'	ABarppppa'
ABarppaap'	ABplaaapp'
ABarppaap'	Caaaaa'
ABarppaap'	Cpaaaa'
ABarppaap'	ABarppapaa'
ABarppapa'	ABarppapp'
ABarppapa'	ABarpppap'
ABarppapa'	ABarppppa'
ABarppapa'	ABplaappp'
ABarppapa'	ABplappaa'
ABarppapa'	ABplappap'
ABarppapa'	Caaaaa'
ABarppapa'	ABplappapa'
ABarppapp'	ABarpppap'
ABarppapp'	ABarppppa'
ABarppapp'	ABplappap'
ABarppapp'	Caaaaa'
ABarppapp'	Caaaap'
ABarppapp'	Caaapa'
ABarppapp'	ABplappapa'
ABarpppaa'	ABarpppap'
ABarpppaa'	ABarppppa'
ABarpppaa'	ABarpaapap'
ABarpppaa'	ABarpappap'
ABarpppaa'	ABarpapppp'
ABarpppap'	ABarppppa'
ABarpppap'	ABpraappp'
ABarpppap'	Cpaaaa'
ABarpppap'	ABarpapppp'
ABarppppa'	ABpraappp'
ABarppppa'	Cpaaaa'
ABarppppa'	ABarpapppp'
ABplaaaap'	ABplaaapp'
ABplaaaap'	ABalapappp'
ABplaaaap'	ABarpaapap'
ABplaaapp'	ABalpppppp'
ABplaappp'	ABplappaa'
ABplaappp'	ABplpaapa'
ABplappaa'	ABplappap'
ABplpaapa'	ABalpppppp'
ABplpappa'	MSaapap'
ABplpappa'	ABalpapppp'
ABpraappp'	ABprpaapp'
ABprpappp'	ABprpappap'
MSaapap'	ABalpapppp'
MSaapap'	MSaapaap'
MSaapap'	MSpapaaa'
MSaapap'	MSpapaap'
Caaaaa'	Caaaap'
Caaaaa'	Cpaaaa'
Caaaaa'	Cpaaap'
Caaaaa'	ABarppaapa'
Caaaap'	Caaapa'
Caaaap'	Cappaa'
Caaaap'	Cpaaap'
Caaaap'	Cpaapa'
Caaaap'	ABarppappp'
Caaapa'	Caaapp'
Caaapa'	Cpaapa'
Caaapa'	Cpaapp'
Caaapa'	ABarppappp'
Caaapp'	Caappd'
Caaapp'	Capppa'
Caaapp'	Cpaapp'
Caaapp'	Cpapaa'
Caaapp'	Cpapap'
Caappd'	Caappv'
Caappd'	Cpapaa'
Caappd'	Cpapap'
Caappv'	Cpapaa'
Cappaa'	Cappap'
Cappaa'	ABarppappp'
Cappaa'	ABplappapa'
Cappaa'	ABplappapp'
Cappaa'	ABplapppaa'
Cappap'	Capppa'
Cappap'	ABarppappp'
Cappap'	ABplappapp'
Cappap'	ABplapppaa'
Cappap'	ABplapppap'
Capppa'	Capppp'
Capppp'	Cppppp'
Cpaaaa'	Cpaaap'
Cpaaaa'	ABarppaapa'
Cpaaaa'	ABarpppppa'
Cpaaap'	Cpaapa'
Cpaaap'	ABarpppppa'
Cpaaap'	ABarpppppp'
Cpaapa'	Cpaapp'
Cpaapa'	ABarpppppp'
Cpaapp'	Cpapap'
Cpaapp'	Cpppap'
Cpaapp'	Cppppa'
Cpapaa'	Cpapap'
Cpapaa'	Cpappd'
Cpapaa'	Cpappv'
Cpapaa'	Cppppa'
Cpapaa'	Cppppp'
Cpapap'	Cpappd'
Cpapap'	Cppppa'
Cpappd'	Cpappv'
Cpappv'	Cppppa'
Cpappv'	Cppppp'
Cpppaa'	Cpppap'
Cpppaa'	ABarpppppp'
Cpppaa'	ABprappapa'
Cpppaa'	ABprapppap'
Cpppap'	Cppppa'
Cpppap'	ABprapppap'
Cppppa'	Cppppp'
ABalapappp'	ABarpaaapa'
ABalapappp'	MSaaaapa'
ABalapappp'	MSaaaapp'
ABalapappp'	MSaaapaa'
ABalapappp'	MSaaapap'
ABalapappp'	MSapaaap'
ABalapappp'	MSapapaa'
ABalapappp'	MSapapap'
ABalpaappp'	MSapaaaa'
ABalpaappp'	MSapaaap'
ABalpapppp'	ABarapappp'
ABalpapppp'	MSaapaaa'
ABalpapppp'	MSaapaap'
ABalpapppp'	MSaapapa'
ABalpapppp'	MSaapapp'
ABalpapppp'	MSpapaaa'
ABalpapppp'	MSpapaap'
ABalpapppp'	MSpapapa'
ABalpppppp'	ABplaapppa'
ABalpppppp'	MSapapaa'
ABalpppppp'	MSapapap'
ABalpppppp'	MSapappa'
ABalpppppp'	MSapappp'
ABaraaaapp'	MSaaaaaa'
ABaraaaapp'	MSaaaaap'
ABaraaaapp'	MSaaaapa'
ABaraaaapp'	MSpaaaaa'
ABaraaaapp'	MSpaaaap'
ABaraaapap'	ABaraappap'
ABaraaapap'	MSppaaaa'
ABaraappap'	MSaaaapp'
ABaraappap'	MSaaapaa'
ABaraappap'	MSpaaaap'
ABaraappap'	MSpaaapa'
ABaraappap'	MSpaapaa'
ABaraappap'	MSppaaaa'
ABaraappap'	MSppaaap'
ABarapappp'	MSaapapa'
ABarapappp'	MSpapaaa'
ABarapappp'	MSpapaap'
ABarapappp'	MSpapapa'
ABarapappp'	MSpapapp'
ABarpaaapa'	MSaaaaap'
ABarpaaapa'	MSaaaapa'
ABarpaaapa'	MSaaaapp'
ABarpaaapa'	MSpaaaap'
ABarpaapap'	ABarpappap'
ABarpaapap'	MSaaapap'
ABarpaapap'	MSpaaapp'
ABarpaapap'	MSpaapap'
ABarpapapa'	ABarpappap'
ABarpapapa'	ABpraaappp'
ABarpapapa'	MSpaaapp'
ABarpappap'	ABarpapppp'
ABarpappap'	ABarpppaap'
ABarpappap'	ABpraaappp'
ABarpappap'	MSpaaapp'
ABarpappap'	MSpaapap'
ABarpapppp'	ABarpppaap'
ABarpapppp'	ABarppppaa'
ABarpapppp'	ABpraaappp'
ABarpapppp'	ABpraapppa'
ABarppaaap'	ABarppaapa'
ABarppaaap'	ABarppapaa'
ABarppaapa'	ABarppapaa'
ABarpppaap'	ABarppppaa'
ABarpppppa'	ABarpppppp'
ABarpppppa'	ABprappapa'
ABarpppppp'	ABprappapa'
ABplappapa'	ABplappapp'
ABplappapa'	ABplapppaa'
ABplappapp'	ABplapppaa'
ABplappapp'	ABplapppap'
ABplapppaa'	ABplapppap'
ABpraaappp'	MSpaaapp'
ABpraaappp'	MSppapaa'
ABpraaappp'	MSppapap'
ABprpapapp'	ABprpappap'
ABprpappap'	MSpapapp'
MSaaaaaa'	MSaaaaap'
MSaaaaaa'	MSpaaaaa'
MSaaaaap'	MSaaaapa'
MSaaaaap'	MSaaaapp'
MSaaaaap'	MSapaaaa'
MSaaaaap'	MSpaaaaa'
MSaaaaap'	MSpaaaap'
MSaaaapa'	MSaaaapp'
MSaaaapa'	MSaaapaa'
MSaaaapa'	MSapaaaa'
MSaaaapa'	MSapaaap'
MSaaaapa'	MSpaaaap'
MSaaaapp'	MSaaapaa'
MSaaaapp'	MSaaapap'
MSaaaapp'	MSapaaap'
MSaaaapp'	MSapapap'
MSaaaapp'	MSpaaaap'
MSaaaapp'	MSpaaapa'
MSaaaapp'	MSpaaapp'
MSaaaapp'	MSpaapaa'
MSaaaapp'	MSpaapap'
MSaaapaa'	MSaaapap'
MSaaapaa'	MSaapaaa'
MSaaapaa'	MSapaaap'
MSaaapaa'	MSapapap'
MSaaapaa'	MSpaaaap'
MSaaapaa'	MSpaaapa'
MSaaapaa'	MSpaaapp'
MSaaapaa'	MSpaapaa'
MSaaapaa'	MSpaapap'
MSaaapap'	MSaapaaa'
MSaaapap'	MSaapaap'
MSaaapap'	MSapapap'
MSaaapap'	MSapappa'
MSaaapap'	MSpaaapp'
MSaaapap'	MSpaapap'
MSaaapap'	MSpapaaa'
MSaapaaa'	MSaapaap'
MSaapaaa'	MSapapap'
MSaapaaa'	MSapappa'
MSaapaaa'	MSpapaaa'
MSaapaap'	MSaapapa'
MSaapaap'	MSaapapp'
MSaapaap'	MSapappa'
MSaapaap'	MSapappp'
MSaapaap'	MSpapaaa'
MSaapaap'	MSpapaap'
MSaapapa'	MSaapapp'
MSaapapa'	MSpapaaa'
MSaapapa'	MSpapaap'
MSaapapa'	MSpapapa'
MSaapapp'	MSpapaap'
MSaapapp'	MSpapapa'
MSaapapp'	MSpapapp'
MSapaaaa'	MSapaaap'
MSapaaap'	MSapapap'
MSapapaa'	MSapapap'
MSapapaa'	MSapappa'
MSapapap'	MSapappa'
MSapappa'	MSapappp'
MSpaaaaa'	MSpaaaap'
MSpaaaaa'	MSppaaaa'
MSpaaaaa'	MSppaaap'
MSpaaaap'	MSpaaapa'
MSpaaaap'	MSpaaapp'
MSpaaaap'	MSpaapaa'
MSpaaaap'	MSppaaap'
MSpaaapa'	MSpaaapp'
MSpaaapa'	MSpaapaa'
MSpaaapa'	MSppaaap'
MSpaaapp'	MSpaapaa'
MSpaaapp'	MSpaapap'
MSpaaapp'	MSppaaap'
MSpaaapp'	MSppapaa'
MSpaaapp'	MSppapap'
MSpaapaa'	MSpaapap'
MSpaapaa'	MSppaaap'
MSpaapaa'	MSppapaa'
MSpaapap'	MSpapaaa'
MSpaapap'	MSpapaap'
MSpaapap'	MSppapaa'
MSpaapap'	MSppapap'
MSpapaaa'	MSpapaap'
MSpapaap'	MSpapapa'
MSpapaap'	MSpapapp'
MSpapapa'	MSpapapp'
MSppaaaa'	MSppaaap'
MSppaaap'	MSppapaa'
MSppapaa'	MSppapap'
ABara'	Ca'
ABara'	ABplap'
ABarp'	ABplaa'
ABarp'	ABplap'
ABplp'	ABplaa'
ABplp'	ABplap'
ABprp'	D'
Ea'	P4'
Ep'	MSpa'
Ep'	Caa'
Ep'	ABprapp'
Ep'	ABprpaa'
MSa'	ABalap'
Ca'	ABarap'
Ca'	ABpraa'
Ca'	MSpa'
Cp'	ABarpp'
D'	ABprpap'
P4'	Eal'
P4'	Ear'
P4'	MSpp'
P4'	ABprpap'
P4'	MSpap'
ABalaa'	MSaa'
ABalap'	MSaa'
ABalap'	ABplaap'
ABalap'	ABplapa'
ABalpa'	ABplaaa'
ABalpa'	ABplaap'
ABalpp'	ABplap'
ABalpp'	ABplpa'
ABaraa'	ABplap'
ABaraa'	ABarapa'
ABaraa'	ABarapp'
ABaraa'	ABplapa'
ABarap'	Caa'
ABarpa'	ABalapa'
ABarpa'	ABalapp'
ABarpa'	ABaraaa'
ABarpa'	ABaraap'
ABarpa'	ABarapa'
ABarpa'	ABarapp'
ABarpp'	Cpa'
ABpraa'	Caa'
ABprpp'	ABprapp'
ABprpp'	ABprpaa'
ABprpp'	ABprpap'
Eal'	Da'
Eal'	Capp'
Eal'	ABplppaa'
Eal'	ABplpppp'
Ear'	MSpa'
Ear'	ABarapp'
Ear'	ABplapp'
Ear'	MSpaa'
Ear'	ABalaapp'
Ear'	ABalappp'
Ear'	ABaraapp'
Ear'	ABarappa'
Ear'	ABarppaa'
Ear'	ABpraaap'
Ear'	MSpaap'
Epl'	Cpap'
Epl'	Dap'
Epl'	ABarpppp'
Epl'	ABprpppp'
Epr'	Caa'
Epr'	ABarppp'
Epr'	ABprapa'
Epr'	ABprpaa'
Epr'	MSppa'
Epr'	ABarappp'
Epr'	ABpraapp'
Epr'	ABprpaap'
MSaa'	ABalaap'
MSaa'	ABalpaa'
MSpa'	Caa'
Caa'	ABarapp'
Caa'	ABarpap'
Caa'	ABplppp'
Caa'	ABpraap'
Caa'	MSpaa'
Caa'	MSppa'
Cpp'	ABplppp'
Cpp'	ABprapp'
Da'	MSappp'
Dp'	ABprpap'
Dp'	Cpap'
Dp'	Dap'
ABalaaa'	ABaraap'
ABalaaa'	ABalapaa'
ABalaaa'	ABalapap'
ABalaaa'	ABalappa'
ABalaaa'	ABaraaap'
ABalaap'	ABplaap'
ABalaap'	ABalapap'
ABalaap'	ABplaapa'
ABalapa'	ABalpaa'
ABalapp'	ABalpaa'
ABalapp'	ABplaap'
ABalapp'	ABplapa'
ABalapp'	ABplaapa'
ABalpaa'	ABplaap'
ABalpaa'	ABalpppa'
ABalpaa'	ABplaapa'
ABalpap'	MSaap'
ABalpap'	MSapa'
ABalpap'	ABalpppa'
ABalpap'	ABalpppp'
ABalppa'	ABplpaa'
ABalppp'	ABaraap'
ABalppp'	ABplapp'
ABalppp'	ABplpap'
ABaraaa'	ABarpap'
ABaraap'	ABplapa'
ABaraap'	ABplapp'
ABaraap'	MSaap'
ABarapa'	ABpraapa'
ABarapp'	ABpraapa'
ABarapp'	ABpraapp'
ABarpaa'	ABplapa'
ABarpaa'	ABplaaap'
ABarpap'	ABpraap'
ABarpap'	Caaa'
ABarppp'	Cpaa'
ABarppp'	ABprpaap'
ABplaap'	MSaaa'
ABplpaa'	MSpaa'
ABplpaa'	ABalpppa'
ABplpaa'	ABalpppp'
ABplpap'	MSapa'
ABplpap'	ABalpppp'
ABplppp'	Caap'
ABplppp'	Capp'
ABplppp'	ABplappp'
ABprapa'	ABprpap'
ABprapp'	ABprppp'
ABprapp'	Cpap'
Eplp'	Cpaa'
Eplp'	Eplap'
Eplp'	ABarppapa'
Eplp'	Caaaaa'
Eplp'	Capapa'
Eplp'	Capapp'
Eplp'	Capppa'
Eplp'	Capppp'
Eplp'	Cppapp'
Eplp'	Cpppap'
Eplp'	Cppppa'
Eprp'	ABarpppp'
Eprp'	Eplap'
Eprp'	Caaaaa'
Eprp'	Cpaaaa'
Eprp'	Cppaap'
Eprp'	Cppapa'
Eprp'	Cppapp'
Eprp'	ABarpppppa'
MSaap'	ABplpapa'
MSpaa'	Caaa'
MSpaa'	ABarppap'
MSpaa'	ABplappa'
MSpaa'	ABplappp'
MSpaa'	MSpapa'
MSppa'	ABarappa'
Caaa'	ABarappp'
Caaa'	ABarpapp'
Caap'	Dap'
Caap'	ABplppap'
Caap'	ABplpppa'
Caap'	ABplpppp'
Dap'	ABplpppp'
Dap'	ABarppapa'
Dap'	ABplappaa'
ABalaaap'	ABaraapa'
ABalaaap'	ABplaaap'
ABalaapa'	ABalapap'
ABalaapa'	ABalpapp'
ABalaapa'	ABarppaa'
ABalaapa'	ABplaaap'
ABalaapa'	ABplaapa'
ABalaapp'	ABalpppp'
ABalaapp'	ABaraaaa'
ABalaapp'	ABarppap'
ABalaapp'	ABplaapa'
ABalaapp'	ABpraaap'
ABalapaa'	ABarpaap'
ABalapaa'	ABplaaap'
ABalapaa'	ABalapapp'
ABalapaa'	ABplaaaap'
ABalapap'	ABalpaap'
ABalapap'	ABalpppa'
ABalapap'	ABaraaap'
ABalapap'	ABarpapa'
ABalapap'	ABarppaa'
ABalapap'	ABplaaap'
ABalapap'	MSaaaa'
ABalappa'	ABplaaap'
ABalappa'	MSaaaa'
ABalappp'	ABarpppa'
ABalappp'	ABpraaap'
ABalappp'	ABarpappp'
ABalpaap'	ABplaapa'
ABalpapp'	ABplpapa'
ABalppap'	ABplpaap'
ABalppap'	ABplpapa'
ABalpppa'	ABarppaa'
ABalpppa'	MSapaa'
ABalpppp'	ABarppaa'
ABalpppp'	ABplpapa'
ABalpppp'	ABplppaa'
ABaraaap'	ABarappa'
ABarapap'	ABarpapp'
ABarapap'	MSpapa'
ABarapap'	ABaraappa'
ABarapap'	ABaraappp'
ABarpaap'	ABplaaap'
ABarpaap'	ABalapapp'
ABarpaap'	ABplaaapp'
ABarpapp'	ABpraaaa'
ABarppaa'	MSapaa'
ABarppap'	ABplappa'
ABarppap'	ABarppaap'
ABarppap'	ABarpppaa'
ABarppap'	ABarppppa'
ABarpppa'	ABpraappp'
ABplaaap'	MSapaa'
ABplaaap'	ABalapapp'
ABplaaap'	ABalpppap'
ABplaaap'	ABalppppa'
ABplaaap'	ABalppppp'
ABplaapa'	ABalpppap'
ABplaapa'	ABalppppa'
ABplaapa'	ABplaaaap'
ABplaapa'	ABplaaapp'
ABplpaaa'	ABalppapp'
ABplpaaa'	ABalpppap'
ABplpaap'	ABalppppa'
ABplpaap'	ABalppppp'
ABplpapa'	ABalppapp'
ABplpapa'	ABalppppa'
ABplpapa'	ABalppppp'
ABplpapa'	ABplpaapa'
ABplpapa'	ABplpappa'
ABplppaa'	MSapaa'
ABplppaa'	ABalppppp'
ABplppap'	ABplaappp'
ABpraapa'	ABprpaap'
ABpraapa'	ABprpaapp'
ABpraapp'	ABprppap'
ABprappa'	ABprpaapp'
ABprpaap'	ABprppap'
ABprppap'	ABpraappp'
ABprppap'	ABprpaapp'
Eplap'	Caaaap'
Eplap'	Capaaa'
Eplap'	Capapa'
Eplap'	Cappaa'
Eplap'	Cappap'
Epraa'	ABarpppaap'
Epraa'	ABarppppaa'
Eprap'	Cpaaaa'
Eprap'	Cppaaa'
Eprap'	Cppapa'
MSaaaa'	ABalapapp'
MSapaa'	ABalapapp'
MSapaa'	ABalpaapp'
MSappp'	ABalppppp'
MSpaap'	MSaapap'
ABalapapp'	ABplaaapp'
ABalpaapp'	ABalppapp'
ABalpppap'	ABplaaaap'
ABalpppap'	ABplpaapa'
ABalppppa'	ABplaaaap'
ABalppppa'	ABplaaapp'
ABaraaaap'	ABaraappap'
ABaraappp'	ABaraaapap'
ABarppapa'	ABarpppaa'
ABarppapa'	ABarppaapa'
ABarppapp'	Cappaa'
ABarppapp'	Cappap'
ABarppapp'	ABplappapp'
ABarpppaa'	ABarppppaa'
ABarppppa'	Cpaaap'
ABarppppa'	ABpraapppa'
ABarppppa'	ABprappapa'
ABplaaapp'	ABalapappp'
ABplaappp'	ABalpppppp'
ABplpappa'	ABarapappp'
ABplpappa'	MSaapapa'
ABplpappa'	MSaapapp'
ABplpappa'	MSpapapa'
ABpraaaap'	ABpraaappp'
ABprpaapp'	ABpraaappp'
MSaapap'	ABarapappp'
MSaapap'	MSpapapa'
MSaapap'	MSpapapp'
Caaaaa'	Cappaa'
Caaaaa'	Cpaapa'
Caaaap'	Cappap'
Caaapa'	Cappap'
Caaapa'	Capppa'
Caaapp'	Cpappd'
Caaapp'	Cppppa'
Caaapp'	Cppppp'
Caaapp'	ABarppappp'
Caappd'	Capppa'
Caappd'	Capppp'
Capaaa'	Capaap'
Capaaa'	Capapa'
Capaaa'	Cappaa'
Capaap'	Capapa'
Capaap'	Capapp'
Capaap'	Cppaap'
Capaap'	Cppapp'
Capapa'	Capapp'
Capapa'	Cappaa'
Capapa'	Cappap'
Capapa'	ABplappapp'
Capapa'	ABplapppaa'
Capapa'	ABplapppap'
Capapp'	Cappap'
Capapp'	Capppa'
Capapp'	Capppp'
Capapp'	Cppapp'
Capapp'	ABplapppaa'
Capapp'	ABplapppap'
Cappap'	Capppp'
Capppa'	Cppppp'
Capppa'	ABarppappp'
Capppa'	ABplapppap'
Capppp'	Cpapaa'
Capppp'	Cpappv'
Capppp'	Cppapp'
Cpaapa'	Cpapap'
Cpaapp'	Cpapaa'
Cpaapp'	ABarpppppp'
Cpapap'	Cpppap'
Cpapap'	ABarpppppp'
Cppaaa'	Cppaap'
Cppaaa'	Cppapa'
Cppaap'	Cppapa'
Cppaap'	Cppapp'
Cppapa'	Cppapp'
Cppapa'	Cpppaa'
Cppapa'	Cpppap'
Cppapa'	ABprapppap'
Cppapp'	Cpppap'
Cppapp'	Cppppa'
Cppapp'	Cppppp'
Cppapp'	ABprapppap'
Cpppaa'	ABarpppppa'
Cpppap'	ABarpppppp'
Cppppa'	ABprapppap'
ABalapappp'	MSaapaaa'
ABalpaappp'	MSaaaapa'
ABalpaappp'	MSaaapaa'
ABalpppppp'	MSaapaaa'
ABaraaaapp'	ABaraappap'
ABaraaapap'	MSppaaap'
ABaraappap'	MSpaaapp'
ABarapappp'	ABprpappap'
ABarpaaapa'	ABarpapapa'
ABarpaaapa'	MSpaaapp'
ABarpaapap'	ABarpapapa'
ABarpapapa'	MSaaaapp'
ABarpapapa'	MSaaapap'
ABarpapapa'	MSpaaaap'
ABarpapapa'	MSpaaapa'
ABarpapapa'	MSpaapaa'
ABarpapapa'	MSpaapap'
ABarppaaap'	ABplaapppa'
ABprpappap'	MSpapaap'
ABprpappap'	MSpapapa'
MSaaaaap'	MSaaapaa'
MSaaapaa'	MSapapaa'
MSaaapap'	MSpaaaap'
MSaaapap'	MSpaapaa'
MSaapaaa'	MSapapaa'
MSaapaaa'	MSpaapap'
MSaapaap'	MSapapap'
MSaapaap'	MSpaapap'
MSapaaap'	MSapapaa'
MSpaaaap'	MSppaaaa'
MSpaaapa'	MSpaapap'
MSpaaapa'	MSppapaa'
MSpaapap'	MSppaaap'
MSpapaaa'	MSpapapa'
ABar'	ABala'
ABpl'	ABpra'
ABpl'	ABprp'
MS'	ABala'
MS'	ABpra'
C'	ABara'
ABala'	MSa'
ABala'	ABaraa'
ABalp'	ABplpa'
ABpla'	ABpra'
Ea'	ABarapp'
Ep'	ABprppa'
MSa'	ABalaa'
D'	ABplpp'
D'	Epl'
D'	Epr'
P4'	ABplpp'
P4'	MSpa'
ABalaa'	ABarpa'
ABalaa'	ABalapa'
ABalaa'	ABalapp'
ABalaa'	ABaraaa'
ABalaa'	ABaraap'
ABalap'	ABalpp'
ABalpp'	ABplpaa'
ABarap'	ABplapa'
ABarap'	ABpraap'
ABarpp'	ABplaa'
ABprap'	ABpraap'
ABprpa'	ABpraap'
Eal'	Epr'
Eal'	ABalppp'
Eal'	MSapaa'
Ear'	ABplapa'
Ear'	ABplpaa'
Ear'	ABalpppp'
Ear'	ABplappa'
Ear'	ABplpaap'
Epl'	ABplapp'
Epl'	Eprp'
Epl'	ABplappa'
MSpa'	ABplpaa'
Caa'	Cpaa'
Caa'	ABplappp'
Cpp'	ABprppa'
Da'	ABplpppa'
Dp'	Eplp'
Dp'	Eprp'
ABalaap'	ABalppp'
ABalaap'	ABaraaap'
ABalaap'	ABaraapp'
ABalapa'	ABarpap'
ABalapa'	ABalappa'
ABalapp'	ABalppp'
ABalpaa'	MSaaa'
ABalpaa'	ABalappa'
ABalpaa'	ABalpapa'
ABalppa'	MSapa'
ABalppa'	ABalpapa'
ABalppa'	ABalpppp'
ABalppa'	ABplpaaa'
ABalppp'	ABalpapp'
ABalppp'	ABplappa'
ABalppp'	ABplpaaa'
ABalppp'	ABplpaap'
ABaraaa'	ABplaaa'
ABaraaa'	ABalappa'
ABaraaa'	ABalappp'
ABaraaa'	ABaraapa'
ABaraaa'	ABarapaa'
ABaraaa'	ABarapap'
ABaraaa'	ABarpapa'
ABaraap'	ABarapap'
ABaraap'	ABarpapa'
ABarapa'	ABplapa'
ABarapa'	MSpaa'
ABarapp'	ABplapa'
ABarapp'	ABplapp'
ABarapp'	MSpap'
ABarapp'	Caaa'
ABarapp'	ABarapap'
ABarapp'	ABarpapp'
ABarapp'	ABpraaap'
ABplpaa'	ABplpapa'
ABprapa'	ABpraapp'
ABprpaa'	ABprappa'
Eplp'	MSappp'
Eplp'	Caappd'
Eprp'	Caaa'
Eprp'	ABprppap'
Eprp'	Caaapa'
MSapa'	MSpap'
MSapa'	ABalppap'
MSpaa'	ABarapap'
MSpap'	ABarappp'
MSppa'	ABpraapp'
MSppa'	ABprappa'
Caaa'	ABarppaa'
Caap'	ABplappa'
Capp'	ABplppap'
Capp'	ABplpppa'
Cpaa'	ABprppaa'
ABalaaap'	ABplaapa'
ABalaapa'	ABaraapp'
ABalaapa'	ABarapaa'
ABalaapa'	ABarpapa'
ABalaapp'	ABalapap'
ABalapap'	ABpraaaa'
ABalappa'	ABalpaap'
ABalappa'	ABalpppa'
ABalappa'	ABplaapa'
ABalappa'	ABalpppap'
ABalappp'	ABalpppp'
ABalappp'	ABarapap'
[truncated: 278 more rows]

## Sheet: Sheet4
Contact Pairs
Cell i	Cell j
ABa'	ABp'
ABa'	EMS'
ABp'	EMS'
ABp'	P2'
EMS'	P2'
EMS'	ABal'
EMS'	ABpr'
P2'	ABpl'
P2'	E'
ABal'	ABar'
ABal'	ABpl'
ABal'	MS'
ABal'	ABpla'
ABal'	ABplp'
ABar'	ABpr'
ABar'	MS'
ABar'	C'
ABar'	ABpla'
ABar'	ABpra'
ABar'	ABprp'
ABpl'	ABpr'
ABpl'	E'
ABpl'	MS'
ABpl'	C'
ABpl'	P3'
ABpr'	E'
ABpr'	MS'
ABpr'	C'
E'	MS'
E'	C'
E'	P3'
E'	ABplp'
E'	ABprp'
MS'	C'
MS'	ABalp'
MS'	ABara'
MS'	ABarp'
MS'	ABpla'
MS'	ABplp'
MS'	ABprp'
C'	P3'
C'	ABarp'
C'	ABpla'
C'	ABpra'
C'	Ea'
C'	Ep'
C'	MSp'
P3'	ABplp'
P3'	ABprp'
P3'	Ep'
P3'	Cp'
ABala'	ABalp'
ABala'	ABara'
ABala'	ABarpa'
ABala'	ABplaa'
ABalp'	ABara'
ABalp'	ABplp'
ABalp'	MSa'
ABara'	ABarp'
ABara'	ABpla'
ABara'	ABpra'
ABara'	ABprp'
ABara'	MSa'
ABara'	MSp'
ABara'	ABarpa'
ABara'	ABarpp'
ABara'	ABplaa'
ABara'	ABpraa'
ABara'	ABprpa'
ABarp'	ABpla'
ABarp'	ABpra'
ABarp'	ABprp'
ABarp'	Ca'
ABpla'	ABplp'
ABpla'	MSa'
ABpla'	Ca'
ABplp'	ABprp'
ABplp'	Ea'
ABplp'	Ep'
ABplp'	MSa'
ABpra'	ABprp'
ABpra'	MSp'
ABpra'	Ca'
ABpra'	Cp'
ABprp'	Ep'
ABprp'	Cp'
ABprp'	P4'
Ea'	Ca'
Ea'	ABarpp'
Ea'	ABplap'
Ea'	ABplpa'
Ea'	ABplpp'
Ea'	ABprpa'
Ea'	ABprpp'
Ea'	MSap'
Ea'	MSpp'
Ea'	Caa'
Ea'	ABplapp'
Ea'	ABplppp'
Ea'	ABprpaa'
Ep'	Ca'
Ep'	Cp'
Ep'	D'
Ep'	P4'
Ep'	ABplpp'
Ep'	ABprpa'
Ep'	ABprpp'
Ep'	Ear'
Ep'	MSpp'
Ep'	Cpp'
Ep'	Da'
Ep'	Dp'
Ep'	ABplpap'
Ep'	ABplppp'
Ep'	ABprpap'
MSa'	ABaraa'
MSa'	ABplaa'
MSa'	ABplpa'
MSp'	Ca'
MSp'	ABarap'
MSp'	ABplaa'
MSp'	ABplpa'
MSp'	ABplpp'
Ca'	Cp'
Ca'	ABarpp'
Ca'	ABplap'
Ca'	ABplpp'
Ca'	ABprap'
Ca'	ABprpa'
Ca'	ABprpp'
Ca'	MSpp'
Cp'	D'
Cp'	ABprap'
D'	P4'
D'	Cpp'
D'	ABplppp'
D'	ABprppp'
P4'	ABprpp'
P4'	Da'
P4'	Dp'
P4'	ABplppp'
P4'	ABprpppp'
ABalaa'	ABalpa'
ABalaa'	ABalpaa'
ABalaa'	ABalpap'
ABalap'	ABarap'
ABalap'	ABarpa'
ABalap'	ABplaa'
ABalap'	ABalpap'
ABalpa'	ABplaa'
ABalpa'	MSaa'
ABalpp'	ABaraa'
ABalpp'	ABplaa'
ABalpp'	MSap'
ABalpp'	MSpa'
ABalpp'	ABalpaa'
ABalpp'	ABalpap'
ABalpp'	ABplaaa'
ABalpp'	ABplaap'
ABaraa'	ABarap'
ABaraa'	ABarpa'
ABaraa'	ABplaa'
ABaraa'	ABplaap'
ABarap'	ABarpa'
ABarap'	ABpraa'
ABarpa'	MSpa'
ABarpa'	ABplaaa'
ABarpp'	MSpp'
ABarpp'	Caa'
ABarpp'	ABarapp'
ABarpp'	ABplapp'
ABarpp'	ABpraap'
ABarpp'	ABprapa'
ABarpp'	ABprpaa'
ABplaa'	MSpa'
ABplap'	ABplpa'
ABplap'	Caa'
ABplpa'	ABplpp'
ABplpa'	MSpa'
ABplpp'	ABplapp'
ABplpp'	ABplpap'
ABpraa'	ABprap'
ABpraa'	ABprpa'
ABprpa'	ABprpp'
ABprpp'	Cpp'
Eal'	Ear'
Eal'	Epl'
Eal'	MSpa'
Eal'	Caa'
Eal'	ABarppp'
Eal'	ABplpaa'
Eal'	MSaap'
Eal'	MSpaa'
Eal'	ABarpapp'
Eal'	ABarppap'
Eal'	ABplpapa'
Eal'	ABplpppa'
Eal'	MSappp'
Eal'	MSpaap'
Ear'	Caa'
Ear'	Cpa'
Ear'	ABarppp'
Ear'	ABprpaa'
Ear'	MSpap'
Ear'	MSppa'
Ear'	Caaa'
Ear'	ABarappp'
Ear'	ABarpapp'
Ear'	ABarpppa'
Ear'	ABarpppp'
Ear'	ABplappp'
Ear'	ABplppap'
Ear'	ABpraapp'
Ear'	ABprpaap'
Ear'	ABprppaa'
Epl'	Epr'
Epl'	MSpp'
Epl'	Da'
Epl'	Dp'
Epl'	ABplpap'
Epl'	Caaa'
Epl'	Capp'
Epl'	MSappp'
Epr'	MSpp'
Epr'	Cpa'
Epr'	Cpp'
Epr'	ABprppa'
Epr'	ABprppp'
Epr'	Capp'
Epr'	ABprpppp'
MSaa'	MSpa'
MSaa'	ABalppp'
MSaa'	ABaraap'
MSaa'	ABplaap'
MSap'	ABplapp'
MSap'	MSaap'
MSpa'	MSpp'
MSpa'	ABalppp'
MSpa'	ABaraap'
MSpa'	ABarapp'
MSpa'	ABarpap'
MSpa'	ABplapa'
MSpa'	ABplapp'
MSpa'	ABplpap'
MSpa'	MSaap'
MSpp'	ABarapp'
MSpp'	ABarppp'
MSpp'	ABplapp'
MSpp'	ABplpap'
MSpp'	ABprpaa'
MSpp'	ABprpap'
Caa'	Cpa'
Caa'	ABprpaa'
Caa'	ABprpap'
Cpa'	ABprppa'
Cpa'	ABprppp'
Cpp'	Da'
Cpp'	Dp'
Cpp'	ABprpppp'
Da'	Eplp'
Dp'	Cppp'
Dp'	ABprpppp'
ABalaaa'	ABalapa'
ABalaaa'	ABalpaa'
ABalaaa'	ABaraaa'
ABalaaa'	ABaraaaa'
ABalaap'	ABalapa'
ABalaap'	ABalapp'
ABalaap'	ABalpap'
ABalaap'	ABaraap'
ABalaap'	ABplaaa'
ABalaap'	MSaaa'
ABalaap'	ABalpaap'
ABalaap'	ABalpapp'
ABalapa'	ABalapp'
ABalapa'	ABarpaa'
ABalapp'	ABplaaa'
ABalapp'	MSaaa'
ABalapp'	ABaraapp'
ABalapp'	ABarpaap'
ABalapp'	ABarpapa'
ABalpap'	ABaraap'
ABalpap'	ABplaap'
ABalpap'	MSaaa'
ABalpap'	ABplaaap'
ABalppa'	ABalppp'
ABalppa'	ABplaaa'
ABalppa'	MSaaa'
ABalppa'	ABalpaap'
ABalppa'	ABalpppa'
ABalppa'	ABplaaap'
ABalppp'	MSaap'
ABalppp'	ABplaapa'
ABaraaa'	ABaraap'
ABaraap'	ABplaaa'
ABarapa'	ABarppp'
ABarapa'	ABaraapp'
ABarapa'	ABarpaap'
ABarapp'	ABarpap'
ABarapp'	ABpraap'
ABarapp'	ABprpaa'
ABarapp'	MSpaa'
ABarapp'	MSppa'
ABarpap'	ABarppp'
ABarpap'	ABplaap'
ABarpap'	ABplapa'
ABarpap'	ABaraapp'
ABarpap'	ABarpaap'
ABarpap'	ABplaaap'
ABarppp'	ABprpap'
ABarppp'	Caaa'
ABarppp'	ABarapap'
ABarppp'	ABarappa'
ABarppp'	ABarappp'
ABarppp'	ABpraapp'
ABplaap'	ABplpaa'
ABplaap'	MSaap'
ABplaap'	ABplaaap'
ABplapa'	ABplapp'
ABplapa'	MSpap'
ABplapa'	MSppa'
ABplapa'	Caaa'
ABplpaa'	ABplpap'
ABplpaa'	MSapa'
ABplpaa'	ABplappp'
ABplpap'	MSpap'
ABplppp'	ABplpapa'
ABpraap'	ABprapp'
ABprapa'	ABprapp'
ABprapp'	ABprppa'
ABprapp'	ABpraapp'
ABprpaa'	MSppa'
ABprpaa'	ABpraapa'
ABprpaa'	ABpraapp'
ABprpap'	ABprppp'
ABprpap'	MSppa'
ABprpap'	Cpaa'
ABprppa'	Cpaa'
ABprppa'	Cpap'
ABprppa'	ABprappa'
ABprppa'	ABprpaap'
ABprppp'	Cpap'
Eplp'	Eprp'
Eplp'	Cpap'
Eplp'	Dap'
Eplp'	ABplappp'
Eplp'	Caaapp'
Eplp'	Cappaa'
Eplp'	Cappap'
Eplp'	Cpaaap'
Eplp'	Cpaapa'
Eplp'	Cpapaa'
Eplp'	Cppppp'
Eprp'	Cpap'
Eprp'	Eplpa'
Eprp'	Cpaaap'
Eprp'	Cpapaa'
Eprp'	Cpppaa'
Eprp'	Cpppap'
Eprp'	Cppppp'
MSaaa'	MSaap'
MSaaa'	ABalaapa'
MSaap'	MSpaa'
MSaap'	MSpap'
MSaap'	ABalpapp'
MSaap'	ABalpppp'
MSaap'	ABplappa'
MSapa'	MSpaa'
MSapa'	ABalpppp'
MSapa'	ABplaapa'
MSapa'	ABplappa'
MSapa'	ABplpaaa'
MSapa'	ABplpaap'
MSpaa'	MSpap'
MSpaa'	ABalappp'
MSpaa'	ABalpppp'
MSpaa'	ABaraaap'
MSpaa'	ABaraapp'
MSpaa'	ABarpapa'
MSpap'	MSppa'
MSppa'	ABaraapp'
MSppa'	ABarpppp'
Caaa'	Cpaa'
Caaa'	ABarpppp'
Caaa'	ABplappp'
Caaa'	ABplppap'
Caap'	Capp'
Caap'	ABarpppp'
Caap'	ABplappp'
Caap'	Caaap'
Capp'	Dap'
Capp'	ABplpppp'
Capp'	Caaap'
Cpaa'	ABprappa'
Cpap'	ABprppap'
Dap'	ABarppapp'
Dap'	ABplappap'
ABalaaap'	ABalaapp'
ABalaaap'	ABalappp'
ABalaaap'	ABaraaaa'
ABalaaap'	MSaaaa'
ABalaaap'	ABplaaaap'
ABalaapa'	ABalapaa'
ABalaapa'	ABalpaap'
ABalaapa'	ABalpapa'
ABalaapa'	ABaraaap'
ABalaapp'	ABarpapa'
ABalaapp'	ABaraappa'
ABalaapp'	ABplaaaap'
ABalapaa'	ABalapap'
ABalapaa'	ABalappa'
ABalapaa'	ABaraaap'
ABalapap'	ABarpaap'
ABalapap'	ABplaaaap'
ABalappa'	ABalappp'
ABalappa'	ABarpapa'
ABalappp'	ABalpppa'
ABalappp'	ABaraapp'
ABalappp'	ABarpaap'
ABalappp'	ABarppaa'
ABalappp'	ABarppap'
ABalpaap'	ABalpapp'
ABalpaap'	ABplaaap'
ABalpapa'	ABalppap'
ABalpapp'	ABalpppp'
ABalpapp'	MSapaa'
ABalppap'	ABplpaaa'
ABalppap'	ABalpaapp'
ABalpppa'	ABalpppp'
ABalpppa'	ABplaaap'
ABalpppa'	ABplaaapp'
ABalpppp'	ABplaaap'
ABalpppp'	ABplaapa'
ABalpppp'	ABplappa'
ABalpppp'	ABplpaap'
ABalpppp'	MSapaa'
ABalpppp'	ABplaaapp'
ABaraaaa'	ABaraapa'
ABaraaaa'	MSaaaa'
ABaraaap'	ABaraapa'
ABaraaap'	ABarapaa'
ABaraaap'	ABpraaaa'
ABaraapa'	ABarapaa'
ABaraapa'	ABaraappp'
ABaraapp'	ABarapaa'
ABarapaa'	ABaraappa'
ABarapap'	ABarpaap'
ABarapap'	ABarpppa'
ABarapap'	ABpraaap'
ABarapap'	ABpraapa'
ABarapap'	ABprpaap'
ABarpaap'	ABarpppa'
ABarpaap'	ABpraaaa'
ABarpapp'	ABpraapp'
ABarpppa'	ABprpaap'
ABarpppp'	ABprpaap'
ABarpppp'	ABpraappp'
ABplaaap'	ABplaapa'
ABplaaap'	ABplaaaap'
ABplappa'	ABplappp'
ABplappa'	ABplpaap'
ABplappa'	MSappp'
ABplappa'	ABplaappp'
ABplappp'	ABplpaap'
ABplappp'	ABplppaa'
ABplappp'	ABplppap'
ABplappp'	ABplpppa'
ABplpaap'	MSapaa'
ABplppap'	ABplpppa'
ABprappa'	ABprpaap'
ABprappa'	ABprppap'
ABprpaap'	ABpraappp'
ABprppaa'	ABprppap'
ABprppaa'	ABprpaapp'
ABprppap'	ABprpppp'
Eplap'	Eprap'
Eplpa'	Eplpp'
Eplpa'	Eprap'
Eplpa'	Caaapa'
