# Supplementary material for: Establishment of a morphological atlas of the Caenorhabditis elegans embryo using deep-learning-based 4D segmentation
Source: Nat Commun. 2020 Dec 7;11:6254. doi: 10.1038/s41467-020-19863-x (PMC7721714; doi:10.1038/s41467-020-19863-x)
Supplement: Supplementary file 7 — Supplementary Data 6 [file 41467_2020_19863_MOESM7_ESM.xls]

## Sheet: Signaling Pair
Supplementary Data 6. Known Cell-Cell Signaling Pairs
Cell A		Cell B	Validity & Reproducibility	Contact Duration (min)T	Contact Area (μm2)	Maximum Contact Area (μm2)	Surface Area of Cell A (μm2)	Surface Area of Cell B (μm2)	Relative Contact Area in Cell A (%)	Relative Contact Area in Cell B (%)	Remark
P2	→	EMS	17/17	NA	140.15 ± 17.60	177.90 ± 18.31	1470.07 ± 80.91	1838.26 ± 152.66	9.54 ± 1.11	7.66 ± 1.01	Wnt Signaling [14]
MS	→	ABal	17/17	11.53	235.59 ± 25.61	274.66 ± 31.44	1304.90 ± 137.03	1186.55 ± 69.30	18.18 ± 2.19	19.90 ± 2.23	Latrophilin Signaling [46]
C	→	ABar	15/17#	7.44	6.58 ± 8.33	46.52 ± 12.12	1220.73 ± 96.43	1347.24 ± 121.07	0.55 ± 0.72	0.48 ± 0.57	Wnt Signaling [15]
P2	→	ABp	17/17	NA	290.85 ± 28.00	348.72 ± 29.59	1495.90 ± 79.20	2188.38 ± 250.39	19.44 ± 1.48	13.44 ± 1.81	Notch Signaling (First) [52]
MS	→	ABalp	17/17	5.4	173.49 ± 21.14	221.02 ± 20.58	1163.00 ± 77.04	859.50 ± 49.73	14.93 ± 1.61	20.20 ± 2.33	Notch Signaling (Second) [52]
MS	→	ABara	17/17	4.66	115.44 ± 18.80	148.78 ± 18.93	1155.66 ± 73.39	831.74 ± 52.88	10.00 ± 1.55	13.85 ± 1.78	Notch Signaling (Second) [52]
ABalapa	→	ABplaaa	17/17	26	28.35 ± 9.73	51.69 ± 10.01	274.97 ± 16.38	329.74 ± 30.83	10.35 ± 3.65	8.75 ± 3.32	Notch Signaling (Third) [2,52]
ABalapp	→	ABplaaa	17/17	26	55.28 ± 11.74	76.83 ± 12.02	290.08 ± 15.59	329.74 ± 30.83	19.02 ± 3.71	16.71 ± 2.84	Notch Signaling (Third) [2,52]
MSapp	→	ABplpapp	15/15*	16.4	27.47 ± 12.49	45.91 ± 13.12	228.99 ± 18.37	202.17 ± 12.00	12.11 ± 5.48	13.62 ± 6.13	Notch Signaling (Fourth) [2,52]
MSappp	→	ABplpppp	15/17#	15.45	20.69 ± 8.73	33.62 ± 11.08	151.56 ± 12.94	174.57 ± 11.14	13.88 ± 6.07	11.96 ± 5.12	Notch Signaling (Fifth) [2]
Notes: NA: Not applicable for the cells without complete lifespan recorded (i.e. ABa, ABp, EMS, P2). T : Calculated and averaged with the total contact durations in each embryo, regardless of the exact times that a cell pair gets separated or reconnected. # : Without complete reproducibility under the arbitrarily designed filter criteria. * : With missing cell in Sample 10 (MSapp) and Sample 15 (…

## Sheet: Outliers in C → ABar
Embryo Sample 04				Embryo Sample 17
Time Point	Contact Area (μm2)	Surface Area of C (μm2)	Surface Area of ABar (μm2)	Time Point	Contact Area (μm2)	Surface Area of C (μm2)	Surface Area of ABar (μm2)
1				1
2				2
3				3
4				4
5				5
6				6
7				7
8				8
9				9
10				10
11				11
12				12
13	188.256	18343.5	20773.7	13	194.534	16669.9	20360.3
14	350.598	18428.1	21928.4	14	190.67	18922.4	19493.5
15				15	179.98	19866.2	19198.2
16				16	248.382	19637.3	19251.3
17				17	395.516	20256	19786.9
18				18	1017.06	20082.2	22310.7
19				19
20				20
21				21
22				22
23				23
24				24
25				25
26				26
27				27
28				28
29				29
30				30
31				31
32				32
33				33
34				34
35				35
36				36
37				37
38				38
39				39
40				40
41				41
42				42
43				43
44				44
45				45
46				46
47				47
48				48
49				49
50				50
51				51
52				52
53				53
54				54
55				55
56				56
57				57
58				58
59				59
60				60
61				61
62				62
63				63
64				64
65				65
66				66
67				67
68				68
69				69
70				70
71				71
72				72
73				73
74				74
75				75
76				76
77				77
78				78
79				79
80				80
81				81
82				82
83				83
84				84
85				85
86				86
87				87
88				88
89				89
90				90
91				91
92				92
93				93
94				94
95				95
96				96
97				97
98				98
99				99
100				100
101				101
102				102
103				103
104				104
105				105
106				106
107				107
108				108
109				109
110				110
111				111
112				112
113				113
114				114
115				115
116				116
117				117
118				118
119				119
120				120
121				121
122				122
123				123
124				124
125				125
126				126
127				127
128				128
129				129
130				130
131				131
132				132
133				133
134				134
135				135
136				136
137				137
138				138
139				139
140				140
141				141
142				142
143				143
144				144
145				145
146				146
147				147
148				148
149				149
150				150
				151
				152
				153
				154
				155
				156
				157
				158
				159
				160

## Sheet: Outliers in MSappp → ABplpppp
Embryo Sample 13				Embryo Sample 14
Time Point	Contact Area (μm2)	Surface Area of MSappp (μm2)	Surface Area of ABplpppp (μm2)	Time Point	Contact Area (μm2)	Surface Area of MSappp (μm2)	Surface Area of ABplpppp (μm2)
1				1
2				2
3				3
4				4
5				5
6				6
7				7
8				8
9				9
10				10
11				11
12				12
13				13
14				14
15				15
16				16
17				17
18				18
19				19
20				20
21				21
22				22
23				23
24				24
25				25
26				26
27				27
28				28
29				29
30				30
31				31
32				32
33				33
34				34
35				35
36				36
37				37
38				38
39				39
40				40
41				41
42				42
43				43
44				44
45				45
46				46
47				47
48				48
49				49
50				50
51				51
52				52
53				53
54				54
55				55
56				56
57				57
58				58
59				59
60				60
61				61
62				62
63				63
64				64
65				65
66				66
67				67
68				68
69				69
70				70
71				71
72				72
73				73
74				74
75				75
76				76
77				77
78				78
79				79	48.4808	2414.67	2838.88
80				80
81				81
82	64.092	2617.63	3086.68	82
83				83
84				84	10.7942	2503.78	2777.08
85				85	34.3797	2661.13	2677.7
86				86	19.2155	2661.13	2705.6
87				87	22.8234	2679.69	2856.85
88				88
89				89
90				90
91				91
92				92
93				93
94				94
95				95
96				96
97				97
98				98
99				99
100				100
101				101
102				102
103				103
104				104
105				105
106				106
107				107
108				108
109				109
110				110
111				111
112				112
113				113
114				114
115				115
116				116
117				117
118				118
119				119
120				120
121				121
122				122
123				123
124				124
125				125
126				126
127				127
128				128
129				129
130				130
131				131
132				132
133				133
134				134
135				135
136				136
137				137
138				138
139				139
140				140
141				141
142				142
143				143
144				144
145				145
146				146
147				147
148				148
149				149
150				150
				151
				152
				153
				154
				155
