# Supplementary material for: Establishment of a morphological atlas of the Caenorhabditis elegans embryo using deep-learning-based 4D segmentation
Source: Nat Commun. 2020 Dec 7;11:6254. doi: 10.1038/s41467-020-19863-x (PMC7721714; doi:10.1038/s41467-020-19863-x)
Supplement: Supplementary file 8 — Supplementary Data 7 [file 41467_2020_19863_MOESM8_ESM.xls]

## Sheet: TableS
Supplementary Data 7. Cell Shape Irregularities
Rank by η	Cell Name	η = [S^ (1/2)]/[V^ (1/3)]
1	MS'	2.5934'
2	ABpl'	2.5913'
3	ABplp'	2.5686'
4	C'	2.5546'
5	Cap'	2.5512'
6	Eara'	2.5507'
7	MSppp'	2.5501'
8	Caaa'	2.5496'
9	Caa'	2.5410'
10	MSpp'	2.5403'
11	Epra'	2.5399'
12	Epla'	2.5385'
13	Eala'	2.5371'
14	MSpap'	2.5317'
15	MSpa'	2.5265'
16	ABplppa'	2.5264'
17	MSpapa'	2.5247'
18	ABplpp'	2.5244'
19	ABpla'	2.5232'
20	ABara'	2.5215'
21	ABplaa'	2.5171'
22	MSpapp'	2.5158'
23	ABprp'	2.5123'
24	Cpa'	2.5097'
25	ABplaaa'	2.5091'
26	MSp'	2.5089'
27	ABaraapp'	2.5073'
28	Eplp'	2.5029'
29	Earp'	2.5011'
30	MSapa'	2.5007'
31	ABalpappp'	2.5004'
32	Epl'	2.4998'
33	Ealp'	2.4982'
34	ABar'	2.4973'
35	Eprp'	2.4966'
36	Ear'	2.4960'
37	Cpaa'	2.4955'
38	Dpa'	2.4949'
39	ABarpaapp'	2.4947'
40	MSaapp'	2.4946'
41	MSap'	2.4942'
42	Daa'	2.4933'
43	ABprpa'	2.4924'
44	Capa'	2.4916'
45	ABplpappa'	2.4915'
46	ABpraaa'	2.4913'
47	ABplpaa'	2.4912'
48	MSppa'	2.4902'
49	ABalp'	2.4893'
50	Epr'	2.4889'
51	MSpaaa'	2.4885'
52	Eal'	2.4883'
53	ABplpa'	2.4882'
54	ABprpap'	2.4879'
55	ABaraa'	2.4875'
56	ABpra'	2.4867'
57	Ep'	2.4864'
58	ABplaaap'	2.4862'
59	ABplpap'	2.4857'
60	MSpppa'	2.4852'
61	ABplaap'	2.4838'
62	ABpraa'	2.4836'
63	Cp'	2.4832'
64	ABalpappa'	2.4827'
65	ABarappa'	2.4823'
66	ABpr'	2.4822'
67	ABplapaa'	2.4804'
68	Ca'	2.4804'
69	ABplap'	2.4799'
70	ABarpap'	2.4797'
71	ABarp'	2.4792'
72	MSpppp'	2.4786'
73	MSpaa'	2.4781'
74	MSppap'	2.4776'
75	MSaap'	2.4773'
76	ABalpap'	2.4770'
77	MSaapa'	2.4768'
78	ABplppp'	2.4766'
79	MSa'	2.4762'
80	ABplpappp'	2.4761'
81	ABarpaap'	2.4755'
82	ABarapp'	2.4755'
83	ABprpapa'	2.4751'
84	ABarap'	2.4748'
85	ABalaapp'	2.4745'
86	Cppa'	2.4744'
87	ABplaapa'	2.4736'
88	ABprpp'	2.4734'
89	ABaraappp'	2.4731'
90	ABaraapa'	2.4731'
91	ABprpaa'	2.4727'
92	ABalpa'	2.4727'
93	ABaraap'	2.4716'
94	ABprpappa'	2.4713'
95	ABalappa'	2.4705'
96	MSappa'	2.4698'
97	ABarapap'	2.4697'
98	ABarpaapa'	2.4697'
99	ABalapppp'	2.4695'
100	MSapaa'	2.4683'
101	ABprpappp'	2.4682'
102	ABprappa'	2.4680'
103	ABprap'	2.4678'
104	Cpp'	2.4677'
105	ABalpp'	2.4674'
106	MSapap'	2.4672'
107	MSapp'	2.4672'
108	ABarppaap'	2.4665'
109	MSpaap'	2.4662'
110	ABarppp'	2.4662'
111	MSaaap'	2.4661'
112	MSappp'	2.4658'
113	ABarpapap'	2.4657'
114	ABarppap'	2.4652'
115	ABarpapaa'	2.4649'
116	ABprapaa'	2.4645'
117	E'	2.4642'
118	ABaraapap'	2.4640'
119	ABalpppa'	2.4640'
120	ABprppp'	2.4639'
121	D'	2.4636'
122	ABarappap'	2.4631'
123	ABarpppp'	2.4630'
124	MSaaa'	2.4629'
125	ABplppap'	2.4629'
126	ABarapapa'	2.4624'
127	ABarpppap'	2.4624'
128	ABarppaa'	2.4623'
129	ABalpapap'	2.4621'
130	ABalapppa'	2.4617'
131	ABarpppaa'	2.4616'
132	ABalppa'	2.4614'
133	ABarppppa'	2.4612'
134	MSppaa'	2.4610'
135	ABalppppa'	2.4609'
136	ABplappp'	2.4607'
137	ABprppppp'	2.4607'
138	ABalpapp'	2.4606'
139	ABprppa'	2.4604'
140	Da'	2.4602'
141	ABprapa'	2.4601'
142	ABpraap'	2.4598'
143	ABaraappa'	2.4596'
144	ABpraapp'	2.4586'
145	ABplaapp'	2.4586'
146	ABarpapa'	2.4585'
147	Capp'	2.4582'
148	ABarpp'	2.4582'
149	ABplappa'	2.4581'
150	ABprappp'	2.4574'
151	ABalppap'	2.4571'
152	ABarapapp'	2.4569'
153	ABplapapa'	2.4568'
154	ABalaaaa'	2.4568'
155	ABarappp'	2.4566'
156	ABalppapp'	2.4561'
157	ABplaaapa'	2.4561'
158	ABprpapp'	2.4561'
159	Cppp'	2.4560'
160	ABplaaapp'	2.4557'
161	ABalapapp'	2.4555'
162	ABplpaaa'	2.4555'
163	ABplaaaa'	2.4554'
164	ABalaaap'	2.4553'
165	ABarppapa'	2.4551'
166	ABarppppp'	2.4550'
167	ABaraaa'	2.4548'
168	ABarpa'	2.4546'
169	ABplppppp'	2.4546'
170	ABarapa'	2.4546'
171	ABalpaapp'	2.4543'
172	ABplappaa'	2.4541'
173	ABalpppap'	2.4536'
174	ABarpppa'	2.4536'
175	ABarpappp'	2.4533'
176	ABalapapa'	2.4527'
177	ABaraaap'	2.4527'
178	MSaa'	2.4527'
179	ABarppapp'	2.4526'
180	ABalaa'	2.4526'
181	ABplapp'	2.4526'
182	ABprpppp'	2.4523'
183	ABprpppa'	2.4519'
184	ABarpaaa'	2.4518'
185	ABalappap'	2.4517'
186	ABarapaap'	2.4513'
187	ABplapap'	2.4504'
188	ABalaapa'	2.4504'
189	ABarpapp'	2.4499'
190	ABalaappp'	2.4498'
191	ABplapa'	2.4495'
192	ABplaapaa'	2.4493'
193	ABarpaaaa'	2.4493'
194	ABprppppa'	2.4492'
195	Dap'	2.4490'
196	ABalappp'	2.4487'
197	ABplaappp'	2.4487'
198	ABplpppp'	2.4483'
199	Dpp'	2.4482'
200	MSaaaa'	2.4481'
201	ABplpapa'	2.4480'
202	ABalaaa'	2.4480'
203	ABpraapa'	2.4478'
204	ABplaappa'	2.4478'
205	Dp'	2.4476'
206	ABpraapaa'	2.4476'
207	ABplpapp'	2.4475'
208	ABarppa'	2.4472'
209	ABprpapap'	2.4471'
210	ABaraapaa'	2.4469'
211	ABalpaa'	2.4469'
212	ABarapppp'	2.4468'
213	ABplapppa'	2.4468'
214	ABarapppa'	2.4463'
215	ABplappap'	2.4461'
216	ABplaapap'	2.4461'
217	ABplpppa'	2.4461'
218	ABalppppp'	2.4458'
219	ABarpappa'	2.4458'
220	ABplppapp'	2.4454'
221	ABprapapa'	2.4452'
222	ABpraappa'	2.4447'
223	ABprapp'	2.4446'
224	ABprappaa'	2.4446'
225	ABprpapaa'	2.4446'
226	ABalpaap'	2.4445'
227	ABarppaaa'	2.4444'
228	Caap'	2.4442'
229	ABpraaaa'	2.4442'
230	ABplpaap'	2.4440'
231	ABalpaaa'	2.4440'
232	ABpraaap'	2.4438'
233	ABplpapaa'	2.4438'
234	ABalppapa'	2.4434'
235	Ea'	2.4429'
236	ABalppp'	2.4426'
237	ABplaaaap'	2.4425'
238	ABalppaa'	2.4424'
239	ABarappaa'	2.4424'
240	ABalapaa'	2.4422'
241	Cpap'	2.4419'
242	ABpraappp'	2.4413'
243	ABprpppaa'	2.4408'
244	ABprpaap'	2.4407'
245	ABalpppp'	2.4405'
246	ABprppapp'	2.4402'
247	ABplpaapa'	2.4401'
248	ABplapapp'	2.4399'
249	ABalpapaa'	2.4399'
250	ABalpapa'	2.4398'
251	ABalaaapp'	2.4395'
252	ABarapaaa'	2.4395'
253	ABpraaapp'	2.4393'
254	ABplppaa'	2.4393'
255	ABplapaaa'	2.4391'
256	ABaraaapp'	2.4387'
257	ABplppppa'	2.4387'
258	ABarpaa'	2.4385'
259	ABprpaapa'	2.4377'
260	ABarapaa'	2.4374'
261	ABalaaaar'	2.4369'
262	ABalpaaap'	2.4368'
263	ABprpaaaa'	2.4362'
264	ABprpaaa'	2.4360'
265	ABplpapap'	2.4358'
266	ABalapaap'	2.4357'
267	ABaraaapa'	2.4354'
268	ABalpaaaa'	2.4351'
269	ABalaaapa'	2.4338'
270	ABalpaapa'	2.4335'
271	ABprppap'	2.4330'
272	P4'	2.4326'
273	ABplapppp'	2.4325'
274	ABpraapap'	2.4324'
275	ABplppapa'	2.4323'
276	ABprapppa'	2.4321'
277	ABprppaa'	2.4319'
278	ABprappap'	2.4318'
279	ABplpaaaa'	2.4314'
280	ABprpaaap'	2.4314'
281	ABaraaaa'	2.4312'
282	ABalpppaa'	2.4311'
283	ABplpppaa'	2.4309'
284	ABala'	2.4308'
285	ABplpaaap'	2.4307'
286	ABalaappa'	2.4306'
287	ABpraaapa'	2.4299'
288	ABprapap'	2.4298'
289	ABalaaaal'	2.4294'
290	ABalapp'	2.4293'
291	ABalap'	2.4287'
292	ABplapaap'	2.4279'
293	ABprapapp'	2.4278'
294	ABalaap'	2.4277'
295	P3'	2.4276'
296	ABprapaaa'	2.4276'
297	ABprppapa'	2.4275'
298	ABalaapaa'	2.4273'
299	ABalapaaa'	2.4270'
300	ABprpaapp'	2.4268'
301	ABprppaap'	2.4264'
302	ABaraaaaa'	2.4262'
303	ABprapppp'	2.4260'
304	ABalaapap'	2.4259'
305	ABplaaaaa'	2.4258'
306	ABpraaaap'	2.4258'
307	ABarpaaap'	2.4250'
308	ABaraaaap'	2.4249'
309	ABalapap'	2.4235'
310	ABprapaap'	2.4229'
311	ABplppaap'	2.4225'
312	ABplpaapp'	2.4210'
313	ABalappaa'	2.4189'
314	ABplpppap'	2.4174'
315	ABpraaaaa'	2.4157'
316	ABplppaaa'	2.4147'
317	ABal'	2.4108'
318	ABalapa'	2.4103'
319	ABprppaaa'	2.4095'
320	ABalppaaa'	2.4092'
321	ABprpppap'	2.4088'
322	ABalppaap'	2.4011'
