# Supplementary material for: Establishment of a morphological atlas of the Caenorhabditis elegans embryo using deep-learning-based 4D segmentation
Source: Nat Commun. 2020 Dec 7;11:6254. doi: 10.1038/s41467-020-19863-x (PMC7721714; doi:10.1038/s41467-020-19863-x)
Supplement: Supplementary file 9 — Supplementary Data 8 [file 41467_2020_19863_MOESM9_ESM.xls]

## Sheet: TableS
Supplementary Data 8. Strain Information
Strain Name	Genotype	Phenotype	Insertion Site (Genomic Position)	Comments
RW10029	unc-119(ed3) III; zuIs178 [his-72(1kb 5' UTR)::HIS-72::SRPVAT::GFP::his-72 (1KB 3' UTR) + 5.7 kb XbaI - HindIII unc-119(+)]; stIs10024 [pie-1::H2B::GFP::pie-1 3' UTR + unc-119(+)]	GFP lineaging marker	N/A
RW10112	unc-119(ed3) III; stIs10026 [his-72(1kb)::HIS-72::GFP + unc-119(+)]; stIs10089 [hlh-1(3.3kb)::HIS-24::mCherry + unc-119(+)]	GFP lineaging marker, mCherry muscle tissue marker	N/A
RW10348	unc-119(ed3) III; itIs37 [Ppie-1p::mCherry::H2B::pie-1 3'UTR + unc-119(+)] IV; stIs10116 [Phis-72::HIS-24::mCherry::let-858 3'UTR + unc-119(+)]; stIs10318 [Pnhr-25::TGF(3H4)::GFP::TY1::3xFLAG]	mCherry lineaging marker, GFP hypodermis tissue marker	N/A
ZZY0637	unc-119(tm4063) III; zzyIs139 [Phis-72::PH(PLC1delta1)::mCherry::pie-1 3' UTR + unc-119(+)] II	mCherry membrane marker	II: 11615150-11615165	Intergenic
ZZY0655	unc-119(tm4063) III; zzyIs139 [Phis-72::PH(PLC1delta1)::mCherry::pie-1 3' UTR + unc-119(+)] II; unc-119(ed3) III; zuIs178 [his-72(1kb 5' UTR)::HIS-72::SRPVAT::GFP::his-72 (1KB 3' UTR) + 5.7 kb XbaI - HindIII unc-119(+)]; stIs10024 [pie-1::H2B::GFP::pie-1 3' UTR + unc-119(+)]	mCherry membrane marker, GFP lineaging marker	N/A	ZZY0637 × RW10029
