# Supplementary material for: Establishment of a morphological atlas of the Caenorhabditis elegans embryo using deep-learning-based 4D segmentation
Source: Nat Commun. 2020 Dec 7;11:6254. doi: 10.1038/s41467-020-19863-x (PMC7721714; doi:10.1038/s41467-020-19863-x)
Supplement: Supplementary file 14 — Source Data [file 41467_2020_19863_MOESM14_ESM.zip]

Archive with 20 entries (19 files):
- Source Data/
- __MACOSX/._Source Data
- Source Data/Supplementary Figure 10.zip
- Source Data/Supplementary Figure 8.xls
- __MACOSX/Source Data/._Supplementary Figure 8.xls
- Source Data/Figure 4b.xls
- __MACOSX/Source Data/._Figure 4b.xls
- Source Data/.DS_Store
- __MACOSX/Source Data/._.DS_Store
- Source Data/Supplementary Figure 7.zip
- Source Data/Figure 2.zip
- Source Data/Figure 3.zip
- Source Data/Supplementary Table 3.xls
- __MACOSX/Source Data/._Supplementary Table 3.xls
- Source Data/Supplementary Table 2.xls
- __MACOSX/Source Data/._Supplementary Table 2.xls
- Source Data/Supplementary Table 5.xls
- __MACOSX/Source Data/._Supplementary Table 5.xls
- Source Data/Supplementary Table 4.xls
- __MACOSX/Source Data/._Supplementary Table 4.xls
