# Supplementary material for: Establishment of a morphological atlas of the Caenorhabditis elegans embryo using deep-learning-based 4D segmentation
Source: Nat Commun. 2020 Dec 7;11:6254. doi: 10.1038/s41467-020-19863-x (PMC7721714; doi:10.1038/s41467-020-19863-x)
Supplement: Supplementary file 14 — Source Data [file 41467_2020_19863_MOESM14_ESM.zip › Source Data/Supplementary Figure 8.xls]

## Sheet: Figure S8
AB Lineage			MS Lineage			E Lineage			C Lineage
Cell Name	Cell Shape Irregularity η (Averaged)		Cell Name	Cell Shape Irregularity η (Averaged)		Cell Name	Cell Shape Irregularity η (Averaged)		Cell Name	Cell Shape Irregularity η (Averaged)
ABalaaaal	2.4294		MSaaaa	2.4481		Eala	2.5371		Caaa	2.5496
ABalaaaar	2.4369		MSaaap	2.4661		Ealp	2.4982		Caap	2.4442
ABalaaapa	2.4338		MSaapa	2.4768		Eara	2.5507		Capa	2.4916
ABalaaapp	2.4395		MSaapp	2.4946		Earp	2.5011		Capp	2.4582
ABalaapaa	2.4273		MSapaa	2.4683		Epla	2.5385		Cpaa	2.4955
ABalaapap	2.4259		MSapap	2.4672		Eplp	2.5029		Cpap	2.4419
ABalaappa	2.4306		MSappa	2.4698		Epra	2.5399		Cppa	2.4744
ABalaappp	2.4498		MSappp	2.4658		Eprp	2.4966		Cppp	2.456
ABalapaaa	2.427		MSpaaa	2.4885
ABalapaap	2.4357		MSpaap	2.4662
ABalapapa	2.4527		MSpapa	2.5247
ABalapapp	2.4555		MSpapp	2.5158
ABalappaa	2.4189		MSppaa	2.461
ABalappap	2.4517		MSppap	2.4776
ABalapppa	2.4617		MSpppa	2.4852
ABalapppp	2.4695		MSpppp	2.4786
ABalpaaaa	2.4351
ABalpaaap	2.4368
ABalpaapa	2.4335
ABalpaapp	2.4543
ABalpapaa	2.4399
ABalpapap	2.4621
ABalpappa	2.4827
ABalpappp	2.5004
ABalppaaa	2.4092
ABalppaap	2.4011
ABalppapa	2.4434
ABalppapp	2.4561
ABalpppaa	2.4311
ABalpppap	2.4536
ABalppppa	2.4609
ABalppppp	2.4458
ABaraaaaa	2.4262
ABaraaaap	2.4249
ABaraaapa	2.4354
ABaraaapp	2.4387
ABaraapaa	2.4469
ABaraapap	2.464
ABaraappa	2.4596
ABaraappp	2.4731
ABarapaaa	2.4395
ABarapaap	2.4513
ABarapapa	2.4624
ABarapapp	2.4569
ABarappaa	2.4424
ABarappap	2.4631
ABarapppa	2.4463
ABarapppp	2.4468
ABarpaaaa	2.4493
ABarpaaap	2.425
ABarpaapa	2.4697
ABarpaapp	2.4947
ABarpapaa	2.4649
ABarpapap	2.4657
ABarpappa	2.4458
ABarpappp	2.4533
ABarppaaa	2.4444
ABarppaap	2.4665
ABarppapa	2.4551
ABarppapp	2.4526
ABarpppaa	2.4616
ABarpppap	2.4624
ABarppppa	2.4612
ABarppppp	2.455
ABplaaaaa	2.4258
ABplaaaap	2.4425
ABplaaapa	2.4561
ABplaaapp	2.4557
ABplaapaa	2.4493
ABplaapap	2.4461
ABplaappa	2.4478
ABplaappp	2.4487
ABplapaaa	2.4391
ABplapaap	2.4279
ABplapapa	2.4568
ABplapapp	2.4399
ABplappaa	2.4541
ABplappap	2.4461
ABplapppa	2.4468
ABplapppp	2.4325
ABplpaaaa	2.4314
ABplpaaap	2.4307
ABplpaapa	2.4401
ABplpaapp	2.421
ABplpapaa	2.4438
ABplpapap	2.4358
ABplpappa	2.4915
ABplpappp	2.4761
ABplppaaa	2.4147
ABplppaap	2.4225
ABplppapa	2.4323
ABplppapp	2.4454
ABplpppaa	2.4309
ABplpppap	2.4174
ABplppppa	2.4387
ABplppppp	2.4546
ABpraaaaa	2.4157
ABpraaaap	2.4258
ABpraaapa	2.4299
ABpraaapp	2.4393
ABpraapaa	2.4476
ABpraapap	2.4324
ABpraappa	2.4447
ABpraappp	2.4413
ABprapaaa	2.4276
ABprapaap	2.4229
ABprapapa	2.4452
ABprapapp	2.4278
ABprappaa	2.4446
ABprappap	2.4318
ABprapppa	2.4321
ABprapppp	2.426
ABprpaaaa	2.4362
ABprpaaap	2.4314
ABprpaapa	2.4377
ABprpaapp	2.4268
ABprpapaa	2.4446
ABprpapap	2.4471
ABprpappa	2.4713
ABprpappp	2.4682
ABprppaaa	2.4095
ABprppaap	2.4264
ABprppapa	2.4275
ABprppapp	2.4402
ABprpppaa	2.4408
ABprpppap	2.4088
ABprppppa	2.4492
ABprppppp	2.4607
