# Supplementary material for: Establishment of a morphological atlas of the Caenorhabditis elegans embryo using deep-learning-based 4D segmentation
Source: Nat Commun. 2020 Dec 7;11:6254. doi: 10.1038/s41467-020-19863-x (PMC7721714; doi:10.1038/s41467-020-19863-x)
Supplement: Supplementary file 14 — Source Data [file 41467_2020_19863_MOESM14_ESM.zip › Source Data/Figure 4b.xls]

## Sheet: Figure 4b
Cell Name	Cell Cycle Duration (min)	Dynamics of Cell Shape Irregularity η (Averaged & Interpolated)
ABa	0.16	2.4178	Note: The values of the first 4 cells are calculated using the last time point of 4-cell stage to the time point when the cells start dividing, respectively.
ABp	0.16	2.4822
EMS	3.85	2.5418
P2	7.12	2.4677
ABal	15.14	2.4060,2.4060,2.4060,2.4060,2.4060,2.4066,2.4066,2.4066,2.4066,2.4066,2.4066,2.4066,2.4066,2.4066,2.4066,2.4066,2.4066,2.4066,2.4066,2.4066,2.4066,2.4066,2.4066,2.4066,2.4066,2.4066,2.4066,2.4066,2.4066,2.4066,2.4066,2.4066,2.4066,2.4066,2.4066,2.4066,2.4066,2.4066,2.4066,2.4066,2.4066,2.4066,2.4066,2.4066,2.4066,2.4067,2.4067,2.4067,2.4067,2.4067,2.4067,2.4067,2.4067,2.4067,2.4067,2.4126,2.4126,…
ABala	16.78	2.4326,2.4326,2.4326,2.4326,2.4330,2.4330,2.4330,2.4330,2.4330,2.4330,2.4330,2.4330,2.4330,2.4330,2.4330,2.4330,2.4330,2.4330,2.4330,2.4330,2.4330,2.4330,2.4330,2.4330,2.4330,2.4330,2.4330,2.4330,2.4330,2.4330,2.4330,2.4330,2.4330,2.4330,2.4330,2.4268,2.4268,2.4268,2.4268,2.4268,2.4268,2.4268,2.4284,2.4284,2.4284,2.4284,2.4284,2.4284,2.4284,2.4292,2.4292,2.4292,2.4292,2.4292,2.4292,2.4292,2.4292,…
ABalaa	24.87	2.4475,2.4475,2.4470,2.4470,2.4470,2.4470,2.4470,2.4470,2.4470,2.4470,2.4470,2.4470,2.4470,2.4470,2.4470,2.4470,2.4470,2.4470,2.4470,2.4470,2.4470,2.4470,2.4470,2.4470,2.4470,2.4520,2.4520,2.4520,2.4549,2.4549,2.4549,2.4580,2.4580,2.4580,2.4580,2.4580,2.4580,2.4580,2.4580,2.4580,2.4580,2.4580,2.4580,2.4580,2.4580,2.4580,2.4580,2.4580,2.4580,2.4580,2.4580,2.4579,2.4579,2.4579,2.4579,2.4579,2.4511,…
ABalaaa	28.79	2.4452,2.4211,2.4210,2.4210,2.4210,2.4216,2.4216,2.4216,2.4216,2.4216,2.4216,2.4216,2.4216,2.4216,2.4216,2.4216,2.4216,2.4216,2.4216,2.4216,2.4216,2.4216,2.4216,2.4254,2.4254,2.4368,2.4368,2.4357,2.4357,2.4357,2.4357,2.4357,2.4357,2.4348,2.4348,2.4348,2.4348,2.4348,2.4348,2.4348,2.4348,2.4348,2.4348,2.4348,2.4348,2.4348,2.4333,2.4333,2.4333,2.4279,2.4279,2.4279,2.4242,2.4242,2.4242,2.4242,2.4242,…
ABalaaaa	37.71	2.4558,2.4293,2.4222,2.4276,2.4276,2.4276,2.4276,2.4276,2.4276,2.4276,2.4276,2.4276,2.4276,2.4276,2.4276,2.4276,2.4276,2.4324,2.4314,2.4339,2.4339,2.4350,2.4368,2.4368,2.4368,2.4368,2.4368,2.4368,2.4368,2.4368,2.4368,2.4368,2.4368,2.4351,2.4351,2.4375,2.4375,2.4344,2.4344,2.4359,2.4359,2.4295,2.4295,2.4276,2.4276,2.4276,2.4276,2.4276,2.4276,2.4276,2.4307,2.4307,2.4285,2.4285,2.4285,2.4280,2.4280,…
ABalaaaal	45.55	2.3879,2.3879,2.3879,2.3879,2.3879,2.3879,2.3879,2.3879,2.3879,2.3879,2.3879,2.3879,2.3879,2.3879,2.3938,2.4026,2.3991,2.4035,2.4035,2.4035,2.4035,2.4035,2.4035,2.4035,2.4035,2.4035,2.4035,2.4035,2.4043,2.4032,2.4038,2.4143,2.4168,2.4188,2.4187,2.4187,2.4187,2.4187,2.4187,2.4187,2.4187,2.4187,2.4179,2.4209,2.4209,2.4220,2.4189,2.4205,2.4205,2.4177,2.4191,2.4191,2.4191,2.4191,2.4191,2.4191,2.4190,…
ABar	15.23	2.4866,2.4866,2.4866,2.4866,2.4891,2.4891,2.4891,2.4891,2.4891,2.4891,2.4899,2.4899,2.4899,2.4899,2.4899,2.4899,2.4899,2.4899,2.4899,2.4899,2.4899,2.4899,2.4899,2.4899,2.4899,2.4899,2.4899,2.4899,2.4899,2.4899,2.4899,2.4899,2.4899,2.4899,2.4899,2.4899,2.4899,2.4899,2.4899,2.4899,2.4899,2.4899,2.4899,2.4899,2.4899,2.5040,2.5040,2.5040,2.5040,2.5040,2.5040,2.5040,2.5040,2.5040,2.5031,2.5031,2.5031,…
ABalp	16.61	2.4715,2.4715,2.4715,2.4715,2.4684,2.4684,2.4684,2.4684,2.4684,2.4684,2.4684,2.4684,2.4684,2.4684,2.4684,2.4684,2.4684,2.4684,2.4684,2.4684,2.4684,2.4684,2.4684,2.4684,2.4684,2.4684,2.4684,2.4684,2.4684,2.4684,2.4684,2.4684,2.4684,2.4684,2.4684,2.4750,2.4750,2.4750,2.4750,2.4750,2.4750,2.4750,2.5020,2.5020,2.5020,2.5020,2.5020,2.5020,2.5020,2.5002,2.5002,2.5002,2.5002,2.5002,2.5002,2.5002,2.5002,…
ABalap	24.38	2.4302,2.4302,2.4266,2.4266,2.4272,2.4272,2.4272,2.4272,2.4272,2.4272,2.4272,2.4272,2.4272,2.4272,2.4272,2.4272,2.4272,2.4272,2.4272,2.4272,2.4272,2.4272,2.4272,2.4272,2.4272,2.4282,2.4282,2.4282,2.4238,2.4238,2.4238,2.4241,2.4241,2.4241,2.4241,2.4273,2.4273,2.4273,2.4273,2.4273,2.4273,2.4273,2.4273,2.4273,2.4273,2.4273,2.4273,2.4273,2.4273,2.4273,2.4273,2.4274,2.4274,2.4274,2.4274,2.4274,2.4345,…
ABalaap	29.69	2.4050,2.3989,2.3987,2.3987,2.4047,2.4047,2.4047,2.4047,2.4047,2.4047,2.4047,2.4047,2.4047,2.4047,2.4047,2.4047,2.4047,2.4047,2.4047,2.4047,2.4047,2.4032,2.4032,2.4051,2.4051,2.4078,2.4078,2.4074,2.4074,2.4074,2.4089,2.4089,2.4089,2.4089,2.4089,2.4089,2.4089,2.4089,2.4089,2.4089,2.4089,2.4089,2.4089,2.4084,2.4084,2.4084,2.4099,2.4099,2.4099,2.4080,2.4080,2.4080,2.4088,2.4088,2.4088,2.4088,2.4071,…
ABalaaap	34.19	2.4219,2.4239,2.4241,2.4241,2.4241,2.4241,2.4241,2.4241,2.4241,2.4241,2.4241,2.4241,2.4241,2.4241,2.4241,2.4241,2.4241,2.4241,2.4241,2.4253,2.4273,2.4273,2.4278,2.4278,2.4270,2.4270,2.4270,2.4270,2.4270,2.4270,2.4270,2.4270,2.4270,2.4270,2.4270,2.4270,2.4270,2.4270,2.4266,2.4266,2.4250,2.4250,2.4250,2.4218,2.4218,2.4218,2.4218,2.4218,2.4218,2.4218,2.4218,2.4218,2.4218,2.4218,2.4218,2.4218,2.4218,…
ABalaaaar	47.9	2.4091,2.4091,2.4091,2.4091,2.4091,2.4091,2.4091,2.4091,2.4091,2.4091,2.4091,2.4091,2.4091,2.3836,2.3814,2.3960,2.4055,2.4055,2.4055,2.4055,2.4055,2.4055,2.4055,2.4055,2.4055,2.4082,2.4082,2.4082,2.4073,2.4084,2.4097,2.4152,2.4127,2.4127,2.4127,2.4127,2.4127,2.4130,2.4130,2.4130,2.4130,2.4130,2.4120,2.4130,2.4130,2.4120,2.4129,2.4132,2.4132,2.4130,2.4130,2.4130,2.4130,2.4130,2.4130,2.4130,2.4149,…
ABpl	14.9	2.5880,2.5880,2.5880,2.5880,2.5880,2.5880,2.5880,2.5880,2.5880,2.5880,2.5880,2.5880,2.5880,2.5880,2.5880,2.5880,2.5880,2.5880,2.5880,2.5880,2.5880,2.5880,2.5880,2.5880,2.5880,2.5880,2.5880,2.5880,2.5880,2.5880,2.5880,2.5880,2.5880,2.5880,2.5880,2.5880,2.5880,2.5880,2.5880,2.5880,2.5880,2.6538,2.6538,2.6538,2.6538,2.6538,2.6538,2.6538,2.6538,2.6538,2.6618,2.6618,2.6618,2.6618,2.6618,2.6618,2.6618,…
ABara	16.12	2.4866,2.4866,2.4866,2.4866,2.4866,2.4866,2.4866,2.4866,2.4866,2.4866,2.4866,2.4866,2.4866,2.4866,2.4866,2.4866,2.4866,2.4866,2.4866,2.4866,2.4866,2.4866,2.4866,2.4866,2.4866,2.4866,2.4866,2.4866,2.4866,2.4866,2.4866,2.4976,2.4976,2.4976,2.4976,2.4976,2.4976,2.4976,2.5224,2.5224,2.5224,2.5224,2.5224,2.5224,2.5224,2.5265,2.5265,2.5265,2.5265,2.5265,2.5265,2.5265,2.5265,2.5265,2.5265,2.5265,2.5265,…
ABalpa	24.3	2.4118,2.4118,2.4160,2.4160,2.4160,2.4160,2.4160,2.4160,2.4160,2.4160,2.4160,2.4160,2.4160,2.4160,2.4160,2.4160,2.4160,2.4160,2.4160,2.4160,2.4160,2.4160,2.4160,2.4160,2.4160,2.4160,2.4160,2.4160,2.4245,2.4245,2.4245,2.4285,2.4285,2.4285,2.4285,2.4286,2.4286,2.4286,2.4286,2.4286,2.4286,2.4286,2.4286,2.4286,2.4286,2.4286,2.4286,2.4286,2.4286,2.4286,2.4286,2.4286,2.4286,2.4286,2.4286,2.4286,2.4354,…
ABalapa	28.71	2.4031,2.4118,2.4059,2.4059,2.4003,2.4003,2.4003,2.4003,2.4003,2.4003,2.4003,2.4003,2.4003,2.4003,2.4003,2.4003,2.4003,2.4003,2.4003,2.4003,2.4003,2.4003,2.4003,2.3960,2.3960,2.4137,2.4137,2.4157,2.4157,2.4157,2.4164,2.4164,2.4164,2.4164,2.4164,2.4164,2.4164,2.4164,2.4164,2.4164,2.4164,2.4164,2.4164,2.4164,2.4164,2.4164,2.4168,2.4168,2.4168,2.4081,2.4081,2.4081,2.4081,2.4072,2.4072,2.4072,2.4056,…
ABalaapa	38.11	2.3942,2.3933,2.3945,2.3981,2.3976,2.3976,2.3976,2.3976,2.3976,2.3976,2.3976,2.3976,2.3976,2.3976,2.3976,2.3976,2.3969,2.3957,2.3956,2.3944,2.3944,2.3949,2.3963,2.3941,2.3941,2.3946,2.3946,2.3946,2.3946,2.3946,2.3946,2.3946,2.3946,2.3953,2.3953,2.3957,2.3957,2.3943,2.3943,2.3923,2.3923,2.3897,2.3897,2.3908,2.3908,2.3908,2.3902,2.3902,2.3927,2.3927,2.3940,2.3940,2.3964,2.3964,2.3964,2.3992,2.3992,…
ABalaaapa	44.3	2.4089,2.4089,2.4089,2.4089,2.4089,2.4089,2.4089,2.4089,2.4089,2.4089,2.4089,2.4089,2.4089,2.4089,2.4089,2.4014,2.4135,2.4175,2.4207,2.4207,2.4207,2.4207,2.4207,2.4207,2.4207,2.4207,2.4207,2.4207,2.4207,2.4232,2.4282,2.4293,2.4241,2.4219,2.4204,2.4192,2.4196,2.4196,2.4196,2.4196,2.4196,2.4196,2.4196,2.4181,2.4181,2.4167,2.4114,2.4093,2.4093,2.4077,2.4073,2.4073,2.4074,2.4074,2.4063,2.4063,2.4063,…
ABpr	14.73	2.4991,2.4991,2.4991,2.4991,2.4991,2.4991,2.4991,2.4991,2.4991,2.4991,2.4991,2.4991,2.4991,2.4991,2.4991,2.4991,2.4991,2.4991,2.4991,2.4991,2.4991,2.4991,2.4991,2.4991,2.4991,2.4991,2.4991,2.4991,2.4991,2.4991,2.4991,2.4991,2.4991,2.4991,2.4991,2.4991,2.4991,2.4991,2.4991,2.4991,2.4804,2.4804,2.4804,2.4804,2.4804,2.4804,2.4804,2.4804,2.4804,2.4804,2.4735,2.4735,2.4735,2.4735,2.4735,2.4735,2.4735,…
ABarp	16.28	2.5128,2.5128,2.5128,2.5128,2.5128,2.5128,2.5128,2.5128,2.5128,2.5128,2.5128,2.5128,2.5128,2.5128,2.5128,2.5128,2.5128,2.5128,2.5128,2.5128,2.5128,2.5128,2.5128,2.5128,2.5128,2.5128,2.5128,2.5128,2.5128,2.5128,2.5128,2.5128,2.5128,2.5128,2.5128,2.5224,2.5224,2.5224,2.5224,2.5224,2.5224,2.5224,2.5183,2.5183,2.5183,2.5183,2.5183,2.5183,2.5183,2.5165,2.5165,2.5165,2.5165,2.5165,2.5165,2.5165,2.5165,…
ABalpp	24.88	2.4087,2.4087,2.4112,2.4112,2.4112,2.4112,2.4112,2.4112,2.4112,2.4112,2.4112,2.4112,2.4112,2.4112,2.4112,2.4112,2.4112,2.4112,2.4112,2.4112,2.4112,2.4112,2.4092,2.4092,2.4092,2.4092,2.4092,2.4092,2.4282,2.4282,2.4282,2.4296,2.4296,2.4296,2.4296,2.4296,2.4296,2.4296,2.4296,2.4296,2.4296,2.4296,2.4296,2.4296,2.4296,2.4296,2.4296,2.4303,2.4303,2.4303,2.4303,2.4303,2.4303,2.4303,2.4303,2.4303,2.4406,…
ABalapp	28.7	2.4173,2.4263,2.4257,2.4257,2.4286,2.4286,2.4286,2.4286,2.4286,2.4286,2.4286,2.4286,2.4286,2.4286,2.4286,2.4286,2.4286,2.4286,2.4286,2.4286,2.4286,2.4286,2.4286,2.4294,2.4294,2.4314,2.4314,2.4281,2.4281,2.4281,2.4246,2.4246,2.4246,2.4246,2.4246,2.4246,2.4246,2.4246,2.4246,2.4246,2.4246,2.4246,2.4246,2.4246,2.4246,2.4246,2.4244,2.4244,2.4244,2.4208,2.4208,2.4208,2.4210,2.4210,2.4210,2.4210,2.4225,…
ABalaapp	33.95	2.4291,2.4254,2.4232,2.4232,2.4232,2.4232,2.4232,2.4232,2.4232,2.4232,2.4232,2.4232,2.4232,2.4232,2.4232,2.4232,2.4232,2.4232,2.4232,2.4238,2.4265,2.4265,2.4298,2.4298,2.4284,2.4284,2.4284,2.4284,2.4284,2.4284,2.4284,2.4284,2.4284,2.4284,2.4284,2.4284,2.4284,2.4284,2.4264,2.4264,2.4264,2.4263,2.4263,2.4276,2.4276,2.4276,2.4261,2.4261,2.4261,2.4261,2.4261,2.4261,2.4261,2.4261,2.4261,2.4261,2.4261,…
ABalaaapp	44.65	2.3809,2.3809,2.3809,2.3809,2.3809,2.3809,2.3809,2.3809,2.3809,2.3809,2.3809,2.3809,2.3809,2.3809,2.3809,2.4222,2.4261,2.4352,2.4352,2.4352,2.4352,2.4352,2.4352,2.4352,2.4352,2.4352,2.4352,2.4352,2.4352,2.4427,2.4392,2.4407,2.4479,2.4426,2.4447,2.4447,2.4447,2.4447,2.4447,2.4447,2.4447,2.4447,2.4447,2.4413,2.4413,2.4412,2.4423,2.4404,2.4404,2.4424,2.4450,2.4450,2.4450,2.4450,2.4450,2.4450,2.4450,…
ABpla	16.36	2.4420,2.4420,2.4420,2.4420,2.5016,2.5016,2.5016,2.5016,2.5016,2.5016,2.5016,2.5016,2.5016,2.5016,2.5016,2.5016,2.5016,2.5016,2.5016,2.5016,2.5016,2.5016,2.5016,2.5016,2.5016,2.5016,2.5016,2.5016,2.5016,2.5016,2.5016,2.5016,2.5016,2.5016,2.5016,2.5005,2.5005,2.5005,2.5005,2.5005,2.5005,2.5005,2.5042,2.5042,2.5042,2.5042,2.5042,2.5042,2.5042,2.5067,2.5067,2.5067,2.5067,2.5067,2.5067,2.5067,2.5067,…
ABaraa	24.63	2.4374,2.4383,2.4383,2.4343,2.4343,2.4343,2.4343,2.4343,2.4343,2.4343,2.4343,2.4343,2.4343,2.4343,2.4343,2.4343,2.4343,2.4343,2.4343,2.4343,2.4343,2.4343,2.4343,2.4343,2.4343,2.4343,2.4330,2.4330,2.4330,2.4337,2.4337,2.4337,2.4382,2.4382,2.4382,2.4382,2.4393,2.4393,2.4393,2.4393,2.4393,2.4393,2.4393,2.4393,2.4393,2.4393,2.4393,2.4393,2.4393,2.4393,2.4393,2.4393,2.4426,2.4426,2.4426,2.4426,2.4426,…
ABalpaa	28.46	2.4177,2.4120,2.4120,2.4210,2.4210,2.4210,2.4210,2.4210,2.4210,2.4210,2.4210,2.4210,2.4210,2.4210,2.4210,2.4210,2.4210,2.4210,2.4210,2.4210,2.4210,2.4210,2.4224,2.4224,2.4214,2.4214,2.4208,2.4208,2.4208,2.4196,2.4196,2.4196,2.4196,2.4196,2.4196,2.4196,2.4196,2.4196,2.4196,2.4196,2.4196,2.4196,2.4196,2.4196,2.4196,2.4198,2.4198,2.4198,2.4181,2.4181,2.4181,2.4189,2.4189,2.4189,2.4189,2.4173,2.4173,…
ABalapaa	34.83	2.4177,2.4427,2.4217,2.4217,2.4217,2.4217,2.4217,2.4217,2.4217,2.4217,2.4217,2.4217,2.4217,2.4217,2.4217,2.4217,2.4217,2.4217,2.4217,2.4235,2.4333,2.4333,2.4343,2.4337,2.4337,2.4311,2.4311,2.4311,2.4311,2.4311,2.4311,2.4311,2.4311,2.4311,2.4311,2.4311,2.4311,2.4307,2.4307,2.4209,2.4209,2.4195,2.4195,2.4195,2.4189,2.4189,2.4189,2.4197,2.4197,2.4197,2.4197,2.4197,2.4197,2.4197,2.4197,2.4197,2.4182,…
ABalaapaa	50.2	2.3793,2.3793,2.3793,2.3793,2.3793,2.3793,2.3793,2.3793,2.3793,2.3793,2.3793,2.3793,2.3793,2.3778,2.3952,2.3986,2.4022,2.4022,2.4022,2.4022,2.4022,2.4022,2.4022,2.4022,2.4022,2.4025,2.4034,2.4032,2.4052,2.4055,2.4066,2.4055,2.4054,2.4054,2.4054,2.4054,2.4054,2.4054,2.4063,2.4056,2.4027,2.4065,2.4054,2.4059,2.4059,2.4072,2.4087,2.4090,2.4090,2.4090,2.4085,2.4085,2.4123,2.4150,2.4150,2.4137,2.4174,…
ABplp	16.77	2.4253,2.4253,2.4253,2.4253,2.4327,2.4327,2.4327,2.4327,2.4327,2.4327,2.4327,2.4327,2.4327,2.4327,2.4327,2.4327,2.4327,2.4327,2.4327,2.4327,2.4327,2.4327,2.4327,2.4327,2.4327,2.4327,2.4327,2.4327,2.4327,2.4327,2.4332,2.4332,2.4332,2.4332,2.4332,2.4413,2.4413,2.4413,2.4413,2.4413,2.4413,2.4413,2.5357,2.5357,2.5357,2.5357,2.5357,2.5357,2.5357,2.5486,2.5486,2.5486,2.5486,2.5486,2.5486,2.5486,2.5486,…
ABarap	24.22	2.4609,2.4609,2.4600,2.4600,2.4545,2.4545,2.4545,2.4545,2.4545,2.4545,2.4545,2.4545,2.4545,2.4545,2.4545,2.4545,2.4545,2.4545,2.4545,2.4545,2.4545,2.4545,2.4545,2.4545,2.4545,2.4545,2.4545,2.4545,2.4492,2.4492,2.4492,2.4441,2.4441,2.4441,2.4441,2.4440,2.4440,2.4440,2.4440,2.4440,2.4440,2.4440,2.4440,2.4440,2.4440,2.4440,2.4440,2.4440,2.4440,2.4440,2.4440,2.4440,2.4440,2.4440,2.4440,2.4440,2.4491,…
ABalpap	27.63	2.4258,2.4258,2.4280,2.4267,2.4267,2.4267,2.4267,2.4267,2.4267,2.4267,2.4267,2.4267,2.4267,2.4267,2.4267,2.4267,2.4267,2.4267,2.4267,2.4267,2.4267,2.4307,2.4307,2.4344,2.4344,2.4413,2.4413,2.4413,2.4423,2.4423,2.4423,2.4432,2.4432,2.4432,2.4432,2.4432,2.4432,2.4432,2.4432,2.4432,2.4432,2.4432,2.4432,2.4432,2.4426,2.4426,2.4426,2.4515,2.4515,2.4515,2.4497,2.4497,2.4497,2.4497,2.4506,2.4506,2.4506,…
ABalapap	33.76	2.4433,2.4280,2.4223,2.4223,2.4223,2.4223,2.4223,2.4223,2.4223,2.4223,2.4223,2.4223,2.4223,2.4223,2.4223,2.4223,2.4223,2.4223,2.4223,2.4226,2.4208,2.4208,2.4191,2.4191,2.4188,2.4188,2.4168,2.4168,2.4168,2.4168,2.4168,2.4168,2.4168,2.4168,2.4168,2.4168,2.4168,2.4168,2.4158,2.4158,2.4114,2.4114,2.4114,2.4087,2.4087,2.4087,2.4082,2.4082,2.4082,2.4096,2.4096,2.4096,2.4096,2.4096,2.4096,2.4096,2.4096,…
ABalaapap	48.57	2.3977,2.3977,2.3977,2.3977,2.3977,2.3977,2.3977,2.3977,2.3977,2.3977,2.3977,2.3977,2.3977,2.4032,2.4017,2.4089,2.4140,2.4123,2.4123,2.4123,2.4123,2.4123,2.4123,2.4123,2.4123,2.4123,2.4119,2.4119,2.4165,2.4164,2.4166,2.4239,2.4239,2.4243,2.4243,2.4243,2.4243,2.4243,2.4243,2.4234,2.4234,2.4240,2.4227,2.4253,2.4253,2.4253,2.4203,2.4203,2.4203,2.4224,2.4224,2.4224,2.4231,2.4231,2.4231,2.4255,2.4264,…
ABpra	16.77	2.4425,2.4425,2.4425,2.4425,2.4345,2.4345,2.4345,2.4345,2.4345,2.4345,2.4345,2.4345,2.4345,2.4345,2.4345,2.4345,2.4345,2.4345,2.4345,2.4345,2.4345,2.4345,2.4345,2.4345,2.4345,2.4345,2.4345,2.4345,2.4345,2.4345,2.4345,2.4345,2.4345,2.4345,2.4345,2.4351,2.4351,2.4351,2.4351,2.4351,2.4351,2.4351,2.4402,2.4402,2.4402,2.4402,2.4402,2.4402,2.4402,2.4452,2.4452,2.4452,2.4452,2.4452,2.4452,2.4452,2.4452,…
ABarpa	25.27	2.4274,2.4275,2.4275,2.4334,2.4334,2.4354,2.4354,2.4354,2.4354,2.4354,2.4354,2.4354,2.4354,2.4354,2.4354,2.4354,2.4354,2.4354,2.4354,2.4354,2.4354,2.4354,2.4354,2.4349,2.4349,2.4349,2.4453,2.4453,2.4453,2.4429,2.4429,2.4429,2.4441,2.4441,2.4441,2.4441,2.4449,2.4449,2.4449,2.4449,2.4449,2.4449,2.4449,2.4449,2.4449,2.4449,2.4449,2.4449,2.4456,2.4456,2.4456,2.4456,2.4391,2.4391,2.4391,2.4391,2.4391,…
ABalppa	28.38	2.4606,2.4387,2.4387,2.4351,2.4351,2.4351,2.4351,2.4351,2.4351,2.4351,2.4351,2.4351,2.4351,2.4351,2.4351,2.4351,2.4351,2.4351,2.4351,2.4351,2.4351,2.4351,2.4423,2.4423,2.4419,2.4419,2.4459,2.4459,2.4459,2.4430,2.4430,2.4430,2.4430,2.4430,2.4430,2.4430,2.4430,2.4430,2.4430,2.4430,2.4430,2.4430,2.4430,2.4430,2.4430,2.4423,2.4423,2.4423,2.4392,2.4392,2.4392,2.4352,2.4352,2.4352,2.4352,2.4355,2.4355,…
ABalappa	37.53	2.4262,2.4286,2.4279,2.4279,2.4279,2.4279,2.4279,2.4279,2.4279,2.4279,2.4279,2.4279,2.4279,2.4279,2.4279,2.4279,2.4279,2.4300,2.4303,2.4303,2.4349,2.4371,2.4364,2.4364,2.4364,2.4364,2.4364,2.4364,2.4364,2.4364,2.4364,2.4364,2.4364,2.4364,2.4341,2.4341,2.4331,2.4331,2.4316,2.4316,2.4325,2.4325,2.4325,2.4307,2.4307,2.4307,2.4307,2.4307,2.4307,2.4307,2.4307,2.4294,2.4294,2.4294,2.4297,2.4297,2.4297,…
ABalaappa	48.75	2.4044,2.4062,2.4131,2.4131,2.4131,2.4131,2.4131,2.4131,2.4131,2.4131,2.4131,2.4131,2.4131,2.4131,2.4189,2.4165,2.4161,2.4157,2.4135,2.4135,2.4135,2.4135,2.4135,2.4135,2.4135,2.4135,2.4135,2.4126,2.4115,2.4118,2.4118,2.4124,2.4121,2.4119,2.4119,2.4119,2.4119,2.4119,2.4119,2.4119,2.4119,2.4145,2.4169,2.4169,2.4182,2.4206,2.4206,2.4202,2.4202,2.4215,2.4215,2.4215,2.4215,2.4215,2.4173,2.4173,2.4223,…
ABprp	17.26	2.4320,2.4320,2.4320,2.4320,2.4331,2.4331,2.4331,2.4331,2.4331,2.4331,2.4331,2.4331,2.4331,2.4331,2.4331,2.4331,2.4331,2.4331,2.4331,2.4331,2.4331,2.4331,2.4331,2.4331,2.4331,2.4331,2.4331,2.4331,2.4331,2.4331,2.4331,2.4331,2.4331,2.4331,2.4331,2.4481,2.4481,2.4481,2.4481,2.4481,2.4481,2.4481,2.4788,2.4788,2.4788,2.4788,2.4788,2.4788,2.4788,2.4826,2.4826,2.4826,2.4826,2.4826,2.4826,2.4826,2.4826,…
ABarpp	26.58	2.4484,2.4484,2.4456,2.4456,2.4456,2.4436,2.4436,2.4436,2.4436,2.4436,2.4436,2.4436,2.4436,2.4436,2.4436,2.4436,2.4436,2.4436,2.4436,2.4436,2.4436,2.4436,2.4436,2.4436,2.4436,2.4503,2.4503,2.4503,2.4467,2.4467,2.4467,2.4475,2.4475,2.4475,2.4467,2.4467,2.4467,2.4467,2.4467,2.4467,2.4467,2.4467,2.4467,2.4467,2.4467,2.4467,2.4467,2.4467,2.4467,2.4467,2.4429,2.4429,2.4429,2.4429,2.4520,2.4520,2.4520,…
ABalppp	27.39	2.4148,2.4148,2.4136,2.4149,2.4149,2.4149,2.4149,2.4149,2.4149,2.4149,2.4149,2.4149,2.4149,2.4149,2.4149,2.4149,2.4149,2.4149,2.4149,2.4149,2.4149,2.4149,2.4149,2.4228,2.4228,2.4310,2.4310,2.4310,2.4305,2.4305,2.4305,2.4336,2.4336,2.4336,2.4336,2.4336,2.4336,2.4336,2.4336,2.4336,2.4336,2.4336,2.4336,2.4336,2.4336,2.4336,2.4336,2.4298,2.4298,2.4298,2.4299,2.4299,2.4299,2.4299,2.4307,2.4307,2.4307,…
ABalappp	32.94	2.4169,2.4080,2.4072,2.4072,2.4072,2.4072,2.4072,2.4072,2.4072,2.4072,2.4072,2.4072,2.4072,2.4072,2.4072,2.4072,2.4072,2.4095,2.4095,2.4095,2.4110,2.4163,2.4163,2.4169,2.4169,2.4202,2.4202,2.4202,2.4202,2.4202,2.4202,2.4202,2.4202,2.4202,2.4202,2.4199,2.4199,2.4199,2.4199,2.4242,2.4242,2.4242,2.4237,2.4237,2.4237,2.4236,2.4236,2.4236,2.4284,2.4284,2.4284,2.4284,2.4284,2.4284,2.4280,2.4280,2.4280,…
ABalaappp	42.94	2.4073,2.4075,2.4096,2.4096,2.4096,2.4096,2.4096,2.4096,2.4096,2.4096,2.4096,2.4096,2.4096,2.4096,2.4096,2.4096,2.4136,2.4182,2.4175,2.4187,2.4189,2.4189,2.4189,2.4189,2.4189,2.4189,2.4189,2.4189,2.4189,2.4189,2.4189,2.4184,2.4184,2.4242,2.4262,2.4262,2.4263,2.4263,2.4256,2.4256,2.4256,2.4256,2.4256,2.4256,2.4256,2.4256,2.4256,2.4302,2.4302,2.4311,2.4311,2.4327,2.4327,2.4338,2.4338,2.4338,2.4341,…
ABplaa	24.21	2.4708,2.4708,2.4729,2.4729,2.4739,2.4739,2.4739,2.4739,2.4739,2.4739,2.4739,2.4739,2.4739,2.4739,2.4739,2.4739,2.4739,2.4739,2.4739,2.4739,2.4739,2.4739,2.4739,2.4739,2.4739,2.4739,2.4739,2.4739,2.4751,2.4751,2.4751,2.4847,2.4847,2.4847,2.4847,2.4870,2.4870,2.4870,2.4870,2.4870,2.4870,2.4870,2.4870,2.4870,2.4870,2.4870,2.4870,2.4870,2.4870,2.4870,2.4870,2.4870,2.4870,2.4870,2.4870,2.4870,2.4977,…
ABaraaa	28.47	2.4193,2.4305,2.4305,2.4305,2.4305,2.4305,2.4305,2.4305,2.4305,2.4305,2.4305,2.4305,2.4305,2.4305,2.4305,2.4305,2.4305,2.4305,2.4305,2.4305,2.4287,2.4287,2.4287,2.4287,2.4292,2.4292,2.4313,2.4313,2.4313,2.4313,2.4313,2.4313,2.4314,2.4314,2.4314,2.4314,2.4314,2.4314,2.4314,2.4314,2.4314,2.4314,2.4313,2.4313,2.4313,2.4313,2.4313,2.4313,2.4278,2.4278,2.4278,2.4282,2.4282,2.4282,2.4282,2.4282,2.4282,…
ABalpaaa	37.61	2.4414,2.4391,2.4351,2.4351,2.4351,2.4351,2.4351,2.4351,2.4351,2.4351,2.4351,2.4351,2.4351,2.4351,2.4351,2.4351,2.4351,2.4298,2.4309,2.4309,2.4262,2.4243,2.4267,2.4267,2.4267,2.4267,2.4267,2.4267,2.4267,2.4267,2.4267,2.4267,2.4267,2.4267,2.4260,2.4260,2.4243,2.4243,2.4268,2.4268,2.4231,2.4231,2.4236,2.4236,2.4236,2.4236,2.4236,2.4236,2.4236,2.4236,2.4236,2.4222,2.4222,2.4222,2.4220,2.4220,2.4220,…
ABalapaaa	48.06	2.4186,2.4186,2.4186,2.4186,2.4186,2.4186,2.4186,2.4186,2.4186,2.4186,2.4186,2.4186,2.4186,2.4186,2.4026,2.4049,2.4043,2.4049,2.4049,2.4049,2.4049,2.4049,2.4049,2.4049,2.4049,2.4049,2.4049,2.4049,2.4133,2.4139,2.4139,2.4121,2.4126,2.4129,2.4129,2.4129,2.4129,2.4129,2.4129,2.4129,2.4129,2.4103,2.4088,2.4057,2.4057,2.4057,2.4066,2.4061,2.4061,2.4039,2.4039,2.4039,2.4039,2.4039,2.4039,2.4016,2.4017,…
ABplap	24.05	2.4261,2.4261,2.4334,2.4334,2.4330,2.4330,2.4330,2.4330,2.4330,2.4330,2.4330,2.4330,2.4330,2.4330,2.4330,2.4330,2.4330,2.4330,2.4330,2.4330,2.4330,2.4330,2.4330,2.4330,2.4330,2.4347,2.4347,2.4347,2.4371,2.4371,2.4371,2.4431,2.4431,2.4431,2.4431,2.4451,2.4451,2.4451,2.4451,2.4451,2.4451,2.4451,2.4451,2.4451,2.4451,2.4451,2.4451,2.4451,2.4451,2.4451,2.4451,2.4450,2.4450,2.4450,2.4450,2.4450,2.4496,…
ABaraap	27.4	2.4520,2.4520,2.4435,2.4435,2.4435,2.4435,2.4435,2.4435,2.4435,2.4435,2.4435,2.4435,2.4435,2.4435,2.4435,2.4435,2.4435,2.4435,2.4435,2.4435,2.4435,2.4463,2.4463,2.4463,2.4463,2.4504,2.4504,2.4504,2.4540,2.4540,2.4540,2.4565,2.4565,2.4565,2.4565,2.4565,2.4565,2.4565,2.4565,2.4565,2.4565,2.4565,2.4565,2.4565,2.4570,2.4570,2.4570,2.4570,2.4570,2.4570,2.4526,2.4526,2.4526,2.4526,2.4525,2.4525,2.4525,…
ABalpaap	31.73	2.4276,2.4385,2.4388,2.4356,2.4356,2.4356,2.4356,2.4356,2.4356,2.4356,2.4356,2.4356,2.4356,2.4356,2.4356,2.4356,2.4356,2.4356,2.4356,2.4342,2.4342,2.4369,2.4369,2.4400,2.4400,2.4389,2.4389,2.4410,2.4410,2.4410,2.4410,2.4410,2.4410,2.4410,2.4410,2.4410,2.4410,2.4410,2.4410,2.4410,2.4406,2.4406,2.4402,2.4402,2.4402,2.4421,2.4421,2.4421,2.4451,2.4451,2.4451,2.4450,2.4450,2.4450,2.4450,2.4450,2.4450,…
ABalapaap	45.31	2.3829,2.3829,2.3829,2.3829,2.3829,2.3829,2.3829,2.3829,2.3829,2.3829,2.3829,2.3829,2.3829,2.3829,2.3829,2.3954,2.4167,2.4152,2.4152,2.4152,2.4152,2.4152,2.4152,2.4152,2.4152,2.4152,2.4152,2.4152,2.4167,2.4192,2.4204,2.4193,2.4146,2.4105,2.4105,2.4105,2.4105,2.4105,2.4105,2.4105,2.4105,2.4105,2.4123,2.4114,2.4114,2.4143,2.4169,2.4187,2.4187,2.4178,2.4178,2.4178,2.4178,2.4178,2.4178,2.4178,2.4165,…
ABplpa	24.62	2.4307,2.4307,2.4335,2.4335,2.4339,2.4339,2.4339,2.4339,2.4339,2.4339,2.4339,2.4339,2.4339,2.4339,2.4339,2.4339,2.4339,2.4339,2.4339,2.4339,2.4339,2.4339,2.4339,2.4339,2.4339,2.4368,2.4368,2.4368,2.4544,2.4544,2.4544,2.4583,2.4583,2.4583,2.4583,2.4582,2.4582,2.4582,2.4582,2.4582,2.4582,2.4582,2.4582,2.4582,2.4582,2.4582,2.4582,2.4582,2.4582,2.4582,2.4582,2.4586,2.4586,2.4586,2.4586,2.4586,2.4594,…
ABarapa	28.3	2.4183,2.4183,2.4331,2.4329,2.4329,2.4329,2.4329,2.4329,2.4329,2.4329,2.4329,2.4329,2.4329,2.4329,2.4329,2.4329,2.4329,2.4329,2.4329,2.4329,2.4329,2.4329,2.4329,2.4329,2.4516,2.4516,2.4516,2.4563,2.4563,2.4533,2.4533,2.4533,2.4533,2.4533,2.4533,2.4533,2.4533,2.4533,2.4533,2.4533,2.4533,2.4533,2.4533,2.4533,2.4533,2.4533,2.4533,2.4533,2.4444,2.4444,2.4444,2.4444,2.4422,2.4422,2.4422,2.4408,2.4408,…
ABalpapa	33.86	2.4265,2.4233,2.4200,2.4211,2.4211,2.4211,2.4211,2.4211,2.4211,2.4211,2.4211,2.4211,2.4211,2.4211,2.4211,2.4211,2.4211,2.4211,2.4211,2.4199,2.4162,2.4162,2.4127,2.4127,2.4124,2.4124,2.4116,2.4116,2.4116,2.4116,2.4116,2.4116,2.4116,2.4116,2.4116,2.4116,2.4116,2.4116,2.4116,2.4116,2.4116,2.4106,2.4106,2.4137,2.4137,2.4137,2.4150,2.4150,2.4150,2.4142,2.4142,2.4142,2.4142,2.4142,2.4142,2.4142,2.4142,…
ABalapapa	49.15	2.4285,2.4285,2.4285,2.4285,2.4285,2.4285,2.4285,2.4285,2.4285,2.4285,2.4285,2.4285,2.4285,2.4284,2.4429,2.4296,2.4299,2.4299,2.4299,2.4299,2.4299,2.4299,2.4299,2.4299,2.4299,2.4299,2.4278,2.4244,2.4172,2.4166,2.4149,2.4128,2.4096,2.4096,2.4096,2.4096,2.4096,2.4096,2.4096,2.4104,2.4093,2.4093,2.4135,2.4152,2.4152,2.4129,2.4120,2.4114,2.4114,2.4114,2.4114,2.4114,2.4126,2.4130,2.4130,2.4130,2.4164,…
ABplpp	24.94	2.4431,2.4297,2.4297,2.4257,2.4257,2.4264,2.4264,2.4264,2.4264,2.4264,2.4264,2.4264,2.4264,2.4264,2.4264,2.4264,2.4264,2.4264,2.4264,2.4264,2.4264,2.4264,2.4264,2.4264,2.4264,2.4264,2.4478,2.4478,2.4478,2.4694,2.4694,2.4694,2.4741,2.4741,2.4741,2.4741,2.4753,2.4753,2.4753,2.4753,2.4753,2.4753,2.4753,2.4753,2.4753,2.4753,2.4753,2.4753,2.4753,2.4753,2.4753,2.4753,2.4806,2.4806,2.4806,2.4806,2.4806,…
ABarapp	28.87	2.3785,2.4176,2.4219,2.4219,2.4219,2.4219,2.4219,2.4219,2.4219,2.4219,2.4219,2.4219,2.4219,2.4219,2.4219,2.4219,2.4219,2.4219,2.4219,2.4219,2.4219,2.4219,2.4219,2.4321,2.4321,2.4419,2.4419,2.4403,2.4403,2.4403,2.4413,2.4413,2.4413,2.4413,2.4413,2.4413,2.4413,2.4413,2.4413,2.4413,2.4413,2.4413,2.4413,2.4413,2.4413,2.4413,2.4416,2.4416,2.4416,2.4487,2.4487,2.4487,2.4513,2.4513,2.4513,2.4513,2.4520,…
ABalpapp	31.16	2.4272,2.4411,2.4379,2.4379,2.4379,2.4379,2.4379,2.4379,2.4379,2.4379,2.4379,2.4379,2.4379,2.4379,2.4379,2.4379,2.4379,2.4379,2.4379,2.4379,2.4394,2.4394,2.4485,2.4485,2.4496,2.4496,2.4494,2.4494,2.4494,2.4494,2.4494,2.4494,2.4494,2.4494,2.4494,2.4494,2.4494,2.4494,2.4494,2.4494,2.4494,2.4494,2.4494,2.4494,2.4500,2.4500,2.4500,2.4467,2.4467,2.4467,2.4451,2.4451,2.4451,2.4451,2.4451,2.4451,2.4451,…
ABalapapp	42.1	2.4439,2.4439,2.4439,2.4439,2.4439,2.4439,2.4439,2.4439,2.4439,2.4439,2.4439,2.4439,2.4439,2.4439,2.4439,2.4449,2.4456,2.4502,2.4380,2.4380,2.4380,2.4380,2.4380,2.4380,2.4380,2.4380,2.4380,2.4380,2.4380,2.4380,2.4383,2.4383,2.4392,2.4339,2.4286,2.4273,2.4277,2.4277,2.4277,2.4277,2.4277,2.4277,2.4277,2.4277,2.4277,2.4262,2.4262,2.4271,2.4271,2.4215,2.4228,2.4228,2.4244,2.4244,2.4261,2.4261,2.4261,…
ABpraa	24.28	2.3968,2.4344,2.4344,2.4356,2.4356,2.4381,2.4381,2.4422,2.4422,2.4422,2.4422,2.4422,2.4422,2.4422,2.4422,2.4422,2.4422,2.4422,2.4422,2.4422,2.4422,2.4422,2.4422,2.4422,2.4422,2.4422,2.4519,2.4519,2.4519,2.4587,2.4587,2.4587,2.4727,2.4727,2.4727,2.4727,2.4741,2.4741,2.4741,2.4741,2.4736,2.4736,2.4736,2.4736,2.4736,2.4736,2.4736,2.4736,2.4736,2.4736,2.4736,2.4736,2.4753,2.4753,2.4753,2.4753,2.4753,…
ABarpaa	26.01	2.4191,2.4191,2.4178,2.4198,2.4198,2.4255,2.4255,2.4255,2.4255,2.4255,2.4255,2.4255,2.4255,2.4255,2.4255,2.4255,2.4255,2.4255,2.4255,2.4255,2.4255,2.4255,2.4255,2.4255,2.4255,2.4242,2.4242,2.4242,2.4296,2.4296,2.4296,2.4287,2.4287,2.4287,2.4281,2.4281,2.4281,2.4281,2.4281,2.4281,2.4281,2.4281,2.4281,2.4281,2.4281,2.4281,2.4281,2.4281,2.4281,2.4281,2.4294,2.4294,2.4294,2.4294,2.4236,2.4236,2.4236,…
ABalppaa	39.4	2.4114,2.4299,2.4280,2.4219,2.4219,2.4219,2.4219,2.4219,2.4219,2.4219,2.4219,2.4219,2.4219,2.4219,2.4219,2.4219,2.4200,2.4204,2.4203,2.4217,2.4217,2.4206,2.4206,2.4216,2.4216,2.4216,2.4216,2.4216,2.4216,2.4216,2.4216,2.4216,2.4211,2.4211,2.4175,2.4156,2.4156,2.4073,2.4073,2.4060,2.4060,2.4060,2.4060,2.4051,2.4051,2.4051,2.4051,2.4051,2.4049,2.4049,2.4075,2.4075,2.4058,2.4058,2.4058,2.4043,2.4043,…
ABalappaa	53.71	2.4088,2.4088,2.4088,2.4088,2.4088,2.4088,2.4088,2.4088,2.4088,2.4088,2.4088,2.4088,2.4024,2.4117,2.4117,2.4118,2.4118,2.4118,2.4118,2.4118,2.4118,2.4118,2.4118,2.4118,2.4140,2.4148,2.4161,2.4149,2.4115,2.4126,2.4126,2.4126,2.4126,2.4126,2.4126,2.4157,2.4161,2.4161,2.4135,2.4116,2.4126,2.4136,2.4151,2.4152,2.4152,2.4152,2.4152,2.4122,2.4122,2.4122,2.4154,2.4154,2.4207,2.4228,2.4228,2.4222,2.4202,…
ABprap	23.98	2.4184,2.4184,2.4061,2.4061,2.4070,2.4070,2.4070,2.4070,2.4070,2.4070,2.4070,2.4070,2.4070,2.4070,2.4070,2.4070,2.4070,2.4070,2.4070,2.4070,2.4070,2.4070,2.4070,2.4070,2.4070,2.4070,2.4070,2.4070,2.4151,2.4151,2.4151,2.4216,2.4216,2.4216,2.4216,2.4230,2.4230,2.4230,2.4230,2.4230,2.4230,2.4230,2.4230,2.4230,2.4230,2.4230,2.4230,2.4230,2.4230,2.4230,2.4230,2.4230,2.4230,2.4230,2.4230,2.4230,2.4267,…
ABarpap	27.32	2.4334,2.4378,2.4378,2.4366,2.4420,2.4420,2.4420,2.4420,2.4420,2.4420,2.4420,2.4420,2.4420,2.4420,2.4420,2.4420,2.4420,2.4420,2.4420,2.4420,2.4420,2.4420,2.4420,2.4420,2.4579,2.4579,2.4746,2.4746,2.4746,2.4754,2.4754,2.4754,2.4740,2.4740,2.4740,2.4740,2.4740,2.4740,2.4740,2.4740,2.4740,2.4740,2.4740,2.4740,2.4740,2.4740,2.4740,2.4740,2.4716,2.4716,2.4716,2.4686,2.4686,2.4686,2.4686,2.4658,2.4658,…
ABalppap	33.85	2.4204,2.4409,2.4409,2.4404,2.4404,2.4404,2.4404,2.4404,2.4404,2.4404,2.4404,2.4404,2.4404,2.4404,2.4404,2.4404,2.4404,2.4404,2.4404,2.4423,2.4415,2.4415,2.4336,2.4336,2.4336,2.4336,2.4313,2.4313,2.4313,2.4313,2.4313,2.4313,2.4313,2.4313,2.4313,2.4313,2.4313,2.4313,2.4305,2.4305,2.4332,2.4332,2.4332,2.4347,2.4347,2.4347,2.4347,2.4347,2.4347,2.4358,2.4358,2.4358,2.4358,2.4358,2.4358,2.4358,2.4358,…
ABalappap	45.13	2.4052,2.4052,2.4052,2.4052,2.4052,2.4052,2.4052,2.4052,2.4052,2.4052,2.4052,2.4052,2.4052,2.4052,2.4085,2.4164,2.4293,2.4302,2.4308,2.4308,2.4308,2.4308,2.4308,2.4308,2.4308,2.4308,2.4308,2.4308,2.4330,2.4330,2.4334,2.4408,2.4425,2.4425,2.4418,2.4412,2.4412,2.4412,2.4412,2.4412,2.4412,2.4412,2.4418,2.4418,2.4418,2.4443,2.4453,2.4476,2.4476,2.4476,2.4525,2.4525,2.4525,2.4525,2.4525,2.4525,2.4536,…
ABprpa	25.02	2.4652,2.4652,2.4570,2.4570,2.4531,2.4531,2.4531,2.4531,2.4531,2.4531,2.4531,2.4531,2.4531,2.4531,2.4531,2.4531,2.4531,2.4531,2.4531,2.4531,2.4531,2.4531,2.4564,2.4564,2.4564,2.4586,2.4586,2.4586,2.4682,2.4682,2.4682,2.4705,2.4705,2.4705,2.4705,2.4733,2.4733,2.4733,2.4733,2.4733,2.4733,2.4733,2.4733,2.4733,2.4733,2.4733,2.4733,2.4725,2.4725,2.4725,2.4725,2.4730,2.4730,2.4730,2.4730,2.4730,2.4725,…
ABarppa	27.07	2.4097,2.4097,2.4182,2.4158,2.4158,2.4158,2.4158,2.4158,2.4158,2.4158,2.4158,2.4158,2.4158,2.4158,2.4158,2.4158,2.4158,2.4158,2.4158,2.4158,2.4158,2.4158,2.4158,2.4146,2.4146,2.4209,2.4209,2.4209,2.4197,2.4197,2.4197,2.4207,2.4207,2.4207,2.4207,2.4207,2.4207,2.4207,2.4207,2.4207,2.4207,2.4207,2.4207,2.4207,2.4207,2.4207,2.4207,2.4219,2.4219,2.4219,2.4154,2.4154,2.4154,2.4154,2.4130,2.4130,2.4130,…
ABalpppa	34.33	2.4206,2.4424,2.4406,2.4406,2.4406,2.4406,2.4406,2.4406,2.4406,2.4406,2.4406,2.4406,2.4406,2.4406,2.4406,2.4406,2.4406,2.4406,2.4363,2.4390,2.4384,2.4384,2.4372,2.4372,2.4380,2.4380,2.4370,2.4370,2.4370,2.4370,2.4370,2.4370,2.4370,2.4370,2.4370,2.4370,2.4381,2.4381,2.4365,2.4365,2.4352,2.4352,2.4352,2.4297,2.4297,2.4297,2.4301,2.4301,2.4301,2.4303,2.4303,2.4303,2.4303,2.4303,2.4303,2.4279,2.4279,…
ABalapppa	44.8	2.4098,2.4098,2.4098,2.4098,2.4098,2.4098,2.4098,2.4098,2.4098,2.4098,2.4098,2.4098,2.4098,2.4098,2.4098,2.4192,2.4251,2.4317,2.4301,2.4301,2.4301,2.4301,2.4301,2.4301,2.4301,2.4301,2.4301,2.4301,2.4301,2.4284,2.4273,2.4377,2.4501,2.4516,2.4498,2.4504,2.4504,2.4504,2.4504,2.4504,2.4504,2.4504,2.4504,2.4520,2.4520,2.4525,2.4527,2.4446,2.4446,2.4439,2.4412,2.4412,2.4432,2.4432,2.4432,2.4432,2.4432,…
ABprpp	25.35	2.3967,2.4002,2.4002,2.4065,2.4065,2.4049,2.4049,2.4049,2.4049,2.4049,2.4049,2.4049,2.4049,2.4049,2.4049,2.4049,2.4049,2.4049,2.4049,2.4049,2.4049,2.4049,2.4049,2.4074,2.4074,2.4074,2.4171,2.4171,2.4171,2.4228,2.4228,2.4228,2.4245,2.4245,2.4245,2.4245,2.4265,2.4265,2.4265,2.4265,2.4265,2.4265,2.4265,2.4265,2.4265,2.4265,2.4265,2.4265,2.4283,2.4283,2.4283,2.4283,2.4313,2.4313,2.4313,2.4313,2.4313,…
ABarppp	28.05	2.4068,2.4068,2.4038,2.4059,2.4059,2.4059,2.4059,2.4059,2.4059,2.4059,2.4059,2.4059,2.4059,2.4059,2.4059,2.4059,2.4059,2.4059,2.4059,2.4059,2.4059,2.4059,2.4111,2.4111,2.4246,2.4246,2.4246,2.4309,2.4309,2.4323,2.4323,2.4323,2.4323,2.4323,2.4323,2.4323,2.4323,2.4323,2.4323,2.4323,2.4323,2.4323,2.4323,2.4323,2.4323,2.4319,2.4319,2.4319,2.4297,2.4297,2.4297,2.4397,2.4397,2.4397,2.4397,2.4416,2.4416,…
ABalpppp	31.88	2.3889,2.3896,2.3885,2.3906,2.3906,2.3906,2.3906,2.3906,2.3906,2.3906,2.3906,2.3906,2.3906,2.3906,2.3906,2.3906,2.3906,2.3906,2.3906,2.3906,2.3906,2.3979,2.3979,2.3960,2.3960,2.3971,2.3971,2.3977,2.3977,2.3977,2.3977,2.3977,2.3977,2.3977,2.3977,2.3977,2.3977,2.3977,2.3977,2.3977,2.3977,2.3977,2.4005,2.4005,2.4005,2.4045,2.4045,2.4045,2.4069,2.4069,2.4069,2.4068,2.4068,2.4068,2.4068,2.4068,2.4068,…
ABalapppp	43.8	2.3802,2.3802,2.3802,2.3802,2.3802,2.3802,2.3802,2.3802,2.3802,2.3802,2.3802,2.3802,2.3802,2.3802,2.3802,2.3802,2.4028,2.4063,2.4081,2.4081,2.4081,2.4081,2.4081,2.4081,2.4081,2.4081,2.4081,2.4081,2.4061,2.4061,2.4058,2.4100,2.4161,2.4185,2.4207,2.4209,2.4214,2.4214,2.4214,2.4214,2.4214,2.4229,2.4229,2.4229,2.4229,2.4238,2.4213,2.4251,2.4251,2.4267,2.4285,2.4285,2.4301,2.4301,2.4319,2.4315,2.4315,…
ABplaaa	27.71	2.5068,2.5125,2.5125,2.5122,2.5096,2.5096,2.5084,2.5084,2.5084,2.5084,2.5084,2.5084,2.5084,2.5084,2.5084,2.5084,2.5084,2.5084,2.5084,2.5084,2.5084,2.5084,2.5111,2.5111,2.5038,2.5038,2.4986,2.4986,2.4986,2.4939,2.4939,2.4939,2.4929,2.4929,2.4929,2.4901,2.4901,2.4901,2.4901,2.4901,2.4901,2.4901,2.4901,2.4901,2.4901,2.4862,2.4862,2.4862,2.4802,2.4802,2.4802,2.4770,2.4770,2.4770,2.4770,2.4754,2.4754,…
ABaraaaa	37.63	2.3947,2.3947,2.3947,2.3947,2.3947,2.3947,2.3947,2.3947,2.3947,2.3947,2.3947,2.3947,2.3947,2.3947,2.3947,2.3947,2.3947,2.3947,2.3955,2.4018,2.4107,2.4107,2.4107,2.4107,2.4107,2.4107,2.4107,2.4107,2.4107,2.4107,2.4107,2.4107,2.4107,2.4107,2.4107,2.4115,2.4122,2.4122,2.4145,2.4090,2.4081,2.4081,2.4081,2.4081,2.4081,2.4081,2.4081,2.4081,2.4081,2.4081,2.4081,2.4081,2.4076,2.4076,2.4078,2.4078,2.4068,…
ABalpaaaa	48.81	2.3989,2.3989,2.3989,2.3989,2.3989,2.3989,2.3989,2.3989,2.3989,2.3989,2.3989,2.3989,2.3989,2.3989,2.4000,2.4116,2.4081,2.4081,2.4081,2.4081,2.4081,2.4081,2.4081,2.4081,2.4081,2.4081,2.4081,2.4081,2.4115,2.4050,2.4033,2.4049,2.4049,2.4049,2.4049,2.4049,2.4049,2.4049,2.4049,2.4049,2.4031,2.4040,2.4038,2.4055,2.4055,2.4032,2.3989,2.3989,2.3989,2.3989,2.3989,2.3989,2.3989,2.4005,2.4005,2.3990,2.4019,…
ABplaap	26.33	2.4535,2.4535,2.4638,2.4579,2.4579,2.4547,2.4547,2.4547,2.4547,2.4547,2.4547,2.4547,2.4547,2.4547,2.4547,2.4547,2.4547,2.4547,2.4547,2.4547,2.4547,2.4547,2.4547,2.4547,2.4547,2.4527,2.4527,2.4527,2.4587,2.4587,2.4587,2.4598,2.4598,2.4598,2.4628,2.4628,2.4628,2.4628,2.4628,2.4628,2.4628,2.4628,2.4628,2.4628,2.4628,2.4628,2.4628,2.4628,2.4628,2.4628,2.4639,2.4639,2.4639,2.4639,2.4675,2.4675,2.4675,…
ABaraaap	32.07	2.4117,2.4117,2.4117,2.4117,2.4117,2.4117,2.4117,2.4117,2.4117,2.4117,2.4117,2.4117,2.4117,2.4117,2.4117,2.4117,2.4117,2.4117,2.4117,2.4117,2.4117,2.4123,2.4248,2.4297,2.4301,2.4301,2.4301,2.4301,2.4301,2.4301,2.4301,2.4301,2.4301,2.4301,2.4301,2.4301,2.4301,2.4301,2.4301,2.4301,2.4301,2.4301,2.4336,2.4336,2.4381,2.4381,2.4428,2.4428,2.4425,2.4425,2.4425,2.4425,2.4425,2.4425,2.4425,2.4425,2.4425,…
ABalpaaap	48.97	2.3852,2.3852,2.3852,2.3852,2.3852,2.3852,2.3852,2.3852,2.3852,2.3852,2.3852,2.3852,2.3852,2.3852,2.3914,2.3960,2.4005,2.4005,2.4005,2.4005,2.4005,2.4005,2.4005,2.4005,2.4005,2.4005,2.4005,2.4006,2.4022,2.4033,2.4029,2.4015,2.4008,2.4008,2.4008,2.4008,2.4008,2.4008,2.4008,2.4008,2.4015,2.4022,2.4035,2.4030,2.4030,2.4085,2.4096,2.4093,2.4093,2.4093,2.4093,2.4093,2.4093,2.4083,2.4083,2.4090,2.4119,…
ABplapa	27.07	2.4210,2.4549,2.4569,2.4569,2.4569,2.4569,2.4569,2.4569,2.4569,2.4569,2.4569,2.4569,2.4569,2.4569,2.4569,2.4569,2.4569,2.4569,2.4569,2.4569,2.4569,2.4569,2.4592,2.4592,2.4592,2.4620,2.4620,2.4689,2.4689,2.4689,2.4661,2.4661,2.4661,2.4661,2.4661,2.4661,2.4661,2.4661,2.4661,2.4661,2.4661,2.4661,2.4661,2.4661,2.4661,2.4661,2.4643,2.4643,2.4643,2.4642,2.4642,2.4642,2.4642,2.4492,2.4492,2.4492,2.4492,…
ABaraapa	33.45	2.4917,2.4774,2.4588,2.4583,2.4583,2.4583,2.4583,2.4583,2.4583,2.4583,2.4583,2.4583,2.4583,2.4583,2.4583,2.4583,2.4583,2.4583,2.4583,2.4596,2.4500,2.4500,2.4427,2.4427,2.4459,2.4459,2.4426,2.4426,2.4426,2.4426,2.4426,2.4426,2.4426,2.4426,2.4426,2.4426,2.4426,2.4426,2.4393,2.4393,2.4387,2.4387,2.4387,2.4354,2.4354,2.4354,2.4372,2.4372,2.4372,2.4383,2.4383,2.4383,2.4383,2.4383,2.4383,2.4383,2.4383,…
ABalpaapa	38.66	2.3884,2.3939,2.3949,2.3949,2.3949,2.3949,2.3949,2.3949,2.3949,2.3949,2.3949,2.3949,2.3949,2.3949,2.3949,2.3957,2.3969,2.3946,2.3945,2.3945,2.4005,2.4005,2.4013,2.4013,2.4013,2.4013,2.4013,2.4013,2.4013,2.4013,2.4013,2.4003,2.4014,2.4014,2.4084,2.4084,2.4095,2.4095,2.4130,2.4130,2.4147,2.4147,2.4146,2.4146,2.4146,2.4146,2.4146,2.4142,2.4142,2.4135,2.4135,2.4119,2.4119,2.4119,2.4128,2.4128,2.4128,…
ABplapp	27.64	2.4460,2.4310,2.4310,2.4286,2.4284,2.4284,2.4284,2.4284,2.4284,2.4284,2.4284,2.4284,2.4284,2.4284,2.4284,2.4284,2.4284,2.4284,2.4284,2.4284,2.4284,2.4284,2.4284,2.4284,2.4475,2.4475,2.4577,2.4577,2.4577,2.4596,2.4596,2.4596,2.4621,2.4621,2.4621,2.4621,2.4621,2.4621,2.4621,2.4621,2.4621,2.4621,2.4621,2.4621,2.4621,2.4621,2.4621,2.4621,2.4736,2.4736,2.4736,2.4736,2.4765,2.4765,2.4765,2.4819,2.4819,…
ABaraapp	32.46	2.4362,2.4381,2.4280,2.4280,2.4280,2.4280,2.4280,2.4280,2.4280,2.4280,2.4280,2.4280,2.4280,2.4280,2.4280,2.4280,2.4280,2.4280,2.4280,2.4328,2.4328,2.4399,2.4399,2.4392,2.4392,2.4459,2.4459,2.4459,2.4459,2.4459,2.4459,2.4459,2.4459,2.4459,2.4459,2.4459,2.4459,2.4459,2.4459,2.4469,2.4469,2.4469,2.4402,2.4402,2.4402,2.4412,2.4412,2.4412,2.4429,2.4429,2.4429,2.4429,2.4429,2.4429,2.4429,2.4429,2.4429,…
ABalpaapp	45.55	2.4582,2.4203,2.4245,2.4245,2.4245,2.4245,2.4245,2.4245,2.4245,2.4245,2.4245,2.4245,2.4261,2.4261,2.4274,2.4290,2.4401,2.4394,2.4389,2.4397,2.4397,2.4397,2.4397,2.4397,2.4397,2.4385,2.4385,2.4385,2.4408,2.4408,2.4424,2.4401,2.4391,2.4391,2.4367,2.4359,2.4359,2.4359,2.4368,2.4368,2.4368,2.4368,2.4368,2.4354,2.4339,2.4339,2.4386,2.4386,2.4493,2.4493,2.4502,2.4513,2.4525,2.4525,2.4525,2.4525,2.4525,…
ABplpaa	28.13	2.4451,2.4449,2.4449,2.4440,2.4464,2.4464,2.4464,2.4464,2.4464,2.4464,2.4464,2.4464,2.4464,2.4464,2.4464,2.4464,2.4464,2.4464,2.4464,2.4464,2.4464,2.4464,2.4540,2.4540,2.4613,2.4613,2.4611,2.4611,2.4611,2.4608,2.4608,2.4608,2.4609,2.4609,2.4609,2.4609,2.4609,2.4609,2.4609,2.4609,2.4609,2.4609,2.4609,2.4609,2.4609,2.4585,2.4585,2.4585,2.4596,2.4596,2.4596,2.4596,2.4615,2.4615,2.4615,2.4613,2.4613,…
ABarapaa	34.33	2.4413,2.4306,2.4307,2.4303,2.4303,2.4303,2.4303,2.4303,2.4303,2.4303,2.4303,2.4303,2.4303,2.4303,2.4303,2.4303,2.4303,2.4303,2.4292,2.4251,2.4218,2.4218,2.4261,2.4261,2.4251,2.4251,2.4229,2.4229,2.4229,2.4229,2.4229,2.4229,2.4229,2.4229,2.4229,2.4229,2.4224,2.4224,2.4184,2.4184,2.4146,2.4146,2.4146,2.4093,2.4093,2.4093,2.4077,2.4077,2.4077,2.4085,2.4085,2.4085,2.4085,2.4085,2.4085,2.4076,2.4076,…
ABalpapaa	46.59	2.4122,2.4122,2.4122,2.4122,2.4122,2.4122,2.4122,2.4122,2.4122,2.4122,2.4122,2.4122,2.4122,2.4122,2.4122,2.4283,2.4189,2.4144,2.4144,2.4144,2.4144,2.4144,2.4144,2.4144,2.4144,2.4144,2.4144,2.4144,2.4133,2.4178,2.4179,2.4220,2.4220,2.4217,2.4203,2.4203,2.4203,2.4203,2.4203,2.4203,2.4203,2.4203,2.4236,2.4239,2.4239,2.4267,2.4287,2.4326,2.4326,2.4334,2.4351,2.4351,2.4351,2.4351,2.4351,2.4351,2.4324,…
ABplpap	27.31	2.4387,2.4387,2.4457,2.4432,2.4432,2.4432,2.4432,2.4432,2.4432,2.4432,2.4432,2.4432,2.4432,2.4432,2.4432,2.4432,2.4432,2.4432,2.4432,2.4432,2.4432,2.4432,2.4432,2.4469,2.4469,2.4696,2.4696,2.4696,2.4740,2.4740,2.4740,2.4755,2.4755,2.4755,2.4755,2.4755,2.4755,2.4755,2.4755,2.4755,2.4755,2.4755,2.4755,2.4755,2.4755,2.4755,2.4755,2.4839,2.4839,2.4839,2.4853,2.4853,2.4853,2.4853,2.4924,2.4924,2.4924,…
ABarapap	31.97	2.4370,2.4328,2.4362,2.4380,2.4380,2.4380,2.4380,2.4380,2.4380,2.4380,2.4380,2.4380,2.4380,2.4380,2.4380,2.4380,2.4380,2.4380,2.4380,2.4380,2.4380,2.4386,2.4386,2.4481,2.4481,2.4505,2.4505,2.4495,2.4495,2.4495,2.4495,2.4495,2.4495,2.4495,2.4495,2.4495,2.4495,2.4495,2.4495,2.4495,2.4495,2.4495,2.4501,2.4501,2.4501,2.4463,2.4463,2.4463,2.4425,2.4425,2.4425,2.4429,2.4429,2.4429,2.4429,2.4429,2.4429,…
ABalpapap	44.81	2.4015,2.4015,2.4015,2.4015,2.4015,2.4015,2.4015,2.4015,2.4015,2.4015,2.4015,2.4015,2.4015,2.4015,2.4112,2.4198,2.4308,2.4290,2.4283,2.4283,2.4283,2.4283,2.4283,2.4283,2.4283,2.4283,2.4283,2.4283,2.4280,2.4268,2.4280,2.4283,2.4234,2.4231,2.4224,2.4220,2.4220,2.4220,2.4220,2.4220,2.4220,2.4220,2.4221,2.4201,2.4201,2.4177,2.4177,2.4188,2.4188,2.4180,2.4207,2.4207,2.4189,2.4189,2.4189,2.4189,2.4215,…
ABplppa	29.68	2.4976,2.5145,2.5145,2.5145,2.5145,2.5145,2.5145,2.5145,2.5145,2.5145,2.5145,2.5145,2.5145,2.5145,2.5145,2.5145,2.5145,2.5145,2.5145,2.5145,2.5145,2.5411,2.5411,2.5575,2.5575,2.5438,2.5438,2.5468,2.5468,2.5468,2.5402,2.5402,2.5402,2.5402,2.5402,2.5402,2.5402,2.5402,2.5402,2.5402,2.5402,2.5402,2.5402,2.5467,2.5467,2.5467,2.5470,2.5470,2.5470,2.5485,2.5485,2.5485,2.5471,2.5471,2.5471,2.5471,2.5485,…
ABarappa	35.32	2.4742,2.4685,2.4598,2.4509,2.4509,2.4509,2.4509,2.4509,2.4509,2.4509,2.4509,2.4509,2.4509,2.4509,2.4509,2.4509,2.4509,2.4509,2.4509,2.4470,2.4482,2.4482,2.4478,2.4444,2.4444,2.4467,2.4467,2.4467,2.4467,2.4467,2.4467,2.4467,2.4467,2.4467,2.4467,2.4467,2.4467,2.4479,2.4479,2.4422,2.4422,2.4422,2.4424,2.4424,2.4403,2.4403,2.4403,2.4380,2.4380,2.4380,2.4380,2.4380,2.4380,2.4380,2.4380,2.4380,2.4374,…
ABalpappa	40.3	2.3749,2.3749,2.3749,2.3749,2.3749,2.3749,2.3749,2.3749,2.3749,2.3749,2.3749,2.3749,2.3749,2.3749,2.3749,2.3749,2.3749,2.4034,2.4134,2.4213,2.4218,2.4218,2.4218,2.4218,2.4218,2.4218,2.4218,2.4218,2.4218,2.4218,2.4218,2.4218,2.4218,2.4364,2.4448,2.4529,2.4620,2.4620,2.4620,2.4649,2.4649,2.4649,2.4649,2.4649,2.4649,2.4649,2.4649,2.4649,2.4649,2.4645,2.4638,2.4638,2.4647,2.4647,2.4574,2.4574,2.4534,…
ABplppp	28.04	2.4310,2.4310,2.4452,2.4492,2.4492,2.4492,2.4492,2.4492,2.4492,2.4492,2.4492,2.4492,2.4492,2.4492,2.4492,2.4492,2.4492,2.4492,2.4492,2.4492,2.4492,2.4492,2.4646,2.4646,2.4563,2.4563,2.4563,2.4595,2.4595,2.4552,2.4552,2.4552,2.4558,2.4558,2.4558,2.4558,2.4558,2.4558,2.4558,2.4558,2.4558,2.4558,2.4558,2.4558,2.4558,2.4573,2.4573,2.4573,2.4644,2.4644,2.4644,2.4694,2.4694,2.4694,2.4694,2.4711,2.4711,…
ABarappp	33.19	2.4448,2.4401,2.4469,2.4392,2.4392,2.4392,2.4392,2.4392,2.4392,2.4392,2.4392,2.4392,2.4392,2.4392,2.4392,2.4392,2.4392,2.4392,2.4392,2.4392,2.4453,2.4453,2.4436,2.4436,2.4427,2.4427,2.4425,2.4425,2.4425,2.4425,2.4425,2.4425,2.4425,2.4425,2.4425,2.4425,2.4425,2.4425,2.4425,2.4425,2.4404,2.4404,2.4404,2.4368,2.4368,2.4368,2.4347,2.4347,2.4347,2.4345,2.4345,2.4345,2.4345,2.4345,2.4345,2.4345,2.4345,…
ABalpappp	40.21	2.4564,2.4564,2.4564,2.4564,2.4564,2.4564,2.4564,2.4564,2.4564,2.4564,2.4564,2.4564,2.4564,2.4564,2.4564,2.4564,2.4443,2.4247,2.4147,2.4064,2.4055,2.4055,2.4055,2.4055,2.4055,2.4055,2.4055,2.4055,2.4055,2.4055,2.4055,2.4055,2.4080,2.4130,2.4179,2.4200,2.4225,2.4225,2.4222,2.4213,2.4213,2.4213,2.4213,2.4213,2.4213,2.4213,2.4213,2.4231,2.4231,2.4206,2.4240,2.4240,2.4289,2.4289,2.4301,2.4301,2.4328,…
ABpraaa	28.79	2.4546,2.4685,2.4668,2.4668,2.4692,2.4692,2.4692,2.4692,2.4692,2.4692,2.4692,2.4692,2.4692,2.4692,2.4692,2.4692,2.4692,2.4692,2.4692,2.4692,2.4692,2.4692,2.4692,2.4708,2.4708,2.4730,2.4730,2.4767,2.4767,2.4767,2.4725,2.4725,2.4725,2.4725,2.4725,2.4725,2.4725,2.4725,2.4725,2.4725,2.4725,2.4725,2.4725,2.4725,2.4725,2.4725,2.4673,2.4673,2.4673,2.4597,2.4597,2.4597,2.4561,2.4561,2.4561,2.4561,2.4569,…
ABarpaaa	41.44	2.4272,2.4317,2.4317,2.4389,2.4389,2.4389,2.4389,2.4389,2.4389,2.4389,2.4389,2.4389,2.4389,2.4389,2.4331,2.4338,2.4394,2.4379,2.4358,2.4344,2.4344,2.4347,2.4317,2.4303,2.4303,2.4303,2.4303,2.4303,2.4303,2.4305,2.4269,2.4269,2.4225,2.4168,2.4168,2.4172,2.4172,2.4159,2.4159,2.4150,2.4150,2.4128,2.4128,2.4122,2.4128,2.4128,2.4108,2.4108,2.4060,2.4060,2.4032,2.4032,2.4037,2.4037,2.4037,2.4050,2.4050,…
ABalppaaa	48.8	2.3912,2.3912,2.3912,2.3912,2.3912,2.3912,2.3912,2.3912,2.3912,2.3912,2.3912,2.3912,2.3912,2.3912,2.3893,2.3862,2.3870,2.3870,2.3870,2.3870,2.3870,2.3870,2.3870,2.3870,2.3870,2.3870,2.3870,2.3882,2.3901,2.3891,2.3923,2.3934,2.3906,2.3906,2.3906,2.3906,2.3906,2.3906,2.3906,2.3906,2.3923,2.3908,2.3952,2.3961,2.3961,2.3975,2.3960,2.3970,2.3970,2.3970,2.3970,2.3970,2.3970,2.3965,2.3965,2.3996,2.3984,…
ABpraap	27.48	2.4705,2.4495,2.4495,2.4413,2.4413,2.4413,2.4413,2.4413,2.4413,2.4413,2.4413,2.4413,2.4413,2.4413,2.4413,2.4413,2.4413,2.4413,2.4413,2.4413,2.4413,2.4413,2.4413,2.4413,2.4427,2.4427,2.4476,2.4476,2.4476,2.4522,2.4522,2.4522,2.4518,2.4518,2.4518,2.4518,2.4518,2.4518,2.4518,2.4518,2.4518,2.4518,2.4518,2.4518,2.4518,2.4518,2.4518,2.4518,2.4561,2.4561,2.4561,2.4689,2.4689,2.4689,2.4689,2.4726,2.4726,…
ABarpaap	33.86	2.4572,2.4410,2.4388,2.4397,2.4397,2.4397,2.4397,2.4397,2.4397,2.4397,2.4397,2.4397,2.4397,2.4397,2.4397,2.4397,2.4397,2.4397,2.4397,2.4406,2.4426,2.4426,2.4496,2.4496,2.4496,2.4496,2.4485,2.4485,2.4485,2.4485,2.4485,2.4485,2.4485,2.4485,2.4485,2.4485,2.4485,2.4485,2.4453,2.4453,2.4398,2.4398,2.4398,2.4356,2.4356,2.4356,2.4341,2.4341,2.4341,2.4360,2.4360,2.4360,2.4360,2.4360,2.4360,2.4360,2.4360,…
ABalppaap	48.79	2.4052,2.4052,2.4052,2.4052,2.4052,2.4052,2.4052,2.4052,2.4052,2.4052,2.4052,2.4052,2.4052,2.3944,2.3955,2.3894,2.3878,2.3890,2.3890,2.3890,2.3890,2.3890,2.3890,2.3890,2.3890,2.3890,2.3922,2.3922,2.3925,2.3955,2.3995,2.4015,2.4015,2.4025,2.4025,2.4025,2.4025,2.4025,2.4004,2.4004,2.4004,2.3983,2.3998,2.4005,2.4005,2.4003,2.3989,2.3989,2.3989,2.3981,2.3981,2.3988,2.3988,2.3988,2.3988,2.4020,2.4006,…
ABprapa	27.63	2.4713,2.4752,2.4752,2.4671,2.4674,2.4674,2.4674,2.4674,2.4674,2.4674,2.4674,2.4674,2.4674,2.4674,2.4674,2.4674,2.4674,2.4674,2.4674,2.4674,2.4674,2.4674,2.4674,2.4674,2.4732,2.4732,2.4722,2.4722,2.4722,2.4744,2.4744,2.4744,2.4682,2.4682,2.4682,2.4682,2.4682,2.4682,2.4682,2.4682,2.4682,2.4682,2.4682,2.4682,2.4682,2.4682,2.4682,2.4682,2.4608,2.4608,2.4608,2.4561,2.4561,2.4561,2.4561,2.4501,2.4501,…
ABarpapa	34.69	2.4572,2.4527,2.4527,2.4527,2.4527,2.4527,2.4527,2.4527,2.4527,2.4527,2.4527,2.4527,2.4527,2.4527,2.4527,2.4527,2.4527,2.4527,2.4471,2.4488,2.4366,2.4366,2.4369,2.4369,2.4428,2.4428,2.4428,2.4428,2.4428,2.4428,2.4428,2.4428,2.4428,2.4428,2.4428,2.4428,2.4438,2.4438,2.4424,2.4424,2.4349,2.4349,2.4349,2.4338,2.4338,2.4338,2.4281,2.4281,2.4281,2.4281,2.4281,2.4281,2.4281,2.4281,2.4281,2.4290,2.4290,…
ABalppapa	42.68	2.3964,2.4117,2.4122,2.4122,2.4122,2.4122,2.4122,2.4122,2.4122,2.4122,2.4122,2.4122,2.4122,2.4122,2.4122,2.4136,2.4180,2.4192,2.4275,2.4266,2.4257,2.4257,2.4257,2.4257,2.4257,2.4257,2.4257,2.4257,2.4257,2.4257,2.4288,2.4307,2.4307,2.4277,2.4222,2.4222,2.4229,2.4229,2.4241,2.4241,2.4241,2.4241,2.4241,2.4241,2.4241,2.4299,2.4299,2.4291,2.4291,2.4340,2.4340,2.4358,2.4358,2.4364,2.4364,2.4364,2.4358,…
ABprapp	28.13	2.4334,2.4259,2.4259,2.4232,2.4232,2.4232,2.4232,2.4232,2.4232,2.4232,2.4232,2.4232,2.4232,2.4232,2.4232,2.4232,2.4232,2.4232,2.4232,2.4232,2.4232,2.4232,2.4232,2.4232,2.4268,2.4268,2.4295,2.4295,2.4295,2.4296,2.4296,2.4296,2.4289,2.4289,2.4289,2.4289,2.4289,2.4289,2.4289,2.4289,2.4289,2.4289,2.4289,2.4289,2.4289,2.4289,2.4289,2.4289,2.4215,2.4215,2.4215,2.4215,2.4193,2.4193,2.4193,2.4219,2.4219,…
ABarpapp	34.92	2.4363,2.4254,2.4254,2.4253,2.4253,2.4253,2.4253,2.4253,2.4253,2.4253,2.4253,2.4253,2.4253,2.4253,2.4253,2.4253,2.4253,2.4253,2.4253,2.4255,2.4219,2.4211,2.4211,2.4210,2.4210,2.4247,2.4247,2.4247,2.4247,2.4247,2.4247,2.4247,2.4247,2.4247,2.4247,2.4247,2.4247,2.4238,2.4238,2.4238,2.4238,2.4266,2.4266,2.4266,2.4266,2.4266,2.4266,2.4260,2.4260,2.4260,2.4260,2.4260,2.4260,2.4260,2.4260,2.4260,2.4265,…
ABalppapp	40.56	2.4029,2.4039,2.4040,2.4040,2.4040,2.4040,2.4040,2.4040,2.4040,2.4040,2.4040,2.4040,2.4040,2.4040,2.4040,2.4040,2.3997,2.4038,2.4058,2.4049,2.4049,2.4044,2.4044,2.4044,2.4044,2.4044,2.4044,2.4044,2.4044,2.4044,2.4044,2.4044,2.4064,2.4048,2.4048,2.4083,2.4083,2.4112,2.4112,2.4123,2.4123,2.4123,2.4123,2.4123,2.4123,2.4123,2.4123,2.4123,2.4127,2.4127,2.4162,2.4162,2.4168,2.4168,2.4168,2.4185,2.4185,…
ABprpaa	28.7	2.4367,2.4299,2.4299,2.4297,2.4297,2.4297,2.4297,2.4297,2.4297,2.4297,2.4297,2.4297,2.4297,2.4297,2.4297,2.4297,2.4297,2.4297,2.4297,2.4297,2.4297,2.4297,2.4329,2.4329,2.4380,2.4380,2.4406,2.4406,2.4406,2.4384,2.4384,2.4384,2.4384,2.4384,2.4384,2.4384,2.4384,2.4384,2.4384,2.4384,2.4384,2.4384,2.4384,2.4384,2.4384,2.4383,2.4383,2.4383,2.4355,2.4355,2.4355,2.4329,2.4329,2.4329,2.4329,2.4350,2.4350,…
ABarppaa	38.93	2.4257,2.4213,2.4213,2.4213,2.4213,2.4213,2.4213,2.4213,2.4213,2.4213,2.4213,2.4213,2.4213,2.4213,2.4213,2.4213,2.4213,2.4240,2.4245,2.4245,2.4237,2.4249,2.4233,2.4233,2.4233,2.4233,2.4233,2.4233,2.4233,2.4233,2.4233,2.4233,2.4232,2.4232,2.4221,2.4221,2.4160,2.4160,2.4151,2.4151,2.4139,2.4139,2.4137,2.4137,2.4137,2.4137,2.4137,2.4137,2.4137,2.4141,2.4141,2.4129,2.4129,2.4129,2.4196,2.4196,2.4196,…
ABalpppaa	48.78	2.4046,2.4107,2.4131,2.4168,2.4223,2.4223,2.4223,2.4223,2.4223,2.4223,2.4223,2.4223,2.4223,2.4241,2.4266,2.4294,2.4247,2.4254,2.4266,2.4248,2.4275,2.4275,2.4275,2.4275,2.4275,2.4275,2.4273,2.4268,2.4266,2.4303,2.4300,2.4300,2.4303,2.4295,2.4305,2.4305,2.4315,2.4315,2.4315,2.4343,2.4380,2.4380,2.4366,2.4341,2.4341,2.4369,2.4397,2.4397,2.4407,2.4407,2.4427,2.4427,2.4379,2.4354,2.4354,2.4347,2.4347,…
ABprpap	28.05	2.4596,2.4718,2.4718,2.4727,2.4701,2.4701,2.4701,2.4701,2.4701,2.4701,2.4701,2.4701,2.4701,2.4701,2.4701,2.4701,2.4701,2.4701,2.4701,2.4701,2.4701,2.4701,2.4701,2.4701,2.4730,2.4730,2.4714,2.4714,2.4714,2.4731,2.4731,2.4731,2.4737,2.4737,2.4737,2.4737,2.4737,2.4737,2.4737,2.4737,2.4737,2.4737,2.4737,2.4737,2.4737,2.4737,2.4737,2.4737,2.4717,2.4717,2.4717,2.4732,2.4732,2.4732,2.4732,2.4696,2.4696,…
ABarppap	38.91	2.4462,2.4479,2.4496,2.4501,2.4501,2.4501,2.4501,2.4501,2.4501,2.4501,2.4501,2.4501,2.4501,2.4501,2.4501,2.4501,2.4501,2.4474,2.4465,2.4452,2.4452,2.4436,2.4399,2.4388,2.4388,2.4388,2.4388,2.4388,2.4388,2.4388,2.4388,2.4388,2.4388,2.4380,2.4380,2.4360,2.4360,2.4337,2.4337,2.4323,2.4323,2.4302,2.4302,2.4308,2.4308,2.4308,2.4308,2.4308,2.4308,2.4308,2.4304,2.4304,2.4323,2.4323,2.4323,2.4344,2.4344,…
ABalpppap	42.67	2.3868,2.4155,2.4192,2.4186,2.4186,2.4186,2.4186,2.4186,2.4186,2.4186,2.4186,2.4186,2.4186,2.4186,2.4186,2.4214,2.4234,2.4230,2.4268,2.4282,2.4328,2.4336,2.4336,2.4336,2.4336,2.4336,2.4336,2.4336,2.4336,2.4336,2.4331,2.4338,2.4322,2.4322,2.4280,2.4286,2.4286,2.4249,2.4249,2.4239,2.4239,2.4239,2.4239,2.4239,2.4248,2.4248,2.4247,2.4247,2.4255,2.4255,2.4257,2.4257,2.4281,2.4281,2.4305,2.4305,2.4305,…
ABprppa	29.2	2.4621,2.4399,2.4362,2.4362,2.4362,2.4362,2.4362,2.4362,2.4362,2.4362,2.4362,2.4362,2.4362,2.4362,2.4362,2.4362,2.4362,2.4362,2.4362,2.4362,2.4362,2.4362,2.4362,2.4330,2.4330,2.4386,2.4386,2.4377,2.4377,2.4377,2.4377,2.4377,2.4377,2.4377,2.4377,2.4377,2.4377,2.4377,2.4377,2.4377,2.4377,2.4377,2.4377,2.4377,2.4377,2.4377,2.4342,2.4342,2.4342,2.4259,2.4259,2.4259,2.4244,2.4244,2.4244,2.4244,2.4244,…
ABarpppa	36.2	2.4158,2.4158,2.4158,2.4158,2.4158,2.4158,2.4158,2.4158,2.4158,2.4158,2.4158,2.4158,2.4158,2.4158,2.4158,2.4158,2.4158,2.4086,2.4132,2.4110,2.4126,2.4144,2.4147,2.4147,2.4147,2.4147,2.4147,2.4147,2.4147,2.4147,2.4147,2.4147,2.4147,2.4147,2.4138,2.4138,2.4197,2.4197,2.4169,2.4212,2.4212,2.4233,2.4260,2.4260,2.4254,2.4254,2.4254,2.4254,2.4254,2.4254,2.4254,2.4250,2.4250,2.4250,2.4240,2.4240,2.4241,…
ABalppppa	45.06	2.4730,2.4467,2.4395,2.4365,2.4365,2.4365,2.4365,2.4365,2.4365,2.4365,2.4365,2.4365,2.4365,2.4365,2.4365,2.4347,2.4363,2.4379,2.4475,2.4475,2.4492,2.4492,2.4492,2.4492,2.4492,2.4492,2.4492,2.4492,2.4492,2.4492,2.4455,2.4461,2.4444,2.4444,2.4408,2.4408,2.4408,2.4413,2.4413,2.4413,2.4413,2.4413,2.4413,2.4413,2.4454,2.4454,2.4462,2.4462,2.4497,2.4497,2.4517,2.4517,2.4517,2.4517,2.4527,2.4527,2.4527,…
ABprppp	27.98	2.4594,2.4517,2.4517,2.4473,2.4473,2.4473,2.4473,2.4473,2.4473,2.4473,2.4473,2.4473,2.4473,2.4473,2.4473,2.4473,2.4473,2.4473,2.4473,2.4473,2.4473,2.4473,2.4473,2.4473,2.4488,2.4488,2.4536,2.4536,2.4536,2.4517,2.4517,2.4517,2.4517,2.4517,2.4517,2.4517,2.4517,2.4517,2.4517,2.4517,2.4517,2.4517,2.4517,2.4517,2.4517,2.4517,2.4517,2.4517,2.4516,2.4516,2.4516,2.4530,2.4530,2.4530,2.4530,2.4514,2.4514,…
ABarpppp	38.24	2.4145,2.4145,2.4145,2.4145,2.4145,2.4145,2.4145,2.4145,2.4145,2.4145,2.4145,2.4145,2.4145,2.4145,2.4145,2.4145,2.4145,2.4145,2.3945,2.3982,2.4028,2.4079,2.4079,2.4079,2.4079,2.4079,2.4079,2.4079,2.4079,2.4079,2.4079,2.4079,2.4079,2.4079,2.4088,2.4119,2.4169,2.4169,2.4162,2.4148,2.4172,2.4172,2.4158,2.4158,2.4158,2.4158,2.4158,2.4158,2.4158,2.4158,2.4156,2.4156,2.4171,2.4171,2.4160,2.4160,2.4158,…
ABalppppp	39.08	2.4015,2.4010,2.4031,2.4031,2.4031,2.4031,2.4031,2.4031,2.4031,2.4031,2.4031,2.4031,2.4031,2.4031,2.4031,2.4014,2.4018,2.4086,2.4125,2.4125,2.4141,2.4160,2.4160,2.4160,2.4160,2.4160,2.4160,2.4160,2.4160,2.4160,2.4160,2.4162,2.4162,2.4186,2.4177,2.4177,2.4192,2.4192,2.4227,2.4227,2.4252,2.4252,2.4252,2.4252,2.4252,2.4252,2.4252,2.4271,2.4271,2.4276,2.4276,2.4320,2.4320,2.4320,2.4361,2.4361,2.4361,…
ABplaaaa	34.26	2.3959,2.4271,2.4255,2.4291,2.4311,2.4311,2.4311,2.4311,2.4311,2.4311,2.4311,2.4311,2.4311,2.4311,2.4311,2.4311,2.4311,2.4311,2.4311,2.4319,2.4345,2.4317,2.4317,2.4374,2.4374,2.4364,2.4364,2.4357,2.4357,2.4357,2.4357,2.4357,2.4357,2.4357,2.4357,2.4357,2.4357,2.4362,2.4362,2.4363,2.4363,2.4357,2.4357,2.4357,2.4325,2.4325,2.4325,2.4320,2.4320,2.4320,2.4315,2.4315,2.4315,2.4315,2.4315,2.4315,2.4315,…
ABaraaaaa	47.81	2.3526,2.3526,2.3526,2.3526,2.3526,2.3526,2.3526,2.3526,2.3526,2.3526,2.3526,2.3526,2.3526,2.3526,2.3675,2.3900,2.3968,2.4045,2.4045,2.4045,2.4045,2.4045,2.4045,2.4045,2.4045,2.4045,2.4045,2.4059,2.4079,2.4092,2.4097,2.4086,2.4084,2.4071,2.4046,2.4046,2.4046,2.4046,2.4046,2.4046,2.4041,2.4094,2.4059,2.4039,2.4039,2.4026,2.4019,2.4013,2.4013,2.4011,2.4001,2.4001,2.4001,2.3984,2.3984,2.3935,2.3947,…
ABplaaap	34.67	2.4780,2.4837,2.4850,2.4850,2.4850,2.4850,2.4850,2.4850,2.4850,2.4850,2.4850,2.4850,2.4850,2.4850,2.4850,2.4850,2.4850,2.4850,2.4850,2.4975,2.5047,2.5047,2.5087,2.5087,2.5221,2.5221,2.5221,2.5221,2.5221,2.5221,2.5221,2.5221,2.5221,2.5221,2.5221,2.5221,2.5221,2.5221,2.5217,2.5217,2.5217,2.5157,2.5157,2.5100,2.5100,2.5100,2.5041,2.5041,2.5041,2.5041,2.5041,2.5041,2.5041,2.5041,2.5041,2.5041,2.5041,…
ABaraaaap	54.51	2.3580,2.3580,2.3580,2.3580,2.3580,2.3580,2.3580,2.3580,2.3580,2.3580,2.3580,2.3580,2.3765,2.3844,2.3841,2.3843,2.3843,2.3843,2.3843,2.3843,2.3843,2.3843,2.3843,2.3843,2.3875,2.3882,2.3883,2.3905,2.3883,2.3880,2.3898,2.3898,2.3898,2.3898,2.3898,2.3922,2.3946,2.3975,2.3948,2.3945,2.3953,2.3957,2.3957,2.3967,2.3967,2.3955,2.3955,2.3959,2.3960,2.3937,2.3936,2.3936,2.3929,2.3929,2.3929,2.3935,2.3935,…
ABplaapa	34.9	2.4931,2.4931,2.4931,2.4931,2.4931,2.4931,2.4931,2.4931,2.4931,2.4931,2.4931,2.4931,2.4931,2.4931,2.4931,2.4931,2.4931,2.4936,2.5002,2.5002,2.5009,2.4942,2.4942,2.4885,2.4885,2.4885,2.4885,2.4885,2.4885,2.4885,2.4885,2.4885,2.4885,2.4885,2.4885,2.4768,2.4768,2.4624,2.4624,2.4626,2.4626,2.4626,2.4597,2.4597,2.4597,2.4562,2.4562,2.4562,2.4562,2.4562,2.4562,2.4562,2.4562,2.4562,2.4563,2.4563,2.4516,…
ABaraaapa	38.5	2.3898,2.3898,2.3898,2.3898,2.3898,2.3898,2.3898,2.3898,2.3898,2.3898,2.3898,2.3898,2.3898,2.3898,2.3898,2.3898,2.3898,2.4114,2.3996,2.4044,2.4043,2.4043,2.4043,2.4043,2.4043,2.4043,2.4043,2.4043,2.4043,2.4043,2.4043,2.4043,2.4043,2.4043,2.4016,2.4078,2.4163,2.4163,2.4176,2.4205,2.4207,2.4207,2.4207,2.4207,2.4207,2.4207,2.4207,2.4207,2.4207,2.4207,2.4205,2.4205,2.4229,2.4229,2.4284,2.4284,2.4323,…
ABplaapp	32.86	2.5165,2.5028,2.4946,2.4946,2.4946,2.4946,2.4946,2.4946,2.4946,2.4946,2.4946,2.4946,2.4946,2.4946,2.4946,2.4946,2.4946,2.4946,2.4946,2.4992,2.4992,2.4957,2.4957,2.4979,2.4979,2.5002,2.5002,2.5002,2.5002,2.5002,2.5002,2.5002,2.5002,2.5002,2.5002,2.5002,2.5002,2.5002,2.5002,2.4932,2.4932,2.4932,2.4866,2.4866,2.4866,2.4832,2.4832,2.4832,2.4747,2.4747,2.4747,2.4747,2.4747,2.4747,2.4747,2.4747,2.4747,…
ABaraaapp	45.85	2.3971,2.3971,2.3971,2.3971,2.3971,2.3971,2.3971,2.3971,2.3971,2.3971,2.3971,2.3971,2.3971,2.3971,2.3971,2.4193,2.4167,2.4154,2.4166,2.4166,2.4166,2.4166,2.4166,2.4166,2.4166,2.4166,2.4166,2.4148,2.4148,2.4159,2.4182,2.4260,2.4260,2.4260,2.4268,2.4256,2.4256,2.4256,2.4256,2.4256,2.4270,2.4270,2.4270,2.4277,2.4277,2.4262,2.4202,2.4202,2.4202,2.4202,2.4190,2.4190,2.4199,2.4203,2.4203,2.4203,2.4203,…
ABplapaa	35.57	2.4333,2.4656,2.4614,2.4582,2.4582,2.4582,2.4582,2.4582,2.4582,2.4582,2.4582,2.4582,2.4582,2.4582,2.4582,2.4582,2.4582,2.4582,2.4582,2.4673,2.4607,2.4669,2.4669,2.4698,2.4698,2.4687,2.4687,2.4687,2.4687,2.4687,2.4687,2.4687,2.4687,2.4687,2.4687,2.4687,2.4687,2.4676,2.4676,2.4635,2.4635,2.4573,2.4573,2.4573,2.4553,2.4553,2.4553,2.4550,2.4550,2.4550,2.4550,2.4550,2.4550,2.4550,2.4550,2.4550,2.4542,…
ABaraapaa	44.05	2.4303,2.4303,2.4303,2.4303,2.4303,2.4303,2.4303,2.4303,2.4303,2.4303,2.4303,2.4303,2.4303,2.4303,2.4303,2.4044,2.4114,2.4235,2.4160,2.4160,2.4160,2.4160,2.4160,2.4160,2.4160,2.4160,2.4160,2.4160,2.4160,2.4175,2.4245,2.4217,2.4240,2.4274,2.4243,2.4294,2.4294,2.4294,2.4294,2.4294,2.4294,2.4294,2.4294,2.4307,2.4307,2.4309,2.4314,2.4324,2.4324,2.4317,2.4311,2.4311,2.4302,2.4302,2.4302,2.4302,2.4302,…
ABplapap	32.7	2.4260,2.4114,2.4144,2.4171,2.4210,2.4210,2.4210,2.4210,2.4210,2.4210,2.4210,2.4210,2.4210,2.4210,2.4210,2.4210,2.4210,2.4210,2.4210,2.4210,2.4239,2.4239,2.4359,2.4359,2.4384,2.4384,2.4427,2.4427,2.4430,2.4430,2.4430,2.4430,2.4430,2.4430,2.4430,2.4430,2.4430,2.4430,2.4430,2.4430,2.4430,2.4427,2.4427,2.4425,2.4425,2.4425,2.4399,2.4399,2.4399,2.4362,2.4362,2.4362,2.4359,2.4359,2.4359,2.4359,2.4359,…
ABaraapap	42.74	2.4187,2.4187,2.4187,2.4187,2.4187,2.4187,2.4187,2.4187,2.4187,2.4187,2.4187,2.4187,2.4187,2.4187,2.4187,2.4375,2.4207,2.4198,2.4217,2.4217,2.4217,2.4217,2.4217,2.4217,2.4217,2.4217,2.4217,2.4217,2.4217,2.4217,2.4196,2.4212,2.4248,2.4218,2.4232,2.4237,2.4387,2.4387,2.4387,2.4387,2.4387,2.4387,2.4387,2.4387,2.4387,2.4388,2.4389,2.4401,2.4401,2.4416,2.4385,2.4385,2.4390,2.4390,2.4293,2.4293,2.4293,…
ABplappa	35.89	2.4066,2.4075,2.4254,2.4237,2.4257,2.4285,2.4285,2.4285,2.4285,2.4285,2.4285,2.4285,2.4285,2.4285,2.4285,2.4285,2.4285,2.4282,2.4301,2.4301,2.4309,2.4262,2.4262,2.4254,2.4254,2.4254,2.4270,2.4270,2.4247,2.4247,2.4247,2.4247,2.4247,2.4247,2.4253,2.4253,2.4237,2.4237,2.4243,2.4243,2.4250,2.4250,2.4241,2.4241,2.4241,2.4241,2.4241,2.4241,2.4223,2.4223,2.4223,2.4226,2.4226,2.4226,2.4207,2.4207,2.4207,…
ABaraappa	43.73	2.4096,2.4096,2.4096,2.4096,2.4096,2.4096,2.4096,2.4096,2.4096,2.4096,2.4096,2.4096,2.4096,2.4096,2.4096,2.4065,2.4046,2.4062,2.4070,2.4070,2.4070,2.4070,2.4070,2.4070,2.4070,2.4070,2.4070,2.4070,2.4070,2.4070,2.4114,2.4133,2.4193,2.4240,2.4241,2.4263,2.4268,2.4268,2.4268,2.4268,2.4268,2.4268,2.4268,2.4268,2.4268,2.4211,2.4207,2.4208,2.4208,2.4206,2.4201,2.4201,2.4197,2.4197,2.4230,2.4230,2.4230,…
ABplappp	40.05	2.3972,2.3990,2.3990,2.4085,2.4085,2.4085,2.4085,2.4085,2.4085,2.4085,2.4085,2.4085,2.4085,2.4085,2.4085,2.4085,2.4090,2.4090,2.4182,2.4208,2.4208,2.4208,2.4199,2.4215,2.4215,2.4215,2.4215,2.4215,2.4215,2.4215,2.4215,2.4215,2.4233,2.4244,2.4244,2.4217,2.4217,2.4232,2.4232,2.4232,2.4232,2.4234,2.4234,2.4234,2.4221,2.4221,2.4221,2.4221,2.4223,2.4223,2.4198,2.4198,2.4208,2.4208,2.4208,2.4245,2.4245,…
ABaraappp	43.18	2.3926,2.3926,2.3926,2.3926,2.3926,2.3926,2.3926,2.3926,2.3926,2.3926,2.3926,2.3926,2.3926,2.3926,2.3926,2.4018,2.3966,2.3983,2.3983,2.3983,2.3983,2.3983,2.3983,2.3983,2.3983,2.3983,2.3983,2.3983,2.3983,2.3967,2.3967,2.3959,2.3958,2.3991,2.4041,2.4039,2.4205,2.4205,2.4205,2.4205,2.4205,2.4205,2.4205,2.4196,2.4196,2.4196,2.4205,2.4218,2.4218,2.4220,2.4193,2.4193,2.4197,2.4197,2.4017,2.4017,2.4017,…
ABplpaaa	33.67	2.4136,2.4122,2.4100,2.4094,2.4094,2.4094,2.4094,2.4094,2.4094,2.4094,2.4094,2.4094,2.4094,2.4094,2.4094,2.4094,2.4094,2.4094,2.4094,2.4088,2.4188,2.4188,2.4194,2.4194,2.4190,2.4190,2.4230,2.4230,2.4230,2.4230,2.4230,2.4230,2.4230,2.4230,2.4230,2.4230,2.4230,2.4230,2.4224,2.4224,2.4151,2.4151,2.4151,2.4132,2.4132,2.4132,2.4146,2.4146,2.4146,2.4133,2.4133,2.4133,2.4133,2.4133,2.4133,2.4133,2.4133,…
ABarapaaa	48.29	2.4015,2.4015,2.4015,2.4015,2.4015,2.4015,2.4015,2.4015,2.4015,2.4015,2.4015,2.4015,2.4015,2.4015,2.3919,2.3953,2.3967,2.3967,2.3967,2.3967,2.3967,2.3967,2.3967,2.3967,2.3967,2.3967,2.3967,2.4040,2.4008,2.4012,2.3986,2.3995,2.4029,2.4023,2.4023,2.4023,2.4023,2.4023,2.4023,2.4023,2.3966,2.3977,2.3992,2.3977,2.3977,2.3987,2.3976,2.3954,2.3954,2.3967,2.3967,2.3967,2.3967,2.3993,2.3993,2.3980,2.3970,…
ABplpaap	33.27	2.4125,2.4084,2.4121,2.4141,2.4141,2.4141,2.4141,2.4141,2.4141,2.4141,2.4141,2.4141,2.4141,2.4141,2.4141,2.4141,2.4141,2.4141,2.4141,2.4141,2.4299,2.4299,2.4280,2.4280,2.4274,2.4274,2.4297,2.4297,2.4297,2.4297,2.4297,2.4297,2.4297,2.4297,2.4297,2.4297,2.4297,2.4297,2.4297,2.4297,2.4299,2.4299,2.4299,2.4324,2.4324,2.4324,2.4330,2.4330,2.4330,2.4333,2.4333,2.4333,2.4333,2.4333,2.4333,2.4333,2.4333,…
ABarapaap	41.7	2.4053,2.4053,2.4053,2.4053,2.4053,2.4053,2.4053,2.4053,2.4053,2.4053,2.4053,2.4053,2.4053,2.4053,2.4053,2.4053,2.4100,2.3924,2.3990,2.3990,2.3990,2.3990,2.3990,2.3990,2.3990,2.3990,2.3990,2.3990,2.3990,2.3990,2.3990,2.3990,2.4003,2.4015,2.4063,2.4045,2.4020,2.4020,2.4020,2.4020,2.4020,2.4020,2.4020,2.4020,2.4020,2.4020,2.4020,2.4030,2.4030,2.4026,2.4033,2.4033,2.4078,2.4078,2.4082,2.4082,2.4082,…
ABplpapa	34.59	2.4281,2.4097,2.4105,2.4121,2.4121,2.4121,2.4121,2.4121,2.4121,2.4121,2.4121,2.4121,2.4121,2.4121,2.4121,2.4121,2.4121,2.4121,2.4108,2.4182,2.4182,2.4176,2.4167,2.4167,2.4155,2.4155,2.4155,2.4155,2.4155,2.4155,2.4155,2.4155,2.4155,2.4155,2.4155,2.4155,2.4158,2.4158,2.4083,2.4083,2.4077,2.4077,2.4077,2.4060,2.4060,2.4060,2.4052,2.4052,2.4052,2.4046,2.4046,2.4046,2.4046,2.4046,2.4046,2.4053,2.4053,…
ABarapapa	42.66	2.4153,2.4153,2.4153,2.4153,2.4153,2.4153,2.4153,2.4153,2.4153,2.4153,2.4153,2.4153,2.4153,2.4153,2.4153,2.4128,2.4170,2.4226,2.4214,2.4214,2.4214,2.4214,2.4214,2.4214,2.4214,2.4214,2.4214,2.4214,2.4214,2.4214,2.4248,2.4247,2.4323,2.4317,2.4317,2.4310,2.4280,2.4280,2.4280,2.4280,2.4280,2.4280,2.4280,2.4280,2.4280,2.4298,2.4324,2.4284,2.4284,2.4267,2.4294,2.4294,2.4289,2.4289,2.4284,2.4284,2.4284,…
ABplpapp	32.05	2.4342,2.4126,2.4150,2.4171,2.4171,2.4171,2.4171,2.4171,2.4171,2.4171,2.4171,2.4171,2.4171,2.4171,2.4171,2.4171,2.4171,2.4171,2.4171,2.4171,2.4171,2.4187,2.4187,2.4253,2.4253,2.4291,2.4291,2.4340,2.4340,2.4340,2.4340,2.4340,2.4340,2.4340,2.4340,2.4340,2.4340,2.4340,2.4340,2.4340,2.4340,2.4340,2.4350,2.4350,2.4350,2.4351,2.4351,2.4351,2.4339,2.4339,2.4339,2.4326,2.4326,2.4326,2.4326,2.4326,2.4326,…
ABarapapp	39.73	2.3996,2.3996,2.3996,2.3996,2.3996,2.3996,2.3996,2.3996,2.3996,2.3996,2.3996,2.3996,2.3996,2.3996,2.3996,2.3996,2.3996,2.4037,2.4125,2.4074,2.4099,2.4099,2.4099,2.4099,2.4099,2.4099,2.4099,2.4099,2.4099,2.4099,2.4099,2.4099,2.4099,2.4119,2.4126,2.4173,2.4173,2.4173,2.4200,2.4220,2.4220,2.4220,2.4220,2.4220,2.4220,2.4220,2.4220,2.4220,2.4220,2.4217,2.4217,2.4236,2.4268,2.4268,2.4268,2.4268,2.4368,…
ABplppaa	38.07	2.4298,2.4091,2.4091,2.4149,2.4132,2.4132,2.4132,2.4132,2.4132,2.4132,2.4132,2.4132,2.4132,2.4132,2.4132,2.4132,2.4132,2.4136,2.4106,2.4107,2.4107,2.4107,2.4087,2.4084,2.4084,2.4072,2.4072,2.4072,2.4072,2.4072,2.4072,2.4072,2.4072,2.4082,2.4082,2.4060,2.4060,2.4088,2.4088,2.4088,2.4088,2.4089,2.4089,2.4083,2.4083,2.4083,2.4092,2.4092,2.4092,2.4092,2.4107,2.4107,2.4153,2.4153,2.4153,2.4149,2.4149,…
ABarappaa	48.07	2.3979,2.3979,2.3979,2.3979,2.3979,2.3979,2.3979,2.3979,2.3979,2.3979,2.3979,2.3979,2.3979,2.3979,2.4136,2.4085,2.4085,2.4092,2.4092,2.4092,2.4092,2.4092,2.4092,2.4092,2.4092,2.4092,2.4092,2.4092,2.3970,2.4035,2.4039,2.4106,2.4153,2.4179,2.4179,2.4179,2.4179,2.4179,2.4179,2.4179,2.4179,2.4179,2.4161,2.4129,2.4129,2.4137,2.4101,2.4068,2.4068,2.4050,2.4050,2.4050,2.4050,2.4050,2.4050,2.4050,2.4098,…
ABplppap	35.77	2.4330,2.4217,2.4279,2.4263,2.4264,2.4288,2.4288,2.4288,2.4288,2.4288,2.4288,2.4288,2.4288,2.4288,2.4288,2.4288,2.4288,2.4312,2.4380,2.4380,2.4422,2.4486,2.4430,2.4430,2.4440,2.4440,2.4457,2.4457,2.4457,2.4457,2.4457,2.4457,2.4457,2.4457,2.4461,2.4461,2.4432,2.4432,2.4442,2.4442,2.4432,2.4432,2.4432,2.4440,2.4440,2.4449,2.4449,2.4449,2.4450,2.4450,2.4450,2.4456,2.4456,2.4456,2.4470,2.4470,2.4470,…
ABarappap	44.88	2.3927,2.3927,2.3927,2.3927,2.3927,2.3927,2.3927,2.3927,2.3927,2.3927,2.3927,2.3927,2.3927,2.3927,2.3927,2.4000,2.4010,2.3991,2.4026,2.4026,2.4026,2.4026,2.4026,2.4026,2.4026,2.4026,2.4026,2.4026,2.4026,2.4066,2.4063,2.4124,2.4130,2.4132,2.4136,2.4119,2.4119,2.4119,2.4119,2.4119,2.4119,2.4119,2.4119,2.4105,2.4105,2.4107,2.4119,2.4162,2.4162,2.4187,2.4194,2.4194,2.4211,2.4211,2.4211,2.4211,2.4211,…
ABplpppa	33.93	2.4224,2.4224,2.4224,2.4224,2.4224,2.4224,2.4224,2.4224,2.4224,2.4224,2.4224,2.4224,2.4224,2.4224,2.4224,2.4224,2.4224,2.4224,2.4224,2.4224,2.4481,2.4421,2.4393,2.4393,2.4393,2.4393,2.4393,2.4393,2.4393,2.4393,2.4393,2.4393,2.4393,2.4393,2.4393,2.4393,2.4393,2.4393,2.4394,2.4442,2.4412,2.4412,2.4421,2.4421,2.4391,2.4391,2.4396,2.4396,2.4396,2.4396,2.4396,2.4396,2.4396,2.4396,2.4396,2.4396,2.4403,…
ABarapppa	44.33	2.4210,2.4212,2.4200,2.4200,2.4200,2.4200,2.4200,2.4200,2.4200,2.4200,2.4200,2.4200,2.4200,2.4200,2.4214,2.4311,2.4336,2.4324,2.4318,2.4326,2.4326,2.4326,2.4326,2.4326,2.4326,2.4326,2.4326,2.4326,2.4326,2.4319,2.4279,2.4266,2.4266,2.4245,2.4245,2.4241,2.4231,2.4231,2.4231,2.4231,2.4231,2.4231,2.4231,2.4233,2.4233,2.4234,2.4234,2.4218,2.4218,2.4269,2.4269,2.4268,2.4268,2.4292,2.4292,2.4292,2.4292,…
ABplpppp	33.11	2.3860,2.3860,2.3860,2.3860,2.3860,2.3860,2.3860,2.3860,2.3860,2.3860,2.3860,2.3860,2.3860,2.3860,2.3860,2.3860,2.3860,2.3860,2.3860,2.3860,2.3990,2.4090,2.4092,2.4090,2.4090,2.4090,2.4090,2.4090,2.4090,2.4090,2.4090,2.4090,2.4090,2.4090,2.4090,2.4090,2.4090,2.4090,2.4090,2.4149,2.4234,2.4234,2.4227,2.4227,2.4255,2.4255,2.4286,2.4286,2.4286,2.4286,2.4286,2.4286,2.4286,2.4286,2.4286,2.4286,2.4286,…
ABarapppp	42.12	2.4158,2.4062,2.4025,2.4025,2.4025,2.4025,2.4025,2.4025,2.4025,2.4025,2.4025,2.4025,2.4025,2.4025,2.4025,2.4005,2.4032,2.4093,2.4115,2.4136,2.4145,2.4145,2.4145,2.4145,2.4145,2.4145,2.4145,2.4145,2.4145,2.4145,2.4144,2.4151,2.4151,2.4158,2.4144,2.4144,2.4136,2.4136,2.4149,2.4149,2.4149,2.4149,2.4149,2.4149,2.4149,2.4167,2.4167,2.4158,2.4158,2.4141,2.4141,2.4145,2.4145,2.4167,2.4167,2.4167,2.4170,…
ABpraaaa	37.53	2.4069,2.4053,2.4159,2.4159,2.4159,2.4159,2.4159,2.4159,2.4159,2.4159,2.4159,2.4159,2.4159,2.4159,2.4159,2.4159,2.4159,2.4172,2.4240,2.4240,2.4223,2.4193,2.4193,2.4193,2.4193,2.4193,2.4193,2.4193,2.4193,2.4193,2.4193,2.4193,2.4193,2.4193,2.4196,2.4196,2.4146,2.4146,2.4144,2.4144,2.4123,2.4123,2.4131,2.4131,2.4131,2.4131,2.4131,2.4131,2.4131,2.4131,2.4131,2.4129,2.4129,2.4129,2.4178,2.4178,2.4178,…
ABarpaaaa	49	2.3945,2.3945,2.3945,2.3945,2.3945,2.3945,2.3945,2.3945,2.3945,2.3945,2.3945,2.3945,2.3945,2.3945,2.4003,2.3949,2.3933,2.3933,2.3933,2.3933,2.3933,2.3933,2.3933,2.3933,2.3933,2.3933,2.3933,2.3947,2.3900,2.3934,2.3934,2.3939,2.3936,2.3936,2.3936,2.3936,2.3936,2.3936,2.3936,2.3936,2.3933,2.3908,2.3909,2.3912,2.3912,2.3937,2.3932,2.3926,2.3926,2.3926,2.3926,2.3926,2.3926,2.3936,2.3936,2.3931,2.3955,…
ABpraaap	34.68	2.4267,2.4204,2.4274,2.4274,2.4274,2.4274,2.4274,2.4274,2.4274,2.4274,2.4274,2.4274,2.4274,2.4274,2.4274,2.4274,2.4274,2.4274,2.4274,2.4273,2.4286,2.4301,2.4301,2.4342,2.4342,2.4345,2.4345,2.4345,2.4345,2.4345,2.4345,2.4345,2.4345,2.4345,2.4345,2.4345,2.4345,2.4348,2.4348,2.4366,2.4366,2.4366,2.4383,2.4383,2.4372,2.4372,2.4372,2.4382,2.4382,2.4382,2.4382,2.4382,2.4382,2.4382,2.4382,2.4382,2.4378,…
ABarpaaap	53.58	2.3811,2.3811,2.3811,2.3811,2.3811,2.3811,2.3811,2.3811,2.3811,2.3811,2.3811,2.3811,2.3811,2.3887,2.3872,2.3872,2.3872,2.3872,2.3872,2.3872,2.3872,2.3872,2.3872,2.3872,2.3872,2.3883,2.3913,2.3921,2.3911,2.3911,2.3911,2.3911,2.3911,2.3911,2.3911,2.3911,2.3911,2.3898,2.3911,2.3892,2.3892,2.3923,2.3932,2.3932,2.3932,2.3932,2.3932,2.3932,2.3932,2.3918,2.3987,2.3987,2.3975,2.3983,2.3983,2.4012,2.4026,…
ABpraapa	36.7	2.4096,2.4215,2.4344,2.4344,2.4344,2.4344,2.4344,2.4344,2.4344,2.4344,2.4344,2.4344,2.4344,2.4344,2.4344,2.4344,2.4344,2.4350,2.4283,2.4283,2.4191,2.4173,2.4153,2.4153,2.4147,2.4147,2.4147,2.4147,2.4147,2.4147,2.4147,2.4147,2.4147,2.4147,2.4152,2.4152,2.4157,2.4157,2.4142,2.4142,2.4115,2.4115,2.4055,2.4055,2.4055,2.4057,2.4057,2.4057,2.4057,2.4057,2.4057,2.4063,2.4063,2.4063,2.4063,2.4063,2.4063,…
ABarpaapa	44.23	2.4075,2.4126,2.4406,2.4375,2.4375,2.4375,2.4375,2.4375,2.4375,2.4375,2.4375,2.4375,2.4375,2.4375,2.4381,2.4446,2.4445,2.4461,2.4443,2.4309,2.4322,2.4320,2.4320,2.4320,2.4320,2.4320,2.4320,2.4320,2.4329,2.4329,2.4297,2.4283,2.4283,2.4283,2.4294,2.4294,2.4250,2.4235,2.4235,2.4227,2.4227,2.4227,2.4227,2.4237,2.4366,2.4366,2.4362,2.4362,2.4389,2.4389,2.4410,2.4410,2.4441,2.4441,2.4452,2.4452,2.4452,…
ABpraapp	33.52	2.4354,2.4669,2.4549,2.4713,2.4713,2.4713,2.4713,2.4713,2.4713,2.4713,2.4713,2.4713,2.4713,2.4713,2.4713,2.4713,2.4713,2.4713,2.4713,2.4700,2.4700,2.4672,2.4672,2.4722,2.4722,2.4656,2.4656,2.4643,2.4643,2.4643,2.4643,2.4643,2.4643,2.4643,2.4643,2.4643,2.4643,2.4646,2.4646,2.4646,2.4646,2.4648,2.4648,2.4648,2.4651,2.4651,2.4651,2.4630,2.4630,2.4630,2.4638,2.4638,2.4638,2.4638,2.4638,2.4638,2.4660,…
ABarpaapp	43.32	2.5210,2.4188,2.4176,2.4185,2.4185,2.4185,2.4185,2.4185,2.4185,2.4185,2.4185,2.4185,2.4185,2.4185,2.4145,2.4145,2.4203,2.4243,2.4303,2.4299,2.4328,2.4329,2.4329,2.4329,2.4329,2.4329,2.4329,2.4329,2.4330,2.4330,2.4330,2.4453,2.4476,2.4476,2.4562,2.4566,2.4566,2.4585,2.4585,2.4568,2.4568,2.4568,2.4568,2.4586,2.4586,2.4586,2.4576,2.4576,2.4610,2.4610,2.4599,2.4599,2.4603,2.4603,2.4614,2.4614,2.4614,…
ABprapaa	36.14	2.5107,2.4926,2.4705,2.4651,2.4651,2.4651,2.4651,2.4651,2.4651,2.4651,2.4651,2.4651,2.4651,2.4651,2.4651,2.4651,2.4651,2.4651,2.4643,2.4643,2.4664,2.4638,2.4580,2.4580,2.4570,2.4570,2.4570,2.4570,2.4570,2.4570,2.4570,2.4570,2.4570,2.4570,2.4570,2.4570,2.4540,2.4540,2.4525,2.4525,2.4468,2.4468,2.4480,2.4480,2.4480,2.4436,2.4436,2.4436,2.4436,2.4436,2.4436,2.4436,2.4436,2.4436,2.4416,2.4416,2.4416,…
ABarpapaa	48.64	2.4074,2.3967,2.4004,2.4073,2.4073,2.4073,2.4073,2.4073,2.4073,2.4073,2.4073,2.4073,2.4073,2.4064,2.4079,2.4090,2.4088,2.4080,2.4080,2.4074,2.4074,2.4074,2.4074,2.4074,2.4074,2.4074,2.4074,2.4075,2.4078,2.4085,2.4085,2.4061,2.4081,2.4074,2.4074,2.4044,2.4044,2.4044,2.4044,2.4070,2.4070,2.4058,2.4075,2.4075,2.4095,2.4130,2.4130,2.4136,2.4136,2.4138,2.4138,2.4165,2.4182,2.4182,2.4188,2.4188,2.4185,…
ABprapap	33.2	2.4464,2.4409,2.4367,2.4332,2.4332,2.4332,2.4332,2.4332,2.4332,2.4332,2.4332,2.4332,2.4332,2.4332,2.4332,2.4332,2.4332,2.4332,2.4332,2.4316,2.4342,2.4342,2.4286,2.4286,2.4339,2.4339,2.4343,2.4343,2.4343,2.4343,2.4343,2.4343,2.4343,2.4343,2.4343,2.4343,2.4343,2.4343,2.4326,2.4326,2.4326,2.4255,2.4255,2.4277,2.4277,2.4277,2.4250,2.4250,2.4250,2.4246,2.4246,2.4246,2.4246,2.4246,2.4246,2.4246,2.4246,…
ABarpapap	48.6	2.4120,2.4221,2.4264,2.4264,2.4264,2.4264,2.4264,2.4264,2.4264,2.4264,2.4264,2.4264,2.4264,2.4310,2.4277,2.4316,2.4322,2.4309,2.4328,2.4328,2.4328,2.4328,2.4328,2.4328,2.4328,2.4328,2.4337,2.4337,2.4311,2.4309,2.4309,2.4300,2.4300,2.4259,2.4259,2.4259,2.4259,2.4259,2.4259,2.4258,2.4258,2.4258,2.4272,2.4272,2.4273,2.4286,2.4286,2.4292,2.4292,2.4292,2.4292,2.4292,2.4286,2.4286,2.4286,2.4286,2.4283,…
ABprappa	37.36	2.4241,2.4339,2.4282,2.4282,2.4282,2.4282,2.4282,2.4282,2.4282,2.4282,2.4282,2.4282,2.4282,2.4282,2.4282,2.4282,2.4282,2.4289,2.4267,2.4267,2.4234,2.4210,2.4184,2.4184,2.4184,2.4184,2.4184,2.4184,2.4184,2.4184,2.4184,2.4184,2.4184,2.4184,2.4151,2.4151,2.4173,2.4173,2.4202,2.4202,2.4204,2.4204,2.4227,2.4227,2.4227,2.4227,2.4227,2.4227,2.4227,2.4227,2.4227,2.4232,2.4232,2.4232,2.4227,2.4227,2.4227,…
ABarpappa	54.86	2.3932,2.4053,2.4029,2.4029,2.4029,2.4029,2.4029,2.4029,2.4029,2.4029,2.4029,2.4029,2.4004,2.4083,2.4106,2.4110,2.4122,2.4122,2.4122,2.4122,2.4122,2.4122,2.4122,2.4156,2.4166,2.4143,2.4172,2.4160,2.4152,2.4154,2.4167,2.4167,2.4167,2.4167,2.4167,2.4161,2.4150,2.4161,2.4199,2.4199,2.4225,2.4221,2.4221,2.4222,2.4191,2.4191,2.4191,2.4203,2.4192,2.4212,2.4212,2.4221,2.4221,2.4224,2.4249,2.4249,2.4238,…
ABprappp	40.7	2.4279,2.4340,2.4340,2.4322,2.4322,2.4322,2.4322,2.4322,2.4322,2.4322,2.4322,2.4322,2.4322,2.4322,2.4322,2.4322,2.4334,2.4294,2.4324,2.4298,2.4306,2.4306,2.4312,2.4312,2.4312,2.4312,2.4312,2.4312,2.4312,2.4312,2.4312,2.4301,2.4301,2.4279,2.4203,2.4203,2.4218,2.4218,2.4210,2.4210,2.4181,2.4181,2.4181,2.4181,2.4181,2.4181,2.4181,2.4180,2.4180,2.4154,2.4154,2.4152,2.4152,2.4138,2.4138,2.4138,2.4149,…
ABarpappp	47.02	2.4034,2.4061,2.4069,2.4072,2.4072,2.4072,2.4072,2.4072,2.4072,2.4072,2.4072,2.4072,2.4072,2.4100,2.4120,2.4131,2.4110,2.4133,2.4113,2.4125,2.4125,2.4125,2.4125,2.4125,2.4125,2.4125,2.4096,2.4102,2.4107,2.4133,2.4133,2.4164,2.4159,2.4162,2.4162,2.4175,2.4175,2.4175,2.4175,2.4190,2.4190,2.4208,2.4211,2.4211,2.4232,2.4269,2.4269,2.4278,2.4278,2.4316,2.4316,2.4337,2.4325,2.4325,2.4341,2.4341,2.4347,…
ABprpaaa	33.53	2.4053,2.4088,2.4083,2.4063,2.4063,2.4063,2.4063,2.4063,2.4063,2.4063,2.4063,2.4063,2.4063,2.4063,2.4063,2.4063,2.4063,2.4063,2.4063,2.4069,2.4019,2.4019,2.4035,2.4035,2.4002,2.4002,2.4007,2.4007,2.4007,2.4007,2.4007,2.4007,2.4007,2.4007,2.4007,2.4007,2.4007,2.4007,2.4000,2.4000,2.4036,2.4036,2.4036,2.4008,2.4008,2.4008,2.4002,2.4002,2.4002,2.4020,2.4020,2.4020,2.4020,2.4020,2.4020,2.4020,2.4020,…
ABarppaaa	52.31	2.3806,2.3806,2.3806,2.3806,2.3806,2.3806,2.3806,2.3806,2.3806,2.3806,2.3806,2.3806,2.3815,2.3812,2.3809,2.3798,2.3791,2.3791,2.3791,2.3791,2.3791,2.3791,2.3791,2.3791,2.3797,2.3803,2.3809,2.3852,2.3878,2.3878,2.3892,2.3894,2.3894,2.3894,2.3894,2.3894,2.3891,2.3889,2.3894,2.3915,2.3894,2.3895,2.3889,2.3889,2.3889,2.3902,2.3902,2.3902,2.3903,2.3912,2.3920,2.3920,2.3881,2.3897,2.3897,2.3925,2.3934,…
ABprpaap	33.2	2.4077,2.4120,2.4165,2.4157,2.4157,2.4157,2.4157,2.4157,2.4157,2.4157,2.4157,2.4157,2.4157,2.4157,2.4157,2.4157,2.4157,2.4157,2.4157,2.4157,2.4159,2.4159,2.4174,2.4174,2.4181,2.4181,2.4180,2.4180,2.4180,2.4180,2.4180,2.4180,2.4180,2.4180,2.4180,2.4180,2.4180,2.4180,2.4180,2.4180,2.4206,2.4206,2.4206,2.4242,2.4242,2.4242,2.4231,2.4231,2.4231,2.4252,2.4252,2.4252,2.4252,2.4252,2.4252,2.4252,2.4252,…
ABarppaap	47.51	2.3942,2.3942,2.3942,2.3942,2.3942,2.3942,2.3942,2.3942,2.3942,2.3942,2.3942,2.3942,2.3942,2.3942,2.3971,2.4071,2.4129,2.4129,2.4129,2.4129,2.4129,2.4129,2.4129,2.4129,2.4129,2.4129,2.4129,2.4129,2.4172,2.4208,2.4234,2.4236,2.4238,2.4238,2.4238,2.4238,2.4238,2.4238,2.4238,2.4238,2.4238,2.4250,2.4255,2.4229,2.4229,2.4224,2.4239,2.4281,2.4281,2.4281,2.4281,2.4281,2.4281,2.4281,2.4281,2.4275,2.4284,…
ABprpapa	33.77	2.4263,2.4319,2.4359,2.4329,2.4329,2.4329,2.4329,2.4329,2.4329,2.4329,2.4329,2.4329,2.4329,2.4329,2.4329,2.4329,2.4329,2.4329,2.4329,2.4323,2.4332,2.4332,2.4221,2.4221,2.4206,2.4206,2.4209,2.4209,2.4209,2.4209,2.4209,2.4209,2.4209,2.4209,2.4209,2.4209,2.4209,2.4209,2.4272,2.4272,2.4236,2.4236,2.4236,2.4257,2.4257,2.4257,2.4268,2.4268,2.4268,2.4265,2.4265,2.4265,2.4265,2.4265,2.4265,2.4265,2.4265,…
ABarppapa	51.82	2.3898,2.3898,2.3898,2.3898,2.3898,2.3898,2.3898,2.3898,2.3898,2.3898,2.3898,2.3898,2.3898,2.4049,2.4035,2.4032,2.4032,2.4032,2.4032,2.4032,2.4032,2.4032,2.4032,2.4032,2.4032,2.4097,2.4140,2.4152,2.4188,2.4188,2.4243,2.4243,2.4243,2.4243,2.4243,2.4243,2.4243,2.4220,2.4224,2.4204,2.4190,2.4200,2.4227,2.4227,2.4227,2.4234,2.4234,2.4234,2.4234,2.4242,2.4244,2.4244,2.4257,2.4281,2.4281,2.4319,2.4320,…
ABprpapp	32.07	2.4221,2.4239,2.4292,2.4289,2.4289,2.4289,2.4289,2.4289,2.4289,2.4289,2.4289,2.4289,2.4289,2.4289,2.4289,2.4289,2.4289,2.4289,2.4289,2.4289,2.4289,2.4451,2.4451,2.4446,2.4446,2.4498,2.4498,2.4495,2.4495,2.4495,2.4495,2.4495,2.4495,2.4495,2.4495,2.4495,2.4495,2.4495,2.4495,2.4495,2.4495,2.4495,2.4407,2.4407,2.4407,2.4380,2.4380,2.4380,2.4314,2.4314,2.4314,2.4308,2.4308,2.4308,2.4308,2.4308,2.4308,…
ABarppapp	53	2.3873,2.3873,2.3873,2.3873,2.3873,2.3873,2.3873,2.3873,2.3873,2.3873,2.3873,2.3873,2.3873,2.3850,2.3839,2.3839,2.3839,2.3839,2.3839,2.3839,2.3839,2.3839,2.3839,2.3839,2.3839,2.3871,2.3927,2.3976,2.3996,2.3996,2.3996,2.3996,2.3996,2.3996,2.3996,2.3996,2.3996,2.3990,2.4025,2.4061,2.4084,2.4093,2.4150,2.4150,2.4150,2.4150,2.4150,2.4150,2.4150,2.4173,2.4189,2.4189,2.4208,2.4250,2.4250,2.4263,2.4326,…
ABprppaa	38.96	2.4304,2.4304,2.4166,2.4224,2.4224,2.4224,2.4224,2.4224,2.4224,2.4224,2.4224,2.4224,2.4224,2.4224,2.4224,2.4204,2.4154,2.4123,2.4088,2.4088,2.4088,2.4089,2.4046,2.4049,2.4049,2.4049,2.4049,2.4049,2.4049,2.4049,2.4037,2.4037,2.4026,2.4017,2.4017,2.3996,2.3996,2.3996,2.3996,2.4000,2.4000,2.3995,2.3995,2.3985,2.3985,2.3985,2.3991,2.3991,2.4000,2.4000,2.4011,2.4011,2.4018,2.4018,2.4018,2.4018,2.4018,…
ABarpppaa	52.33	2.3599,2.3599,2.3599,2.3599,2.3599,2.3599,2.3599,2.3599,2.3599,2.3599,2.3599,2.3599,2.3599,2.4074,2.4091,2.4088,2.4088,2.4088,2.4088,2.4088,2.4088,2.4088,2.4088,2.4088,2.4088,2.4082,2.4071,2.4118,2.4166,2.4206,2.4215,2.4215,2.4215,2.4215,2.4215,2.4215,2.4215,2.4212,2.4212,2.4238,2.4231,2.4186,2.4175,2.4165,2.4165,2.4157,2.4157,2.4157,2.4157,2.4151,2.4151,2.4151,2.4219,2.4204,2.4204,2.4205,2.4225,…
ABprppap	35.8	2.4037,2.4074,2.4074,2.4066,2.4066,2.4066,2.4066,2.4066,2.4066,2.4066,2.4066,2.4066,2.4066,2.4066,2.4066,2.4066,2.4092,2.4092,2.4092,2.4150,2.4151,2.4152,2.4152,2.4114,2.4114,2.4113,2.4113,2.4113,2.4113,2.4113,2.4113,2.4113,2.4113,2.4103,2.4103,2.4103,2.4103,2.4104,2.4104,2.4094,2.4094,2.4075,2.4075,2.4075,2.4069,2.4069,2.4069,2.4069,2.4069,2.4069,2.4069,2.4069,2.4069,2.4069,2.4069,2.4069,2.4075,…
ABarpppap	47.77	2.4463,2.4463,2.4463,2.4463,2.4463,2.4463,2.4463,2.4463,2.4463,2.4463,2.4463,2.4463,2.4463,2.4463,2.4647,2.4577,2.4485,2.4485,2.4485,2.4485,2.4485,2.4485,2.4485,2.4485,2.4485,2.4485,2.4485,2.4478,2.4418,2.4459,2.4491,2.4496,2.4488,2.4488,2.4488,2.4488,2.4488,2.4488,2.4488,2.4488,2.4482,2.4482,2.4482,2.4416,2.4416,2.4404,2.4371,2.4392,2.4392,2.4392,2.4392,2.4392,2.4392,2.4402,2.4402,2.4402,2.4446,…
ABprpppa	33.37	2.4771,2.4571,2.4496,2.4493,2.4493,2.4493,2.4493,2.4493,2.4493,2.4493,2.4493,2.4493,2.4493,2.4493,2.4493,2.4493,2.4493,2.4493,2.4493,2.4472,2.4435,2.4435,2.4341,2.4341,2.4347,2.4347,2.4340,2.4340,2.4340,2.4340,2.4340,2.4340,2.4340,2.4340,2.4340,2.4340,2.4340,2.4340,2.4331,2.4331,2.4331,2.4271,2.4271,2.4301,2.4301,2.4301,2.4303,2.4303,2.4303,2.4302,2.4302,2.4302,2.4302,2.4302,2.4302,2.4302,2.4302,…
ABarppppa	51.01	2.3945,2.3945,2.3945,2.3945,2.3945,2.3945,2.3945,2.3945,2.3945,2.3945,2.3945,2.3945,2.3945,2.3874,2.4023,2.4054,2.4054,2.4054,2.4054,2.4054,2.4054,2.4054,2.4054,2.4054,2.4054,2.4049,2.4072,2.4076,2.4098,2.4118,2.4145,2.4145,2.4145,2.4145,2.4145,2.4145,2.4145,2.4155,2.4156,2.4168,2.4160,2.4201,2.4223,2.4232,2.4232,2.4270,2.4270,2.4270,2.4270,2.4279,2.4288,2.4288,2.4295,2.4299,2.4299,2.4314,2.4327,…
ABprpppp	33.11	2.4240,2.4117,2.4103,2.4068,2.4068,2.4068,2.4068,2.4068,2.4068,2.4068,2.4068,2.4068,2.4068,2.4068,2.4068,2.4068,2.4068,2.4068,2.4068,2.4122,2.4123,2.4123,2.4154,2.4154,2.4141,2.4141,2.4163,2.4163,2.4163,2.4163,2.4163,2.4163,2.4163,2.4163,2.4163,2.4163,2.4163,2.4163,2.4137,2.4137,2.4137,2.4138,2.4138,2.4148,2.4148,2.4148,2.4126,2.4126,2.4126,2.4128,2.4128,2.4128,2.4128,2.4128,2.4128,2.4128,2.4128,…
ABarppppp	52.51	2.3830,2.3830,2.3830,2.3830,2.3830,2.3830,2.3830,2.3830,2.3830,2.3830,2.3830,2.3830,2.3830,2.3857,2.3874,2.3851,2.3851,2.3851,2.3851,2.3851,2.3851,2.3851,2.3851,2.3851,2.3851,2.3886,2.3898,2.3913,2.3969,2.3999,2.3999,2.3999,2.3999,2.3999,2.3999,2.3999,2.3999,2.4030,2.4018,2.4022,2.4051,2.4099,2.4126,2.4121,2.4121,2.4121,2.4121,2.4121,2.4121,2.4129,2.4135,2.4135,2.4156,2.4202,2.4202,2.4196,2.4251,…
ABplaaaaa	48.26	2.4330,2.4017,2.4021,2.4035,2.4035,2.4035,2.4035,2.4035,2.4035,2.4035,2.4035,2.4035,2.4036,2.4036,2.4011,2.4071,2.4095,2.4107,2.4112,2.4100,2.4100,2.4100,2.4100,2.4100,2.4100,2.4097,2.4097,2.4089,2.4087,2.4075,2.4075,2.4059,2.4071,2.4067,2.4067,2.4077,2.4077,2.4077,2.4069,2.4069,2.4069,2.4074,2.4094,2.4094,2.4086,2.4104,2.4104,2.4100,2.4100,2.4094,2.4094,2.4116,2.4116,2.4116,2.4121,2.4121,2.4131,…
ABplaaaap	47.21	2.4571,2.4278,2.4421,2.4398,2.4398,2.4398,2.4398,2.4398,2.4398,2.4398,2.4398,2.4398,2.4398,2.4398,2.4361,2.4363,2.4386,2.4384,2.4376,2.4381,2.4381,2.4381,2.4381,2.4381,2.4381,2.4381,2.4381,2.4385,2.4362,2.4362,2.4362,2.4352,2.4316,2.4297,2.4297,2.4293,2.4293,2.4293,2.4293,2.4293,2.4293,2.4293,2.4306,2.4306,2.4283,2.4280,2.4280,2.4277,2.4277,2.4291,2.4291,2.4303,2.4303,2.4303,2.4314,2.4314,2.4305,…
ABplaaapa	51.35	2.4263,2.4445,2.4433,2.4433,2.4433,2.4433,2.4433,2.4433,2.4433,2.4433,2.4433,2.4433,2.4394,2.4382,2.4319,2.4380,2.4390,2.4390,2.4390,2.4390,2.4390,2.4390,2.4390,2.4390,2.4390,2.4395,2.4381,2.4379,2.4377,2.4377,2.4352,2.4352,2.4352,2.4352,2.4352,2.4352,2.4352,2.4354,2.4354,2.4368,2.4386,2.4386,2.4350,2.4359,2.4359,2.4355,2.4355,2.4355,2.4355,2.4355,2.4352,2.4352,2.4355,2.4379,2.4379,2.4371,2.4371,…
ABplaaapp	44.1	2.4120,2.4153,2.4177,2.4177,2.4177,2.4177,2.4177,2.4177,2.4177,2.4177,2.4177,2.4177,2.4215,2.4215,2.4215,2.4277,2.4256,2.4282,2.4282,2.4285,2.4285,2.4285,2.4280,2.4280,2.4280,2.4282,2.4282,2.4282,2.4282,2.4282,2.4251,2.4286,2.4286,2.4302,2.4302,2.4302,2.4297,2.4297,2.4297,2.4292,2.4298,2.4298,2.4298,2.4298,2.4298,2.4324,2.4324,2.4416,2.4416,2.4414,2.4414,2.4414,2.4419,2.4428,2.4428,2.4428,2.4428,…
ABplaapaa	46.09	2.4083,2.4133,2.4100,2.4071,2.4129,2.4129,2.4129,2.4129,2.4129,2.4129,2.4129,2.4129,2.4129,2.4129,2.4160,2.4133,2.4115,2.4173,2.4143,2.4173,2.4173,2.4122,2.4122,2.4122,2.4122,2.4122,2.4122,2.4136,2.4143,2.4121,2.4121,2.4121,2.4219,2.4218,2.4218,2.4205,2.4205,2.4205,2.4193,2.4193,2.4193,2.4190,2.4229,2.4229,2.4255,2.4257,2.4257,2.4192,2.4192,2.4240,2.4240,2.4222,2.4222,2.4222,2.4235,2.4260,2.4314,…
ABplaapap	46.88	2.3863,2.4000,2.4091,2.4155,2.4155,2.4155,2.4155,2.4155,2.4155,2.4155,2.4155,2.4155,2.4155,2.4241,2.4241,2.4213,2.4209,2.4208,2.4208,2.4260,2.4260,2.4260,2.4260,2.4260,2.4260,2.4260,2.4207,2.4207,2.4207,2.4190,2.4190,2.4196,2.4186,2.4186,2.4186,2.4181,2.4181,2.4181,2.4181,2.4182,2.4182,2.4182,2.4182,2.4182,2.4209,2.4331,2.4331,2.4327,2.4327,2.4327,2.4327,2.4312,2.4327,2.4327,2.4327,2.4327,2.4327,…
ABplaappa	49.05	2.3898,2.3898,2.3898,2.3898,2.3898,2.3898,2.3898,2.3898,2.3898,2.3898,2.3898,2.3898,2.3898,2.3898,2.4261,2.4327,2.4389,2.4407,2.4407,2.4407,2.4407,2.4407,2.4407,2.4407,2.4407,2.4407,2.4440,2.4431,2.4366,2.4358,2.4348,2.4348,2.4334,2.4326,2.4326,2.4326,2.4326,2.4326,2.4326,2.4342,2.4336,2.4328,2.4327,2.4263,2.4263,2.4247,2.4247,2.4222,2.4222,2.4241,2.4241,2.4241,2.4225,2.4243,2.4243,2.4229,2.4256,…
ABplaappp	43.4	2.3905,2.3905,2.3905,2.3905,2.3905,2.3905,2.3905,2.3905,2.3905,2.3905,2.3905,2.3905,2.3905,2.3905,2.3905,2.4286,2.4041,2.4046,2.4100,2.4100,2.4100,2.4100,2.4100,2.4100,2.4100,2.4100,2.4100,2.4100,2.4100,2.4100,2.4138,2.4240,2.4295,2.4337,2.4364,2.4377,2.4427,2.4427,2.4427,2.4427,2.4427,2.4427,2.4427,2.4427,2.4427,2.4421,2.4422,2.4433,2.4433,2.4439,2.4452,2.4452,2.4457,2.4457,2.4461,2.4461,2.4461,…
ABplapaaa	45.69	2.3924,2.3924,2.3924,2.3924,2.3924,2.3924,2.3924,2.3924,2.3924,2.3924,2.3924,2.3924,2.3924,2.3924,2.3905,2.4013,2.4096,2.4102,2.4097,2.4097,2.4097,2.4097,2.4097,2.4097,2.4097,2.4097,2.4097,2.4097,2.4100,2.4089,2.4093,2.4150,2.4168,2.4181,2.4192,2.4203,2.4203,2.4203,2.4203,2.4203,2.4203,2.4203,2.4207,2.4201,2.4201,2.4219,2.4198,2.4177,2.4177,2.4160,2.4160,2.4160,2.4142,2.4142,2.4142,2.4142,2.4153,…
ABplapaap	51.73	2.3995,2.3995,2.3995,2.3995,2.3995,2.3995,2.3995,2.3995,2.3995,2.3995,2.3995,2.3995,2.3995,2.3962,2.3972,2.3990,2.3986,2.3986,2.3986,2.3986,2.3986,2.3986,2.3986,2.3986,2.3986,2.4017,2.4009,2.4008,2.4003,2.4011,2.4017,2.4014,2.4014,2.4014,2.4014,2.4014,2.4014,2.4012,2.4001,2.4007,2.4006,2.4034,2.4035,2.4032,2.4032,2.4054,2.4058,2.4058,2.4058,2.4078,2.4064,2.4064,2.4081,2.4098,2.4098,2.4097,2.4118,…
ABplapapa	45.77	2.3926,2.3926,2.3926,2.3926,2.3926,2.3926,2.3926,2.3926,2.3926,2.3926,2.3926,2.3926,2.3926,2.3926,2.3926,2.3995,2.4021,2.4011,2.4028,2.4028,2.4028,2.4028,2.4028,2.4028,2.4028,2.4028,2.4028,2.4028,2.4028,2.4102,2.4136,2.4155,2.4155,2.4180,2.4203,2.4205,2.4205,2.4205,2.4205,2.4205,2.4205,2.4205,2.4205,2.4210,2.4210,2.4226,2.4281,2.4315,2.4315,2.4350,2.4354,2.4354,2.4377,2.4377,2.4377,2.4377,2.4377,…
ABplapapp	42.58	2.4070,2.4070,2.4070,2.4070,2.4070,2.4070,2.4070,2.4070,2.4070,2.4070,2.4070,2.4070,2.4070,2.4070,2.4070,2.3985,2.4073,2.4010,2.4003,2.4011,2.4011,2.4011,2.4011,2.4011,2.4011,2.4011,2.4011,2.4011,2.4011,2.4011,2.4022,2.4022,2.4045,2.4093,2.4093,2.4125,2.4155,2.4155,2.4172,2.4172,2.4172,2.4172,2.4172,2.4172,2.4172,2.4184,2.4184,2.4189,2.4189,2.4259,2.4259,2.4259,2.4268,2.4268,2.4253,2.4253,2.4260,…
ABplappaa	48.24	2.3739,2.3739,2.3739,2.3739,2.3739,2.3739,2.3739,2.3739,2.3739,2.3739,2.3739,2.3739,2.3739,2.3909,2.3926,2.3922,2.3930,2.3930,2.3930,2.3930,2.3930,2.3930,2.3930,2.3930,2.3930,2.3930,2.3932,2.3932,2.3942,2.3961,2.4022,2.4061,2.4075,2.4075,2.4075,2.4075,2.4075,2.4075,2.4075,2.4086,2.4086,2.4094,2.4106,2.4100,2.4100,2.4114,2.4139,2.4139,2.4139,2.4139,2.4139,2.4139,2.4159,2.4159,2.4159,2.4166,2.4150,…
ABplappap	48.09	2.3643,2.3643,2.3643,2.3643,2.3643,2.3643,2.3643,2.3643,2.3643,2.3643,2.3643,2.3643,2.3643,2.3643,2.3918,2.3932,2.3964,2.3964,2.3964,2.3964,2.3964,2.3964,2.3964,2.3964,2.3964,2.3964,2.3964,2.3964,2.3996,2.4088,2.4152,2.4161,2.4178,2.4178,2.4178,2.4178,2.4178,2.4178,2.4178,2.4178,2.4178,2.4216,2.4221,2.4242,2.4242,2.4196,2.4215,2.4287,2.4287,2.4287,2.4287,2.4287,2.4287,2.4287,2.4287,2.4303,2.4343,…
ABplapppa	51.31	2.4325,2.4325,2.4325,2.4325,2.4325,2.4325,2.4325,2.4325,2.4325,2.4325,2.4325,2.4325,2.4325,2.4074,2.4243,2.4173,2.4163,2.4163,2.4163,2.4163,2.4163,2.4163,2.4163,2.4163,2.4163,2.4238,2.4242,2.4211,2.4177,2.4187,2.4185,2.4196,2.4196,2.4196,2.4196,2.4196,2.4196,2.4227,2.4227,2.4242,2.4248,2.4260,2.4267,2.4269,2.4269,2.4276,2.4275,2.4275,2.4275,2.4272,2.4290,2.4290,2.4290,2.4313,2.4313,2.4303,2.4310,…
ABplapppp	52.49	2.3770,2.3770,2.3770,2.3770,2.3770,2.3770,2.3770,2.3770,2.3770,2.3770,2.3770,2.3770,2.3770,2.3991,2.4037,2.4042,2.4042,2.4042,2.4042,2.4042,2.4042,2.4042,2.4042,2.4042,2.4042,2.4062,2.4097,2.4103,2.4154,2.4155,2.4155,2.4155,2.4155,2.4155,2.4155,2.4155,2.4155,2.4157,2.4137,2.4173,2.4189,2.4212,2.4247,2.4247,2.4247,2.4247,2.4247,2.4247,2.4247,2.4242,2.4245,2.4245,2.4280,2.4284,2.4284,2.4281,2.4299,…
ABplpaaaa	42.77	2.3803,2.3803,2.3803,2.3803,2.3803,2.3803,2.3803,2.3803,2.3803,2.3803,2.3803,2.3803,2.3803,2.3803,2.3803,2.3803,2.4030,2.4146,2.4116,2.4116,2.4116,2.4116,2.4116,2.4116,2.4116,2.4116,2.4116,2.4116,2.4116,2.4116,2.4116,2.4147,2.4162,2.4152,2.4076,2.4076,2.4074,2.4074,2.4074,2.4074,2.4074,2.4074,2.4074,2.4074,2.4074,2.4074,2.4062,2.4076,2.4076,2.4080,2.4107,2.4107,2.4107,2.4107,2.4111,2.4111,2.4111,…
ABplpaaap	44.07	2.4343,2.4343,2.4343,2.4343,2.4343,2.4343,2.4343,2.4343,2.4343,2.4343,2.4343,2.4343,2.4343,2.4343,2.4343,2.4200,2.4154,2.4140,2.4142,2.4142,2.4142,2.4142,2.4142,2.4142,2.4142,2.4142,2.4142,2.4142,2.4142,2.4142,2.4156,2.4086,2.4067,2.4060,2.4066,2.4059,2.4059,2.4059,2.4059,2.4059,2.4059,2.4059,2.4059,2.4059,2.4059,2.4075,2.4096,2.4134,2.4134,2.4130,2.4147,2.4147,2.4159,2.4159,2.4159,2.4159,2.4159,…
ABplpaapa	45.78	2.3803,2.3922,2.3902,2.3902,2.3902,2.3902,2.3902,2.3902,2.3902,2.3902,2.3902,2.3902,2.3902,2.3902,2.3901,2.3914,2.3909,2.3875,2.3896,2.3907,2.3907,2.3907,2.3907,2.3907,2.3907,2.3907,2.3907,2.3907,2.3899,2.3899,2.3909,2.3914,2.3916,2.3916,2.3908,2.3901,2.3901,2.3901,2.3901,2.3901,2.3901,2.3901,2.3901,2.3928,2.3963,2.3963,2.3961,2.3961,2.4005,2.4005,2.4030,2.4030,2.4036,2.4036,2.4036,2.4036,2.4036,…
ABplpaapp	42.25	2.3721,2.3806,2.3808,2.3832,2.3832,2.3832,2.3832,2.3832,2.3832,2.3832,2.3832,2.3832,2.3832,2.3832,2.3832,2.3827,2.3848,2.3880,2.3877,2.3891,2.3905,2.3905,2.3891,2.3891,2.3891,2.3891,2.3891,2.3891,2.3891,2.3891,2.3912,2.3923,2.3923,2.3948,2.4003,2.4003,2.4043,2.4043,2.4045,2.4045,2.4064,2.4064,2.4064,2.4064,2.4064,2.4071,2.4071,2.4084,2.4084,2.4124,2.4124,2.4116,2.4116,2.4133,2.4133,2.4133,2.4138,…
ABplpapaa	49.69	2.3660,2.3660,2.3660,2.3660,2.3660,2.3660,2.3660,2.3660,2.3660,2.3660,2.3660,2.3660,2.3660,2.3671,2.3807,2.3771,2.3781,2.3778,2.3778,2.3778,2.3778,2.3778,2.3778,2.3778,2.3778,2.3778,2.3825,2.3837,2.3897,2.3905,2.3916,2.3936,2.3936,2.3959,2.3959,2.3959,2.3959,2.3959,2.3959,2.3935,2.3944,2.3945,2.3914,2.3931,2.3931,2.3931,2.3931,2.3931,2.3931,2.3910,2.3910,2.3910,2.3927,2.3930,2.3930,2.3955,2.3965,…
ABplpapap	46.43	2.3685,2.3685,2.3685,2.3685,2.3685,2.3685,2.3685,2.3685,2.3685,2.3685,2.3685,2.3685,2.3685,2.3685,2.3686,2.3854,2.3825,2.3833,2.3833,2.3833,2.3833,2.3833,2.3833,2.3833,2.3833,2.3833,2.3833,2.3833,2.3842,2.3814,2.3807,2.3824,2.3846,2.3850,2.3854,2.3854,2.3854,2.3854,2.3854,2.3854,2.3854,2.3869,2.3879,2.3930,2.3930,2.3933,2.3961,2.3949,2.3949,2.3942,2.3942,2.3945,2.3945,2.3945,2.3945,2.3953,2.3946,…
ABplpappa	40.49	2.3844,2.3844,2.3844,2.3844,2.3844,2.3844,2.3844,2.3844,2.3844,2.3844,2.3844,2.3844,2.3844,2.3844,2.3844,2.3844,2.3869,2.3889,2.3956,2.3984,2.3984,2.3984,2.3984,2.3984,2.3984,2.3984,2.3984,2.3984,2.3984,2.3984,2.3984,2.3984,2.4025,2.4029,2.4091,2.4108,2.4104,2.4104,2.4151,2.4151,2.4151,2.4151,2.4151,2.4151,2.4151,2.4151,2.4151,2.4148,2.4148,2.4149,2.4176,2.4176,2.4183,2.4183,2.4185,2.4185,2.4213,…
ABplpappp	47.51	2.3807,2.3807,2.3807,2.3807,2.3807,2.3807,2.3807,2.3807,2.3807,2.3807,2.3807,2.3807,2.3807,2.3807,2.3787,2.3827,2.3873,2.3873,2.3873,2.3873,2.3873,2.3873,2.3873,2.3873,2.3873,2.3873,2.3873,2.3980,2.4023,2.4045,2.4064,2.4117,2.4102,2.4102,2.4099,2.4099,2.4099,2.4099,2.4099,2.4099,2.4035,2.4035,2.4059,2.4062,2.4062,2.4113,2.4097,2.4112,2.4112,2.4112,2.4102,2.4102,2.4102,2.4111,2.4111,2.4111,2.4123,…
ABplppaaa	51.72	2.3777,2.3777,2.3777,2.3777,2.3777,2.3777,2.3777,2.3777,2.3777,2.3777,2.3777,2.3777,2.3814,2.3770,2.3808,2.3817,2.3848,2.3848,2.3848,2.3848,2.3848,2.3848,2.3848,2.3848,2.3839,2.3854,2.3857,2.3867,2.3855,2.3861,2.3861,2.3863,2.3863,2.3863,2.3863,2.3858,2.3859,2.3859,2.3855,2.3850,2.3873,2.3911,2.3933,2.3941,2.3941,2.3941,2.3930,2.3934,2.3924,2.3924,2.3923,2.3923,2.3928,2.3913,2.3913,2.3905,2.3904,…
ABplppaap	46.62	2.3848,2.3848,2.3848,2.3848,2.3848,2.3848,2.3848,2.3848,2.3848,2.3848,2.3848,2.3848,2.3848,2.3848,2.3871,2.3917,2.3960,2.3981,2.3981,2.3981,2.3981,2.3981,2.3981,2.3981,2.3981,2.3981,2.3981,2.3981,2.3987,2.4007,2.4041,2.4046,2.4036,2.4030,2.4030,2.4030,2.4030,2.4030,2.4030,2.4030,2.4030,2.4030,2.4033,2.4058,2.4058,2.4045,2.4049,2.4055,2.4055,2.4053,2.4053,2.4053,2.4053,2.4053,2.4053,2.4053,2.4063,…
ABplppapa	45.63	2.3875,2.3875,2.3875,2.3875,2.3875,2.3875,2.3875,2.3875,2.3875,2.3875,2.3875,2.3875,2.3875,2.3875,2.3875,2.4083,2.4109,2.4104,2.4104,2.4104,2.4104,2.4104,2.4104,2.4104,2.4104,2.4104,2.4104,2.4104,2.4104,2.4131,2.4141,2.4168,2.4162,2.4168,2.4169,2.4169,2.4169,2.4169,2.4169,2.4169,2.4169,2.4169,2.4169,2.4141,2.4141,2.4142,2.4142,2.4189,2.4189,2.4213,2.4223,2.4223,2.4223,2.4223,2.4223,2.4223,2.4223,…
ABplppapp	48.8	2.3771,2.3771,2.3771,2.3771,2.3771,2.3771,2.3771,2.3771,2.3771,2.3771,2.3771,2.3771,2.3771,2.3791,2.3987,2.4044,2.4079,2.4100,2.4100,2.4100,2.4100,2.4100,2.4100,2.4100,2.4100,2.4100,2.4117,2.4117,2.4119,2.4133,2.4163,2.4163,2.4164,2.4164,2.4174,2.4174,2.4174,2.4174,2.4174,2.4159,2.4159,2.4187,2.4226,2.4231,2.4231,2.4223,2.4223,2.4214,2.4214,2.4214,2.4194,2.4194,2.4191,2.4191,2.4191,2.4209,2.4220,…
ABplpppaa	46.78	2.3982,2.3982,2.3982,2.3982,2.3982,2.3982,2.3982,2.3982,2.3982,2.3982,2.3982,2.3982,2.3982,2.3982,2.4143,2.4180,2.4217,2.4232,2.4232,2.4232,2.4232,2.4232,2.4232,2.4232,2.4232,2.4232,2.4232,2.4232,2.4218,2.4263,2.4284,2.4278,2.4290,2.4267,2.4267,2.4267,2.4267,2.4267,2.4267,2.4267,2.4267,2.4264,2.4265,2.4268,2.4268,2.4247,2.4208,2.4228,2.4228,2.4246,2.4246,2.4246,2.4246,2.4246,2.4246,2.4244,2.4228,…
ABplpppap	47.49	2.3791,2.3791,2.3791,2.3791,2.3791,2.3791,2.3791,2.3791,2.3791,2.3791,2.3791,2.3791,2.3791,2.3791,2.3967,2.3984,2.4017,2.4051,2.4051,2.4051,2.4051,2.4051,2.4051,2.4051,2.4051,2.4051,2.4051,2.4071,2.4008,2.4008,2.4038,2.4089,2.4078,2.4055,2.4055,2.4055,2.4055,2.4055,2.4055,2.4055,2.4059,2.4059,2.4130,2.4130,2.4130,2.4091,2.4042,2.4067,2.4067,2.4086,2.4086,2.4086,2.4086,2.4104,2.4104,2.4104,2.4074,…
ABplppppa	42.93	2.4124,2.4124,2.4124,2.4124,2.4124,2.4124,2.4124,2.4124,2.4124,2.4124,2.4124,2.4124,2.4124,2.4124,2.4124,2.3924,2.3892,2.3969,2.3997,2.3997,2.3997,2.3997,2.3997,2.3997,2.3997,2.3997,2.3997,2.3997,2.3997,2.3997,2.3999,2.4009,2.4037,2.4049,2.4053,2.4076,2.4081,2.4081,2.4081,2.4081,2.4081,2.4081,2.4081,2.4081,2.4081,2.4099,2.4119,2.4104,2.4104,2.4100,2.4094,2.4094,2.4098,2.4098,2.4088,2.4088,2.4088,…
ABplppppp	45.79	2.3712,2.3712,2.3712,2.3712,2.3712,2.3712,2.3712,2.3712,2.3712,2.3712,2.3712,2.3712,2.3712,2.3712,2.3663,2.3840,2.3848,2.3852,2.3852,2.3852,2.3852,2.3852,2.3852,2.3852,2.3852,2.3852,2.3852,2.3852,2.3895,2.3880,2.3893,2.3893,2.3878,2.3927,2.3930,2.3930,2.3930,2.3930,2.3930,2.3930,2.3930,2.3930,2.3931,2.3943,2.3943,2.3921,2.3948,2.3978,2.3978,2.3962,2.3966,2.3966,2.3966,2.3966,2.3966,2.3966,2.3968,…
ABpraaaaa	50.51	2.3877,2.3890,2.3905,2.3905,2.3905,2.3905,2.3905,2.3905,2.3905,2.3905,2.3905,2.3935,2.3927,2.3933,2.3925,2.3927,2.3919,2.3922,2.3925,2.3925,2.3925,2.3925,2.3925,2.3925,2.3891,2.3897,2.3891,2.3913,2.3936,2.3940,2.3940,2.3918,2.3902,2.3902,2.3902,2.3902,2.3895,2.3895,2.3904,2.3948,2.3948,2.3972,2.3957,2.3957,2.3970,2.3972,2.3972,2.3977,2.3977,2.3970,2.3970,2.3970,2.4003,2.4003,2.3988,2.3988,2.4044,…
ABpraaaap	43.32	2.3947,2.3989,2.3952,2.3992,2.3992,2.3992,2.3992,2.3992,2.3992,2.3992,2.3992,2.3992,2.3992,2.3992,2.3992,2.3990,2.3986,2.3994,2.4027,2.4022,2.4011,2.4035,2.4035,2.4035,2.4035,2.4035,2.4035,2.4035,2.4035,2.4035,2.4037,2.4025,2.4039,2.4039,2.4020,2.4020,2.4020,2.4011,2.4011,2.3995,2.3995,2.3995,2.3995,2.3995,2.3997,2.3997,2.3997,2.3997,2.4034,2.4034,2.4039,2.4039,2.4079,2.4079,2.4090,2.4090,2.4090,…
ABpraaapa	47.93	2.3687,2.3687,2.3687,2.3687,2.3687,2.3687,2.3687,2.3687,2.3687,2.3687,2.3687,2.3687,2.3687,2.3687,2.3929,2.4034,2.4041,2.4041,2.4041,2.4041,2.4041,2.4041,2.4041,2.4041,2.4041,2.4041,2.4041,2.4041,2.4094,2.4109,2.4115,2.4079,2.4057,2.4057,2.4057,2.4057,2.4057,2.4057,2.4057,2.4057,2.4057,2.4051,2.4042,2.4064,2.4064,2.4036,2.4057,2.4066,2.4066,2.4066,2.4066,2.4066,2.4066,2.4066,2.4066,2.4032,2.4015,…
ABpraaapp	39.58	2.3989,2.3989,2.3989,2.3989,2.3989,2.3989,2.3989,2.3989,2.3989,2.3989,2.3989,2.3989,2.3989,2.3989,2.3989,2.3989,2.3989,2.4482,2.4313,2.4279,2.4272,2.4272,2.4272,2.4272,2.4272,2.4272,2.4272,2.4272,2.4272,2.4272,2.4272,2.4272,2.4272,2.4272,2.4126,2.4130,2.4160,2.4160,2.4158,2.4200,2.4200,2.4200,2.4200,2.4200,2.4200,2.4200,2.4200,2.4200,2.4200,2.4200,2.4243,2.4243,2.4225,2.4225,2.4243,2.4243,2.4238,…
ABpraapaa	47.02	2.4418,2.4418,2.4418,2.4418,2.4418,2.4418,2.4418,2.4418,2.4418,2.4418,2.4418,2.4418,2.4418,2.4418,2.4418,2.4265,2.4302,2.4243,2.4243,2.4243,2.4243,2.4243,2.4243,2.4243,2.4243,2.4243,2.4243,2.4243,2.4215,2.4140,2.4112,2.4093,2.4047,2.4024,2.4024,2.4024,2.4024,2.4024,2.4024,2.4024,2.4024,2.4024,2.4025,2.4019,2.4019,2.4028,2.4057,2.4059,2.4059,2.4065,2.4065,2.4065,2.4065,2.4065,2.4065,2.4065,2.4067,…
ABpraapap	46.68	2.4192,2.4192,2.4192,2.4192,2.4192,2.4192,2.4192,2.4192,2.4192,2.4192,2.4192,2.4192,2.4192,2.4192,2.4121,2.4014,2.4011,2.4049,2.4021,2.4021,2.4021,2.4021,2.4021,2.4021,2.4021,2.4021,2.4021,2.4007,2.4010,2.4010,2.4042,2.4079,2.4061,2.4060,2.4060,2.4054,2.4054,2.4054,2.4054,2.4054,2.4066,2.4066,2.4068,2.4085,2.4085,2.4072,2.4063,2.4069,2.4069,2.4041,2.4041,2.4041,2.4051,2.4042,2.4042,2.4042,2.4077,…
ABpraappa	50.77	2.4341,2.4341,2.4341,2.4341,2.4341,2.4341,2.4341,2.4341,2.4341,2.4341,2.4341,2.4341,2.4341,2.4251,2.4310,2.4275,2.4283,2.4283,2.4283,2.4283,2.4283,2.4283,2.4283,2.4283,2.4283,2.4283,2.4314,2.4367,2.4374,2.4418,2.4471,2.4492,2.4492,2.4492,2.4492,2.4492,2.4492,2.4492,2.4492,2.4457,2.4458,2.4458,2.4467,2.4461,2.4461,2.4440,2.4439,2.4439,2.4439,2.4439,2.4439,2.4439,2.4475,2.4454,2.4454,2.4464,2.4457,…
ABpraappp	45.3	2.3892,2.3892,2.3892,2.3892,2.3892,2.3892,2.3892,2.3892,2.3892,2.3892,2.3892,2.3892,2.3892,2.3892,2.3892,2.4204,2.4237,2.4236,2.4236,2.4236,2.4236,2.4236,2.4236,2.4236,2.4236,2.4236,2.4236,2.4236,2.4236,2.4286,2.4291,2.4306,2.4291,2.4298,2.4324,2.4324,2.4324,2.4324,2.4324,2.4324,2.4324,2.4324,2.4324,2.4311,2.4311,2.4310,2.4312,2.4324,2.4324,2.4324,2.4391,2.4391,2.4391,2.4391,2.4391,2.4391,2.4391,…
ABprapaaa	47.51	2.4108,2.3983,2.3985,2.3996,2.3996,2.3996,2.3996,2.3996,2.3996,2.3996,2.3996,2.3996,2.3996,2.3996,2.3984,2.3987,2.3971,2.3969,2.3969,2.3966,2.3966,2.3966,2.3966,2.3966,2.3966,2.3966,2.3966,2.3981,2.3978,2.3994,2.3994,2.3997,2.3997,2.3997,2.3997,2.3993,2.3993,2.3993,2.3993,2.3993,2.3993,2.3992,2.3985,2.3985,2.4010,2.4041,2.4041,2.4037,2.4037,2.4037,2.4037,2.4064,2.4064,2.4064,2.4078,2.4078,2.4076,…
ABprapaap	52.9	2.3833,2.3983,2.3979,2.3979,2.3979,2.3979,2.3979,2.3979,2.3979,2.3979,2.3979,2.3979,2.4075,2.4076,2.4086,2.4080,2.4052,2.4052,2.4052,2.4052,2.4052,2.4052,2.4052,2.4052,2.4046,2.4003,2.4015,2.3961,2.3961,2.3961,2.3951,2.3951,2.3942,2.3942,2.3942,2.3942,2.3945,2.3914,2.3914,2.3904,2.3932,2.3932,2.3932,2.3945,2.3945,2.3999,2.3991,2.3991,2.3987,2.3987,2.3981,2.3981,2.3995,2.4035,2.4035,2.4035,2.4035,…
ABprapapa	45.94	2.3785,2.3785,2.3785,2.3785,2.3785,2.3785,2.3785,2.3785,2.3785,2.3785,2.3785,2.3785,2.3785,2.3785,2.3941,2.4001,2.3961,2.3945,2.3981,2.3981,2.3981,2.3981,2.3981,2.3981,2.3981,2.3981,2.3981,2.3981,2.3987,2.4007,2.4010,2.4028,2.4066,2.4066,2.4066,2.4041,2.4041,2.4041,2.4041,2.4041,2.4041,2.4041,2.4037,2.4060,2.4060,2.4089,2.4092,2.4130,2.4130,2.4130,2.4155,2.4155,2.4170,2.4170,2.4170,2.4170,2.4161,…
ABprapapp	44.4	2.3763,2.3763,2.3763,2.3763,2.3763,2.3763,2.3763,2.3763,2.3763,2.3763,2.3763,2.3763,2.3763,2.3763,2.3763,2.4037,2.3917,2.3926,2.3943,2.3943,2.3943,2.3943,2.3943,2.3943,2.3943,2.3943,2.3943,2.3943,2.3943,2.3955,2.3955,2.3954,2.3992,2.4018,2.4029,2.4037,2.4037,2.4037,2.4037,2.4037,2.4037,2.4037,2.4037,2.4053,2.4053,2.4053,2.4057,2.4050,2.4050,2.4108,2.4125,2.4125,2.4121,2.4121,2.4121,2.4121,2.4121,…
ABprappaa	49.48	2.3771,2.3771,2.3771,2.3771,2.3771,2.3771,2.3771,2.3771,2.3771,2.3771,2.3771,2.3771,2.3771,2.3908,2.3940,2.3935,2.3935,2.3935,2.3935,2.3935,2.3935,2.3935,2.3935,2.3935,2.3935,2.3937,2.3937,2.3940,2.4005,2.4001,2.4023,2.4023,2.4023,2.4023,2.4023,2.4023,2.4023,2.4023,2.4015,2.4015,2.4026,2.4045,2.4069,2.4070,2.4070,2.4083,2.4083,2.4083,2.4083,2.4083,2.4116,2.4116,2.4116,2.4106,2.4106,2.4070,2.4079,…
ABprappap	48.58	2.3724,2.3724,2.3724,2.3724,2.3724,2.3724,2.3724,2.3724,2.3724,2.3724,2.3724,2.3724,2.3724,2.3724,2.3863,2.3916,2.3905,2.3905,2.3905,2.3905,2.3905,2.3905,2.3905,2.3905,2.3905,2.3905,2.3905,2.3905,2.3945,2.3946,2.3967,2.3998,2.3998,2.3998,2.3998,2.3998,2.3998,2.3998,2.3998,2.3998,2.3998,2.4012,2.4031,2.4070,2.4070,2.4048,2.4055,2.4055,2.4055,2.4055,2.4055,2.4055,2.4055,2.4055,2.4055,2.4048,2.4058,…
ABprapppa	51.83	2.3877,2.3877,2.3877,2.3877,2.3877,2.3877,2.3877,2.3877,2.3877,2.3877,2.3877,2.3877,2.3877,2.3913,2.3921,2.3935,2.3918,2.3918,2.3918,2.3918,2.3918,2.3918,2.3918,2.3918,2.3918,2.3919,2.3918,2.3925,2.3944,2.3957,2.3957,2.3970,2.3970,2.3970,2.3970,2.3970,2.3970,2.3962,2.3965,2.4002,2.3999,2.4005,2.4010,2.4012,2.4012,2.4012,2.4003,2.4003,2.4003,2.3998,2.4001,2.4001,2.3987,2.4008,2.4008,2.4020,2.4021,…
ABprapppp	52.05	2.3822,2.3822,2.3822,2.3822,2.3822,2.3822,2.3822,2.3822,2.3822,2.3822,2.3822,2.3822,2.3822,2.3853,2.3933,2.3918,2.3927,2.3927,2.3927,2.3927,2.3927,2.3927,2.3927,2.3927,2.3927,2.3946,2.3972,2.3956,2.3987,2.4024,2.4057,2.4079,2.4079,2.4079,2.4079,2.4079,2.4079,2.4091,2.4098,2.4115,2.4120,2.4127,2.4127,2.4154,2.4154,2.4171,2.4178,2.4178,2.4178,2.4178,2.4182,2.4182,2.4174,2.4177,2.4177,2.4176,2.4176,…
ABprpaaaa	43.51	2.3745,2.3913,2.3978,2.3986,2.3986,2.3986,2.3986,2.3986,2.3986,2.3986,2.3986,2.3986,2.3986,2.3986,2.3986,2.3993,2.4001,2.4067,2.4052,2.4051,2.4040,2.4062,2.4062,2.4062,2.4062,2.4062,2.4062,2.4062,2.4062,2.4062,2.4071,2.4078,2.4065,2.4065,2.4077,2.4080,2.4080,2.4093,2.4093,2.4070,2.4070,2.4070,2.4070,2.4070,2.4067,2.4067,2.4093,2.4093,2.4114,2.4114,2.4161,2.4161,2.4158,2.4158,2.4157,2.4157,2.4157,…
ABprpaaap	44.98	2.4028,2.3940,2.3931,2.3931,2.3931,2.3931,2.3931,2.3931,2.3931,2.3931,2.3931,2.3931,2.3931,2.3931,2.3931,2.3921,2.3938,2.3946,2.3946,2.3960,2.3960,2.3960,2.3960,2.3960,2.3960,2.3960,2.3960,2.3960,2.3960,2.3960,2.3958,2.3945,2.3947,2.3947,2.3947,2.3934,2.3934,2.3934,2.3934,2.3934,2.3934,2.3934,2.3934,2.3934,2.3948,2.3948,2.4025,2.4025,2.3997,2.3997,2.3997,2.3997,2.3990,2.3990,2.3990,2.3990,2.3990,…
ABprpaapa	45.86	2.3815,2.3949,2.3944,2.3944,2.3944,2.3944,2.3944,2.3944,2.3944,2.3944,2.3944,2.3944,2.3944,2.3962,2.4001,2.4001,2.4026,2.4040,2.4007,2.3995,2.3995,2.3995,2.3995,2.3995,2.3995,2.3995,2.3995,2.3989,2.4009,2.4009,2.4007,2.4004,2.4010,2.4010,2.4023,2.4043,2.4043,2.4043,2.4043,2.4043,2.4043,2.4047,2.4047,2.4052,2.4062,2.4062,2.4075,2.4075,2.4076,2.4076,2.4091,2.4091,2.4096,2.4096,2.4096,2.4074,2.4074,…
ABprpaapp	42.84	2.3810,2.3983,2.3983,2.3983,2.3983,2.3983,2.3983,2.3983,2.3983,2.3983,2.3983,2.3983,2.3983,2.3983,2.3983,2.3993,2.4076,2.4043,2.4019,2.4020,2.4004,2.4004,2.4004,2.4004,2.4004,2.4004,2.4004,2.4004,2.4004,2.4004,2.4001,2.4033,2.4033,2.4091,2.4072,2.4072,2.4093,2.4093,2.4098,2.4098,2.4098,2.4098,2.4098,2.4098,2.4098,2.4096,2.4096,2.4119,2.4119,2.4126,2.4126,2.4112,2.4112,2.4105,2.4105,2.4105,2.4096,…
ABprpapaa	49.13	2.3687,2.3687,2.3687,2.3687,2.3687,2.3687,2.3687,2.3687,2.3687,2.3687,2.3687,2.3687,2.3687,2.3687,2.4023,2.4026,2.4037,2.4037,2.4037,2.4037,2.4037,2.4037,2.4037,2.4037,2.4037,2.4037,2.4037,2.4037,2.4083,2.4116,2.4116,2.4146,2.4187,2.4187,2.4187,2.4187,2.4187,2.4187,2.4187,2.4187,2.4187,2.4208,2.4212,2.4182,2.4182,2.4182,2.4168,2.4181,2.4181,2.4181,2.4181,2.4181,2.4181,2.4181,2.4181,2.4173,2.4391,…
ABprpapap	46.13	2.3986,2.3986,2.3986,2.3986,2.3986,2.3986,2.3986,2.3986,2.3986,2.3986,2.3986,2.3986,2.3986,2.3986,2.3986,2.4075,2.4149,2.4165,2.4165,2.4165,2.4165,2.4165,2.4165,2.4165,2.4165,2.4165,2.4165,2.4165,2.4165,2.4196,2.4228,2.4217,2.4225,2.4237,2.4232,2.4232,2.4232,2.4232,2.4232,2.4232,2.4232,2.4232,2.4232,2.4190,2.4190,2.4187,2.4217,2.4201,2.4201,2.4183,2.4183,2.4209,2.4209,2.4209,2.4209,2.4209,2.4209,…
ABprpappa	43.49	2.3998,2.3998,2.3998,2.3998,2.3998,2.3998,2.3998,2.3998,2.3998,2.3998,2.3998,2.3998,2.3998,2.3998,2.3998,2.4169,2.4338,2.4371,2.4364,2.4364,2.4364,2.4364,2.4364,2.4364,2.4364,2.4364,2.4364,2.4364,2.4364,2.4364,2.4380,2.4398,2.4431,2.4452,2.4427,2.4463,2.4456,2.4456,2.4456,2.4456,2.4456,2.4456,2.4456,2.4456,2.4456,2.4474,2.4476,2.4494,2.4494,2.4553,2.4511,2.4511,2.4480,2.4480,2.4475,2.4475,2.4475,…
ABprpappp	44.33	2.3908,2.3908,2.3908,2.3908,2.3908,2.3908,2.3908,2.3908,2.3908,2.3908,2.3908,2.3908,2.3908,2.3908,2.3908,2.3929,2.4039,2.4129,2.4143,2.4143,2.4143,2.4143,2.4143,2.4143,2.4143,2.4143,2.4143,2.4143,2.4143,2.4135,2.4155,2.4258,2.4259,2.4321,2.4312,2.4312,2.4305,2.4305,2.4305,2.4305,2.4305,2.4305,2.4305,2.4324,2.4324,2.4320,2.4284,2.4278,2.4278,2.4310,2.4310,2.4354,2.4354,2.4354,2.4346,2.4346,2.4346,…
ABprppaaa	51.33	2.3957,2.3957,2.3957,2.3957,2.3957,2.3957,2.3957,2.3957,2.3957,2.3957,2.3957,2.3957,2.3957,2.3953,2.3892,2.3875,2.3875,2.3875,2.3875,2.3875,2.3875,2.3875,2.3875,2.3875,2.3875,2.3882,2.3882,2.3901,2.3875,2.3865,2.3831,2.3831,2.3831,2.3831,2.3831,2.3831,2.3831,2.3837,2.3849,2.3849,2.3865,2.3861,2.3879,2.3877,2.3877,2.3889,2.3889,2.3889,2.3889,2.3890,2.3861,2.3861,2.3861,2.3906,2.3906,2.3897,2.3916,…
ABprppaap	46.21	2.3834,2.3834,2.3834,2.3834,2.3834,2.3834,2.3834,2.3834,2.3834,2.3834,2.3834,2.3834,2.3834,2.3834,2.3834,2.3911,2.3911,2.3928,2.3928,2.3928,2.3928,2.3928,2.3928,2.3928,2.3928,2.3928,2.3928,2.3928,2.3928,2.3906,2.3906,2.3942,2.3921,2.3906,2.3906,2.3906,2.3906,2.3906,2.3906,2.3906,2.3906,2.3906,2.3906,2.3907,2.3907,2.3907,2.3942,2.3981,2.3981,2.3985,2.3985,2.3985,2.3985,2.3985,2.3985,2.3985,2.3985,…
ABprppapa	45.71	2.4045,2.4104,2.4005,2.3993,2.3993,2.3993,2.3993,2.3993,2.3993,2.3993,2.3993,2.3993,2.3993,2.4005,2.4005,2.4005,2.4011,2.4038,2.4058,2.4057,2.4068,2.4068,2.4068,2.4068,2.4068,2.4068,2.4069,2.4069,2.4069,2.4069,2.4069,2.4055,2.4052,2.4022,2.4022,2.4014,2.4009,2.4009,2.4009,2.4009,2.4009,2.4009,2.4009,2.4009,2.4009,2.4021,2.4021,2.4065,2.4065,2.4079,2.4079,2.4081,2.4080,2.4095,2.4095,2.4095,2.4095,…
ABprppapp	49.82	2.4277,2.4002,2.4007,2.4012,2.4012,2.4012,2.4012,2.4012,2.4012,2.4012,2.4012,2.4012,2.4012,2.4002,2.3995,2.4048,2.4029,2.4034,2.4034,2.4034,2.4034,2.4034,2.4034,2.4034,2.4034,2.4034,2.4029,2.4030,2.4047,2.4057,2.4068,2.4068,2.4072,2.4089,2.4089,2.4089,2.4089,2.4089,2.4089,2.4091,2.4106,2.4106,2.4106,2.4134,2.4134,2.4141,2.4134,2.4134,2.4136,2.4136,2.4136,2.4136,2.4144,2.4166,2.4166,2.4170,2.4170,…
ABprpppaa	47.36	2.4017,2.4027,2.3998,2.4004,2.4004,2.4004,2.4004,2.4004,2.4004,2.4004,2.4004,2.4004,2.4004,2.4004,2.4072,2.4066,2.4079,2.4111,2.4115,2.4111,2.4111,2.4111,2.4111,2.4111,2.4111,2.4111,2.4111,2.4136,2.4120,2.4125,2.4125,2.4120,2.4140,2.4136,2.4136,2.4133,2.4133,2.4133,2.4133,2.4133,2.4133,2.4104,2.4145,2.4145,2.4158,2.4159,2.4159,2.4158,2.4158,2.4155,2.4155,2.4160,2.4160,2.4160,2.4155,2.4155,2.4124,…
ABprpppap	46.92	2.4154,2.3919,2.3886,2.3866,2.3866,2.3866,2.3866,2.3866,2.3866,2.3866,2.3866,2.3866,2.3866,2.3866,2.3840,2.3865,2.3960,2.3974,2.3994,2.4032,2.4032,2.4032,2.4032,2.4032,2.4032,2.4032,2.4032,2.4022,2.4025,2.4050,2.4050,2.3980,2.3980,2.3987,2.3987,2.3983,2.3983,2.3983,2.3983,2.3983,2.3983,2.3993,2.3994,2.3994,2.3998,2.4024,2.4024,2.4036,2.4036,2.4000,2.4000,2.3991,2.3991,2.3991,2.4010,2.4010,2.4014,…
ABprppppa	42.85	2.3960,2.3960,2.3960,2.3960,2.3960,2.3960,2.3960,2.3960,2.3960,2.3960,2.3960,2.3960,2.3960,2.3960,2.3960,2.3960,2.4011,2.3976,2.3982,2.3982,2.3982,2.3982,2.3982,2.3982,2.3982,2.3982,2.3982,2.3982,2.3982,2.3982,2.3982,2.3943,2.3982,2.3990,2.3996,2.3994,2.4004,2.4004,2.4004,2.4004,2.4004,2.4004,2.4004,2.4004,2.4004,2.4004,2.4002,2.4045,2.4045,2.4058,2.4064,2.4064,2.4104,2.4104,2.4106,2.4106,2.4106,…
ABprppppp	46.29	2.3775,2.3775,2.3775,2.3775,2.3775,2.3775,2.3775,2.3775,2.3775,2.3775,2.3775,2.3775,2.3775,2.3775,2.3760,2.3851,2.3813,2.3826,2.3826,2.3826,2.3826,2.3826,2.3826,2.3826,2.3826,2.3826,2.3826,2.3826,2.3830,2.3825,2.3828,2.3855,2.3864,2.3882,2.3882,2.3882,2.3882,2.3882,2.3882,2.3882,2.3882,2.3882,2.3873,2.3889,2.3889,2.3885,2.3912,2.3910,2.3910,2.3936,2.3936,2.3936,2.3936,2.3936,2.3936,2.3936,2.3934,…
MS	17.03	2.4534,2.4534,2.4534,2.4844,2.4844,2.4844,2.4844,2.4844,2.4844,2.4844,2.4844,2.4844,2.4844,2.4844,2.4844,2.4844,2.4844,2.4844,2.4844,2.4844,2.4844,2.4844,2.4844,2.4844,2.4844,2.4844,2.4844,2.4844,2.4844,2.4844,2.4844,2.4844,2.4844,2.4844,2.4844,2.4844,2.4844,2.4844,2.5035,2.5035,2.5035,2.5035,2.5035,2.5035,2.5035,2.5275,2.5275,2.5275,2.5275,2.5275,2.5275,2.5275,2.5275,2.5275,2.5275,2.5275,2.5275,…
MSa	21.35	2.3648,2.3648,2.3781,2.3781,2.3761,2.3761,2.3761,2.3761,2.3761,2.3761,2.3761,2.3761,2.3761,2.3761,2.3761,2.3761,2.3761,2.3761,2.3761,2.3761,2.3761,2.3761,2.3761,2.3761,2.3761,2.3761,2.3761,2.3800,2.3800,2.3800,2.3800,2.3958,2.3958,2.3958,2.3958,2.4090,2.4090,2.4090,2.4090,2.4090,2.4117,2.4117,2.4117,2.4117,2.4117,2.4117,2.4117,2.4117,2.4117,2.4117,2.4117,2.4117,2.4117,2.4117,2.4117,2.4117,2.4117,…
MSaa	24.69	2.3998,2.4002,2.4002,2.4105,2.4105,2.4092,2.4092,2.4092,2.4092,2.4092,2.4092,2.4092,2.4092,2.4092,2.4092,2.4092,2.4092,2.4092,2.4092,2.4092,2.4092,2.4092,2.4092,2.4120,2.4120,2.4120,2.4126,2.4126,2.4126,2.4168,2.4168,2.4168,2.4221,2.4221,2.4221,2.4221,2.4239,2.4239,2.4239,2.4239,2.4239,2.4239,2.4239,2.4239,2.4239,2.4239,2.4239,2.4239,2.4239,2.4241,2.4241,2.4241,2.4237,2.4237,2.4237,2.4237,2.4237,…
MSaaa	28.87	2.3905,2.3868,2.3868,2.3858,2.3858,2.3858,2.3858,2.3858,2.3858,2.3858,2.3858,2.3858,2.3858,2.3858,2.3858,2.3858,2.3858,2.3858,2.3858,2.3858,2.3878,2.3878,2.3899,2.3899,2.3935,2.3935,2.3976,2.3976,2.3976,2.3994,2.3994,2.3994,2.3994,2.3994,2.3994,2.3994,2.3994,2.3994,2.3994,2.3994,2.3994,2.3994,2.4001,2.4001,2.4001,2.4016,2.4016,2.4016,2.4070,2.4070,2.4070,2.4103,2.4103,2.4103,2.4103,2.4089,2.4089,…
MSaaaa	31.63	2.3673,2.3673,2.3673,2.3673,2.3673,2.3673,2.3673,2.3673,2.3673,2.3673,2.3673,2.3673,2.3673,2.3673,2.3673,2.3673,2.3673,2.3673,2.3673,2.3673,2.3845,2.3812,2.3791,2.3780,2.3829,2.3829,2.3829,2.3829,2.3829,2.3829,2.3829,2.3829,2.3829,2.3829,2.3829,2.3829,2.3829,2.3829,2.3829,2.3829,2.3837,2.3837,2.3859,2.3859,2.3924,2.3924,2.3950,2.3950,2.3932,2.3932,2.3932,2.3932,2.3932,2.3932,2.3932,2.3932,2.3932,…
MSp	21.35	2.4667,2.4667,2.4382,2.4382,2.4363,2.4363,2.4363,2.4363,2.4363,2.4363,2.4363,2.4363,2.4363,2.4363,2.4363,2.4363,2.4363,2.4363,2.4363,2.4363,2.4363,2.4363,2.4363,2.4363,2.4363,2.4363,2.4363,2.4493,2.4493,2.4493,2.4493,2.4584,2.4584,2.4584,2.4584,2.4748,2.4748,2.4748,2.4748,2.4748,2.4780,2.4780,2.4780,2.4780,2.4780,2.4780,2.4780,2.4780,2.4780,2.4780,2.4780,2.4780,2.4780,2.4780,2.4780,2.4780,2.4780,…
MSap	27.56	2.4231,2.4282,2.4282,2.4355,2.4327,2.4327,2.4327,2.4327,2.4327,2.4327,2.4327,2.4327,2.4327,2.4327,2.4327,2.4327,2.4327,2.4327,2.4327,2.4327,2.4327,2.4327,2.4337,2.4337,2.4406,2.4406,2.4448,2.4448,2.4448,2.4521,2.4521,2.4521,2.4525,2.4525,2.4525,2.4525,2.4525,2.4525,2.4525,2.4525,2.4525,2.4525,2.4525,2.4525,2.4525,2.4518,2.4518,2.4518,2.4536,2.4536,2.4536,2.4601,2.4601,2.4601,2.4601,2.4630,2.4630,…
MSaap	29.36	2.4356,2.4348,2.4328,2.4328,2.4341,2.4341,2.4341,2.4341,2.4341,2.4341,2.4341,2.4341,2.4341,2.4341,2.4341,2.4341,2.4341,2.4341,2.4341,2.4341,2.4341,2.4341,2.4341,2.4525,2.4525,2.4564,2.4564,2.4558,2.4558,2.4558,2.4549,2.4549,2.4549,2.4549,2.4549,2.4549,2.4549,2.4549,2.4549,2.4549,2.4549,2.4549,2.4549,2.4549,2.4549,2.4549,2.4539,2.4539,2.4539,2.4499,2.4499,2.4499,2.4476,2.4476,2.4476,2.4476,2.4482,…
MSaaap	34.65	2.3988,2.3988,2.3988,2.3988,2.3988,2.3988,2.3988,2.3988,2.3988,2.3988,2.3988,2.3988,2.3988,2.3988,2.3988,2.3988,2.3988,2.3988,2.3988,2.4348,2.4348,2.4414,2.4411,2.4435,2.4435,2.4435,2.4435,2.4435,2.4435,2.4435,2.4435,2.4435,2.4435,2.4435,2.4435,2.4435,2.4435,2.4435,2.4444,2.4442,2.4423,2.4423,2.4390,2.4390,2.4392,2.4392,2.4387,2.4387,2.4387,2.4387,2.4387,2.4387,2.4387,2.4387,2.4387,2.4387,2.4380,…
MSpa	25.26	2.4397,2.4397,2.4448,2.4389,2.4389,2.4351,2.4351,2.4322,2.4322,2.4322,2.4322,2.4322,2.4322,2.4322,2.4322,2.4322,2.4322,2.4322,2.4322,2.4322,2.4322,2.4322,2.4322,2.4322,2.4322,2.4403,2.4403,2.4403,2.4440,2.4440,2.4440,2.4492,2.4492,2.4492,2.4526,2.4526,2.4526,2.4526,2.4548,2.4548,2.4548,2.4548,2.4548,2.4548,2.4548,2.4548,2.4548,2.4548,2.4548,2.4548,2.4549,2.4549,2.4549,2.4549,2.4591,2.4591,2.4591,…
MSapa	30.17	2.4387,2.4345,2.4266,2.4242,2.4242,2.4242,2.4242,2.4242,2.4242,2.4242,2.4242,2.4242,2.4242,2.4242,2.4242,2.4242,2.4242,2.4242,2.4242,2.4242,2.4253,2.4253,2.4314,2.4314,2.4431,2.4431,2.4487,2.4487,2.4525,2.4525,2.4525,2.4525,2.4525,2.4525,2.4525,2.4525,2.4525,2.4525,2.4525,2.4525,2.4525,2.4515,2.4515,2.4515,2.4514,2.4514,2.4514,2.4507,2.4507,2.4507,2.4501,2.4501,2.4501,2.4478,2.4478,2.4478,2.4478,…
MSaapa	31.46	2.4544,2.4544,2.4544,2.4544,2.4544,2.4544,2.4544,2.4544,2.4544,2.4544,2.4544,2.4544,2.4544,2.4544,2.4544,2.4544,2.4544,2.4544,2.4544,2.4544,2.4544,2.4545,2.4635,2.4490,2.4457,2.4457,2.4457,2.4457,2.4457,2.4457,2.4457,2.4457,2.4457,2.4457,2.4457,2.4457,2.4457,2.4457,2.4457,2.4457,2.4457,2.4457,2.4466,2.4466,2.4403,2.4403,2.4418,2.4418,2.4401,2.4401,2.4376,2.4376,2.4376,2.4376,2.4376,2.4376,2.4376,…
MSpp	27.32	2.4514,2.4556,2.4556,2.4498,2.4458,2.4458,2.4425,2.4425,2.4425,2.4425,2.4425,2.4425,2.4425,2.4425,2.4425,2.4425,2.4425,2.4425,2.4425,2.4425,2.4425,2.4425,2.4425,2.4425,2.4676,2.4676,2.4819,2.4819,2.4819,2.4958,2.4958,2.4958,2.5003,2.5003,2.5003,2.5056,2.5056,2.5056,2.5056,2.5056,2.5056,2.5056,2.5056,2.5056,2.5056,2.5056,2.5056,2.5056,2.5079,2.5079,2.5079,2.5181,2.5181,2.5181,2.5181,2.5235,2.5235,…
MSapp	30.5	2.3956,2.4086,2.4052,2.4043,2.4043,2.4043,2.4043,2.4043,2.4043,2.4043,2.4043,2.4043,2.4043,2.4043,2.4043,2.4043,2.4043,2.4043,2.4043,2.4043,2.4050,2.4050,2.4066,2.4066,2.4144,2.4144,2.4194,2.4194,2.4200,2.4200,2.4200,2.4200,2.4200,2.4200,2.4200,2.4200,2.4200,2.4200,2.4200,2.4200,2.4200,2.4212,2.4212,2.4212,2.4230,2.4230,2.4230,2.4267,2.4267,2.4267,2.4288,2.4288,2.4288,2.4286,2.4286,2.4286,2.4286,…
MSaapp	39.38	2.3828,2.3828,2.3828,2.3828,2.3828,2.3828,2.3828,2.3828,2.3828,2.3828,2.3828,2.3828,2.3828,2.3828,2.3828,2.3828,2.3967,2.4129,2.4155,2.4200,2.4155,2.4155,2.4155,2.4155,2.4155,2.4155,2.4155,2.4155,2.4155,2.4155,2.4155,2.4155,2.4181,2.4210,2.4275,2.4271,2.4289,2.4289,2.4385,2.4407,2.4407,2.4407,2.4391,2.4391,2.4391,2.4391,2.4391,2.4381,2.4381,2.4384,2.4402,2.4402,2.4419,2.4419,2.4418,2.4418,2.4426,…
MSpaa	29.28	2.4372,2.4284,2.4284,2.4284,2.4254,2.4254,2.4254,2.4254,2.4254,2.4254,2.4254,2.4254,2.4254,2.4254,2.4254,2.4254,2.4254,2.4254,2.4254,2.4254,2.4254,2.4254,2.4254,2.4294,2.4294,2.4289,2.4289,2.4296,2.4296,2.4296,2.4311,2.4311,2.4311,2.4311,2.4311,2.4311,2.4311,2.4311,2.4311,2.4311,2.4311,2.4311,2.4311,2.4311,2.4311,2.4311,2.4344,2.4344,2.4344,2.4376,2.4376,2.4376,2.4376,2.4429,2.4429,2.4429,2.4420,…
MSapaa	36.7	2.3799,2.3799,2.3799,2.3799,2.3799,2.3799,2.3799,2.3799,2.3799,2.3799,2.3799,2.3799,2.3799,2.3799,2.3799,2.3799,2.3799,2.3799,2.3936,2.4004,2.3948,2.3968,2.3949,2.3949,2.3949,2.3949,2.3949,2.3949,2.3949,2.3949,2.3949,2.3949,2.3949,2.3949,2.3949,2.3942,2.3944,2.3944,2.4002,2.4039,2.4065,2.4065,2.4063,2.4063,2.4073,2.4073,2.4073,2.4073,2.4073,2.4073,2.4073,2.4073,2.4065,2.4065,2.4095,2.4095,2.4121,…
MSpap	29.28	2.4475,2.4515,2.4515,2.4515,2.4529,2.4529,2.4529,2.4529,2.4529,2.4529,2.4529,2.4529,2.4529,2.4529,2.4529,2.4529,2.4529,2.4529,2.4529,2.4529,2.4529,2.4529,2.4529,2.4688,2.4688,2.4817,2.4817,2.4792,2.4792,2.4792,2.4806,2.4806,2.4806,2.4806,2.4806,2.4806,2.4806,2.4806,2.4806,2.4806,2.4806,2.4806,2.4806,2.4806,2.4806,2.4806,2.4895,2.4895,2.4895,2.4947,2.4947,2.4947,2.4961,2.4961,2.4961,2.4961,2.4979,…
MSapap	36.04	2.4186,2.4186,2.4186,2.4186,2.4186,2.4186,2.4186,2.4186,2.4186,2.4186,2.4186,2.4186,2.4186,2.4186,2.4186,2.4186,2.4186,2.4186,2.4226,2.4281,2.4227,2.4208,2.4191,2.4191,2.4191,2.4191,2.4191,2.4191,2.4191,2.4191,2.4191,2.4191,2.4191,2.4191,2.4191,2.4191,2.4189,2.4189,2.4184,2.4211,2.4204,2.4204,2.4212,2.4212,2.4231,2.4231,2.4231,2.4231,2.4231,2.4231,2.4231,2.4231,2.4231,2.4231,2.4268,2.4268,2.4258,…
MSppa	30.59	2.3947,2.4478,2.4305,2.4305,2.4305,2.4305,2.4305,2.4305,2.4305,2.4305,2.4305,2.4305,2.4305,2.4305,2.4305,2.4305,2.4305,2.4305,2.4305,2.4305,2.4305,2.4305,2.4387,2.4387,2.4406,2.4406,2.4373,2.4373,2.4373,2.4373,2.4373,2.4373,2.4373,2.4373,2.4373,2.4373,2.4373,2.4373,2.4373,2.4373,2.4373,2.4373,2.4373,2.4373,2.4368,2.4368,2.4368,2.4297,2.4297,2.4297,2.4334,2.4334,2.4334,2.4334,2.4334,2.4334,2.4334,…
MSappa	42.27	2.4055,2.4132,2.4105,2.4089,2.4089,2.4089,2.4089,2.4089,2.4089,2.4089,2.4089,2.4089,2.4089,2.4089,2.4130,2.4115,2.4132,2.4132,2.4165,2.4178,2.4191,2.4191,2.4187,2.4187,2.4187,2.4187,2.4187,2.4187,2.4187,2.4225,2.4231,2.4218,2.4218,2.4205,2.4220,2.4220,2.4214,2.4214,2.4203,2.4203,2.4216,2.4216,2.4216,2.4186,2.4186,2.4184,2.4184,2.4188,2.4188,2.4168,2.4168,2.4189,2.4189,2.4192,2.4192,2.4192,2.4194,…
MSppp	31.07	2.4800,2.4535,2.4626,2.4658,2.4658,2.4658,2.4658,2.4658,2.4658,2.4658,2.4658,2.4658,2.4658,2.4658,2.4658,2.4658,2.4658,2.4658,2.4658,2.4658,2.4818,2.4818,2.5157,2.5157,2.5191,2.5191,2.5242,2.5242,2.5245,2.5245,2.5245,2.5245,2.5245,2.5245,2.5245,2.5245,2.5245,2.5245,2.5245,2.5245,2.5245,2.5279,2.5279,2.5279,2.5316,2.5316,2.5316,2.5491,2.5491,2.5491,2.5520,2.5520,2.5520,2.5527,2.5527,2.5527,2.5527,…
MSappp	44.29	2.4227,2.4255,2.4290,2.4290,2.4260,2.4260,2.4260,2.4260,2.4260,2.4260,2.4260,2.4260,2.4260,2.4271,2.4271,2.4280,2.4276,2.4344,2.4359,2.4379,2.4377,2.4377,2.4377,2.4405,2.4405,2.4405,2.4416,2.4408,2.4408,2.4408,2.4381,2.4381,2.4365,2.4365,2.4367,2.4367,2.4351,2.4359,2.4359,2.4359,2.4359,2.4358,2.4358,2.4358,2.4364,2.4364,2.4358,2.4358,2.4353,2.4353,2.4355,2.4355,2.4341,2.4350,2.4347,2.4343,2.4343,…
MSpaaa	30.81	2.4181,2.4063,2.4141,2.4114,2.4127,2.4127,2.4127,2.4127,2.4127,2.4127,2.4127,2.4127,2.4127,2.4127,2.4127,2.4127,2.4127,2.4127,2.4127,2.4127,2.4127,2.4213,2.4213,2.4295,2.4295,2.4311,2.4311,2.4324,2.4324,2.4343,2.4343,2.4343,2.4343,2.4343,2.4343,2.4343,2.4343,2.4343,2.4343,2.4343,2.4343,2.4343,2.4350,2.4350,2.4350,2.4370,2.4370,2.4370,2.4353,2.4353,2.4353,2.4368,2.4368,2.4368,2.4368,2.4355,2.4355,…
MSpaap	36.53	2.4423,2.4332,2.4316,2.4296,2.4294,2.4294,2.4294,2.4294,2.4294,2.4294,2.4294,2.4294,2.4294,2.4294,2.4294,2.4294,2.4294,2.4294,2.4407,2.4407,2.4451,2.4460,2.4500,2.4500,2.4498,2.4498,2.4509,2.4509,2.4509,2.4509,2.4509,2.4509,2.4509,2.4509,2.4509,2.4509,2.4484,2.4484,2.4508,2.4508,2.4519,2.4519,2.4587,2.4587,2.4587,2.4597,2.4597,2.4597,2.4585,2.4585,2.4585,2.4585,2.4585,2.4585,2.4554,2.4554,2.4554,…
MSpapa	31.31	2.4153,2.4153,2.4153,2.4153,2.4153,2.4153,2.4153,2.4153,2.4153,2.4153,2.4153,2.4153,2.4153,2.4153,2.4153,2.4153,2.4153,2.4153,2.4153,2.4153,2.4153,2.4543,2.4517,2.4385,2.4379,2.4379,2.4379,2.4379,2.4379,2.4379,2.4379,2.4379,2.4379,2.4379,2.4379,2.4379,2.4379,2.4379,2.4379,2.4379,2.4379,2.4379,2.4387,2.4387,2.4448,2.4448,2.4528,2.4528,2.4530,2.4530,2.4530,2.4530,2.4530,2.4530,2.4530,2.4530,2.4530,…
MSpapp	38.52	2.4148,2.4148,2.4148,2.4148,2.4148,2.4148,2.4148,2.4148,2.4148,2.4148,2.4148,2.4148,2.4148,2.4148,2.4148,2.4148,2.4148,2.4215,2.4231,2.4197,2.4214,2.4214,2.4214,2.4214,2.4214,2.4214,2.4214,2.4214,2.4214,2.4214,2.4214,2.4214,2.4214,2.4214,2.4240,2.4242,2.4274,2.4274,2.4385,2.4384,2.4393,2.4393,2.4393,2.4393,2.4393,2.4393,2.4393,2.4393,2.4393,2.4393,2.4431,2.4431,2.4425,2.4425,2.4452,2.4452,2.4398,…
MSppaa	36.94	2.3958,2.3958,2.3958,2.3958,2.3958,2.3958,2.3958,2.3958,2.3958,2.3958,2.3958,2.3958,2.3958,2.3958,2.3958,2.3958,2.3958,2.3958,2.3997,2.3978,2.4012,2.3992,2.3992,2.3992,2.3992,2.3992,2.3992,2.3992,2.3992,2.3992,2.3992,2.3992,2.3992,2.3992,2.4026,2.4026,2.4033,2.4033,2.4127,2.4131,2.4131,2.4183,2.4206,2.4206,2.4206,2.4206,2.4206,2.4206,2.4206,2.4206,2.4206,2.4206,2.4206,2.4206,2.4206,2.4206,2.4176,…
MSppap	35.63	2.4114,2.4114,2.4114,2.4114,2.4114,2.4114,2.4114,2.4114,2.4114,2.4114,2.4114,2.4114,2.4114,2.4114,2.4114,2.4114,2.4114,2.4114,2.4230,2.4278,2.4291,2.4302,2.4340,2.4340,2.4340,2.4340,2.4340,2.4340,2.4340,2.4340,2.4340,2.4340,2.4340,2.4340,2.4340,2.4340,2.4347,2.4347,2.4357,2.4369,2.4383,2.4383,2.4419,2.4419,2.4435,2.4435,2.4435,2.4435,2.4435,2.4435,2.4435,2.4435,2.4435,2.4435,2.4455,2.4455,2.4442,…
MSpppa	39.96	2.4417,2.4401,2.4289,2.4346,2.4346,2.4346,2.4346,2.4346,2.4346,2.4346,2.4346,2.4346,2.4346,2.4346,2.4346,2.4346,2.4377,2.4438,2.4436,2.4422,2.4422,2.4414,2.4492,2.4506,2.4506,2.4506,2.4506,2.4506,2.4506,2.4506,2.4506,2.4506,2.4543,2.4518,2.4518,2.4512,2.4512,2.4512,2.4512,2.4532,2.4532,2.4500,2.4500,2.4517,2.4517,2.4517,2.4517,2.4517,2.4481,2.4481,2.4465,2.4465,2.4476,2.4476,2.4476,2.4481,2.4481,…
MSpppp	42.35	2.4399,2.4399,2.4399,2.4274,2.4269,2.4269,2.4264,2.4264,2.4264,2.4264,2.4264,2.4264,2.4264,2.4264,2.4265,2.4284,2.4284,2.4284,2.4351,2.4369,2.4463,2.4428,2.4428,2.4428,2.4428,2.4464,2.4464,2.4460,2.4460,2.4480,2.4480,2.4480,2.4480,2.4471,2.4471,2.4474,2.4486,2.4486,2.4560,2.4560,2.4560,2.4575,2.4575,2.4575,2.4582,2.4582,2.4582,2.4582,2.4582,2.4556,2.4556,2.4600,2.4600,2.4621,2.4652,2.4719,2.4719,…
E	18.25	2.3949,2.3949,2.3949,2.4087,2.4087,2.4087,2.4100,2.4100,2.4100,2.4100,2.4100,2.4100,2.4100,2.4100,2.4100,2.4100,2.4100,2.4100,2.4100,2.4100,2.4100,2.4100,2.4100,2.4100,2.4100,2.4100,2.4100,2.4100,2.4100,2.4100,2.4100,2.4100,2.4100,2.4100,2.4100,2.4100,2.4200,2.4200,2.4200,2.4200,2.4200,2.4540,2.4540,2.4540,2.4540,2.4540,2.4540,2.4540,2.4587,2.4587,2.4587,2.4587,2.4587,2.4587,2.4587,2.4587,2.4587,…
Ea	38.56	2.4230,2.4226,2.4221,2.4221,2.4221,2.4221,2.4221,2.4221,2.4221,2.4221,2.4221,2.4221,2.4221,2.4221,2.4221,2.4221,2.4221,2.4287,2.4349,2.4349,2.4396,2.4421,2.4421,2.4421,2.4421,2.4421,2.4421,2.4421,2.4421,2.4421,2.4421,2.4421,2.4421,2.4421,2.4413,2.4413,2.4458,2.4458,2.4512,2.4512,2.4522,2.4522,2.4522,2.4522,2.4522,2.4522,2.4522,2.4522,2.4522,2.4522,2.4522,2.4621,2.4621,2.4621,2.4686,2.4686,2.4686,…
Eal	42.15	2.4162,2.4182,2.4182,2.4182,2.4182,2.4182,2.4182,2.4182,2.4182,2.4182,2.4182,2.4182,2.4182,2.4182,2.4142,2.4132,2.4154,2.4268,2.4290,2.4290,2.4290,2.4290,2.4290,2.4290,2.4290,2.4290,2.4290,2.4290,2.4290,2.4308,2.4305,2.4305,2.4327,2.4327,2.4332,2.4370,2.4370,2.4370,2.4370,2.4370,2.4370,2.4370,2.4370,2.4370,2.4364,2.4364,2.4390,2.4390,2.4422,2.4422,2.4508,2.4508,2.4513,2.4513,2.4513,2.4513,2.4513,…
Eala	67.81	2.4092,2.4187,2.4178,2.4178,2.4178,2.4178,2.4178,2.4178,2.4178,2.4178,2.4271,2.4314,2.4333,2.4348,2.4348,2.4348,2.4348,2.4348,2.4348,2.4348,2.4430,2.4443,2.4448,2.4462,2.4467,2.4467,2.4467,2.4467,2.4467,2.4467,2.4559,2.4564,2.4579,2.4571,2.4561,2.4553,2.4553,2.4553,2.4553,2.4553,2.4565,2.4565,2.4568,2.4560,2.4564,2.4592,2.4616,2.4616,2.4616,2.4635,2.4643,2.4643,2.4647,2.4672,2.4699,2.4699,2.4718,…
Ep	40.75	2.4119,2.4211,2.4226,2.4226,2.4226,2.4226,2.4226,2.4226,2.4226,2.4226,2.4226,2.4226,2.4226,2.4226,2.4226,2.4226,2.4311,2.4411,2.4534,2.4588,2.4588,2.4612,2.4612,2.4612,2.4612,2.4612,2.4612,2.4612,2.4612,2.4612,2.4612,2.4612,2.4650,2.4698,2.4698,2.4716,2.4716,2.4761,2.4761,2.4767,2.4767,2.4767,2.4767,2.4767,2.4767,2.4767,2.4767,2.4767,2.4783,2.4783,2.4848,2.4848,2.4896,2.4896,2.4896,2.4923,2.4923,…
Ear	42.4	2.4283,2.4137,2.4137,2.4137,2.4137,2.4137,2.4137,2.4137,2.4137,2.4137,2.4137,2.4137,2.4137,2.4137,2.4197,2.4182,2.4294,2.4272,2.4291,2.4297,2.4297,2.4297,2.4297,2.4297,2.4297,2.4297,2.4297,2.4297,2.4297,2.4324,2.4337,2.4337,2.4346,2.4346,2.4370,2.4395,2.4395,2.4399,2.4399,2.4399,2.4399,2.4399,2.4399,2.4399,2.4384,2.4384,2.4384,2.4384,2.4498,2.4498,2.4499,2.4499,2.4532,2.4532,2.4532,2.4566,2.4566,…
Ealp	69.2	2.4130,2.4127,2.4127,2.4127,2.4127,2.4127,2.4127,2.4127,2.4127,2.4155,2.4400,2.4412,2.4444,2.4444,2.4444,2.4444,2.4444,2.4444,2.4459,2.4447,2.4524,2.4535,2.4535,2.4562,2.4562,2.4562,2.4562,2.4562,2.4559,2.4550,2.4515,2.4521,2.4530,2.4530,2.4542,2.4542,2.4542,2.4534,2.4534,2.4528,2.4566,2.4566,2.4584,2.4589,2.4589,2.4621,2.4622,2.4622,2.4635,2.4706,2.4702,2.4702,2.4713,2.4719,2.4719,2.4720,2.4742,…
Epl	43.12	2.4245,2.4245,2.4245,2.4245,2.4245,2.4245,2.4245,2.4245,2.4245,2.4245,2.4245,2.4245,2.4245,2.4245,2.4331,2.4305,2.4342,2.4355,2.4320,2.4320,2.4320,2.4320,2.4320,2.4320,2.4320,2.4320,2.4320,2.4320,2.4320,2.4323,2.4365,2.4365,2.4382,2.4430,2.4430,2.4459,2.4459,2.4459,2.4459,2.4459,2.4459,2.4459,2.4459,2.4459,2.4484,2.4484,2.4502,2.4502,2.4516,2.4516,2.4542,2.4542,2.4559,2.4559,2.4559,2.4559,2.4559,…
Eara	71	2.4166,2.4172,2.4172,2.4172,2.4172,2.4172,2.4172,2.4172,2.4172,2.4255,2.4317,2.4336,2.4341,2.4341,2.4341,2.4341,2.4341,2.4341,2.4378,2.4395,2.4470,2.4459,2.4488,2.4513,2.4513,2.4513,2.4513,2.4539,2.4570,2.4576,2.4654,2.4654,2.4674,2.4674,2.4694,2.4694,2.4692,2.4710,2.4729,2.4737,2.4759,2.4759,2.4757,2.4770,2.4770,2.4780,2.4778,2.4851,2.4851,2.4853,2.4864,2.4864,2.4865,2.4894,2.4897,2.4922,2.4926,…
Epr	43.71	2.4278,2.4278,2.4278,2.4278,2.4278,2.4278,2.4278,2.4278,2.4278,2.4278,2.4278,2.4278,2.4278,2.4278,2.4278,2.4323,2.4234,2.4254,2.4277,2.4257,2.4257,2.4257,2.4257,2.4257,2.4257,2.4257,2.4257,2.4257,2.4257,2.4257,2.4256,2.4292,2.4292,2.4308,2.4301,2.4301,2.4316,2.4316,2.4316,2.4316,2.4316,2.4316,2.4316,2.4316,2.4316,2.4306,2.4306,2.4408,2.4408,2.4413,2.4413,2.4432,2.4432,2.4438,2.4438,2.4438,2.4438,…
Earp	72.72	2.4237,2.4318,2.4318,2.4318,2.4318,2.4318,2.4318,2.4318,2.4318,2.4344,2.4437,2.4422,2.4413,2.4413,2.4421,2.4421,2.4421,2.4421,2.4422,2.4414,2.4445,2.4467,2.4462,2.4462,2.4462,2.4487,2.4487,2.4503,2.4525,2.4493,2.4511,2.4515,2.4524,2.4524,2.4524,2.4575,2.4579,2.4562,2.4567,2.4618,2.4621,2.4640,2.4640,2.4643,2.4644,2.4651,2.4656,2.4670,2.4690,2.4671,2.4665,2.4665,2.4665,2.4658,2.4655,2.4655,2.4664,…
Epla	69.59	2.4394,2.4321,2.4321,2.4321,2.4321,2.4321,2.4321,2.4321,2.4321,2.4374,2.4440,2.4492,2.4505,2.4505,2.4505,2.4505,2.4505,2.4505,2.4529,2.4530,2.4523,2.4572,2.4603,2.4623,2.4623,2.4623,2.4623,2.4622,2.4635,2.4641,2.4655,2.4664,2.4687,2.4701,2.4706,2.4706,2.4709,2.4709,2.4757,2.4774,2.4869,2.4869,2.4871,2.4930,2.4948,2.4956,2.4956,2.4942,2.4976,2.4977,2.4977,2.4991,2.5003,2.5000,2.4996,2.4996,2.4996,…
Eplp	78.8	2.4210,2.4041,2.4003,2.4003,2.4003,2.4003,2.4003,2.4003,2.4018,2.4058,2.4182,2.4213,2.4225,2.4225,2.4225,2.4225,2.4226,2.4240,2.4230,2.4262,2.4276,2.4328,2.4328,2.4328,2.4344,2.4351,2.4352,2.4382,2.4444,2.4467,2.4465,2.4463,2.4471,2.4473,2.4483,2.4492,2.4498,2.4495,2.4500,2.4500,2.4535,2.4529,2.4535,2.4539,2.4546,2.4547,2.4545,2.4555,2.4554,2.4582,2.4591,2.4584,2.4593,2.4610,2.4647,2.4653,2.4673,…
Epra	72.05	2.4199,2.4210,2.4207,2.4207,2.4207,2.4207,2.4207,2.4207,2.4207,2.4238,2.4331,2.4484,2.4495,2.4495,2.4495,2.4495,2.4495,2.4495,2.4506,2.4497,2.4555,2.4577,2.4591,2.4591,2.4591,2.4591,2.4591,2.4594,2.4572,2.4573,2.4597,2.4604,2.4638,2.4638,2.4638,2.4643,2.4659,2.4673,2.4684,2.4697,2.4733,2.4831,2.4831,2.4860,2.4882,2.4890,2.4891,2.4904,2.4900,2.4948,2.4952,2.5007,2.5007,2.5007,2.5033,2.5019,2.5030,…
Eprp	79.37	2.3965,2.3981,2.3988,2.3988,2.3988,2.3988,2.3988,2.3988,2.4033,2.4066,2.4183,2.4219,2.4219,2.4219,2.4219,2.4219,2.4212,2.4220,2.4231,2.4271,2.4300,2.4303,2.4303,2.4303,2.4308,2.4333,2.4360,2.4370,2.4434,2.4430,2.4440,2.4440,2.4453,2.4466,2.4466,2.4495,2.4527,2.4554,2.4558,2.4577,2.4644,2.4644,2.4657,2.4657,2.4664,2.4685,2.4707,2.4721,2.4742,2.4734,2.4718,2.4718,2.4711,2.4707,2.4696,2.4732,2.4736,…
C	18.34	2.3981,2.3981,2.3981,2.4039,2.4039,2.4039,2.4041,2.4041,2.4041,2.4041,2.4041,2.4041,2.4041,2.4041,2.4041,2.4041,2.4041,2.4041,2.4041,2.4041,2.4041,2.4041,2.4041,2.4041,2.4041,2.4041,2.4041,2.4041,2.4041,2.4041,2.4041,2.4041,2.4041,2.4041,2.4041,2.4041,2.4360,2.4360,2.4360,2.4360,2.4360,2.5117,2.5117,2.5117,2.5117,2.5117,2.5117,2.5117,2.5184,2.5184,2.5184,2.5184,2.5184,2.5184,2.5184,2.5184,2.5184,…
Ca	23.74	2.4358,2.4358,2.4264,2.4264,2.4264,2.4264,2.4264,2.4264,2.4264,2.4264,2.4264,2.4264,2.4264,2.4264,2.4264,2.4264,2.4264,2.4264,2.4264,2.4264,2.4264,2.4264,2.4264,2.4264,2.4264,2.4264,2.4347,2.4347,2.4347,2.4604,2.4604,2.4604,2.4604,2.4789,2.4789,2.4789,2.4789,2.4789,2.4789,2.4789,2.4789,2.4789,2.4789,2.4789,2.4789,2.4789,2.4789,2.4789,2.4789,2.4789,2.4789,2.4789,2.4789,2.4789,2.4897,2.4897,2.4897,…
Caa	30.91	2.4554,2.4837,2.4719,2.4719,2.4719,2.4719,2.4719,2.4719,2.4719,2.4719,2.4719,2.4719,2.4719,2.4719,2.4719,2.4719,2.4719,2.4719,2.4644,2.4644,2.4825,2.4825,2.4875,2.4875,2.5001,2.5001,2.5081,2.5081,2.5081,2.5081,2.5081,2.5081,2.5081,2.5081,2.5081,2.5081,2.5081,2.5081,2.5095,2.5095,2.5095,2.5101,2.5101,2.5101,2.5169,2.5169,2.5169,2.5200,2.5200,2.5200,2.5269,2.5269,2.5269,2.5269,2.5269,2.5269,2.5269,…
Caaa	34.34	2.5492,2.5546,2.5266,2.5213,2.5213,2.5213,2.5213,2.5213,2.5213,2.5213,2.5213,2.5213,2.5213,2.5213,2.5213,2.5213,2.5200,2.5200,2.5325,2.5404,2.5554,2.5554,2.5518,2.5518,2.5555,2.5555,2.5557,2.5557,2.5557,2.5557,2.5557,2.5557,2.5557,2.5557,2.5572,2.5572,2.5571,2.5571,2.5570,2.5570,2.5483,2.5483,2.5483,2.5516,2.5516,2.5516,2.5524,2.5524,2.5524,2.5531,2.5531,2.5531,2.5544,2.5544,2.5544,2.5503,2.5503,…
Cp	23.99	2.4446,2.4446,2.4547,2.4547,2.4547,2.4547,2.4547,2.4547,2.4547,2.4547,2.4547,2.4547,2.4547,2.4547,2.4547,2.4547,2.4547,2.4547,2.4547,2.4547,2.4547,2.4547,2.4547,2.4547,2.4547,2.4547,2.4667,2.4667,2.4667,2.5098,2.5098,2.5098,2.5098,2.5175,2.5175,2.5175,2.5175,2.5175,2.5175,2.5175,2.5175,2.5175,2.5175,2.5175,2.5175,2.5175,2.5175,2.5175,2.5175,2.5175,2.5175,2.5175,2.5175,2.5175,2.5379,2.5379,2.5379,…
Cap	35.11	2.4620,2.4616,2.4616,2.4616,2.4616,2.4616,2.4616,2.4616,2.4616,2.4616,2.4616,2.4616,2.4616,2.4616,2.4616,2.4616,2.4579,2.4579,2.4689,2.4755,2.4777,2.4777,2.4869,2.4869,2.4869,2.4869,2.4869,2.4869,2.4869,2.4869,2.4869,2.4869,2.4869,2.4869,2.4877,2.4877,2.4871,2.4871,2.4872,2.4872,2.4872,2.4915,2.4915,2.4940,2.4940,2.4940,2.4940,2.4940,2.4940,2.4940,2.4940,2.4940,2.4934,2.4934,2.4934,2.4970,2.4970,…
Caap	40.39	2.4015,2.4084,2.4174,2.4174,2.4174,2.4174,2.4174,2.4174,2.4174,2.4174,2.4174,2.4174,2.4174,2.4174,2.4174,2.4174,2.4230,2.4361,2.4370,2.4369,2.4369,2.4344,2.4344,2.4344,2.4344,2.4344,2.4344,2.4344,2.4344,2.4344,2.4344,2.4344,2.4367,2.4365,2.4365,2.4361,2.4361,2.4388,2.4388,2.4414,2.4414,2.4414,2.4414,2.4414,2.4414,2.4414,2.4414,2.4414,2.4423,2.4423,2.4402,2.4402,2.4394,2.4394,2.4394,2.4423,2.4423,…
Cpa	30.43	2.4246,2.4123,2.4245,2.4245,2.4296,2.4296,2.4296,2.4296,2.4296,2.4296,2.4296,2.4296,2.4296,2.4296,2.4296,2.4296,2.4296,2.4296,2.4345,2.4345,2.4322,2.4322,2.4421,2.4421,2.4610,2.4610,2.4859,2.4859,2.4859,2.4856,2.4856,2.4856,2.4856,2.4856,2.4856,2.4856,2.4856,2.4856,2.4871,2.4871,2.4871,2.4901,2.4901,2.4901,2.4960,2.4960,2.4960,2.5116,2.5116,2.5116,2.5256,2.5256,2.5256,2.5268,2.5268,2.5268,2.5268,…
Capa	51.74	2.4445,2.4445,2.4445,2.4445,2.4445,2.4445,2.4445,2.4445,2.4445,2.4445,2.4445,2.4445,2.4445,2.4526,2.4275,2.4377,2.4377,2.4377,2.4377,2.4377,2.4377,2.4377,2.4377,2.4377,2.4377,2.4462,2.4447,2.4452,2.4459,2.4475,2.4498,2.4498,2.4498,2.4498,2.4498,2.4498,2.4498,2.4490,2.4489,2.4480,2.4477,2.4470,2.4473,2.4442,2.4442,2.4420,2.4420,2.4420,2.4420,2.4437,2.4454,2.4454,2.4454,2.4456,2.4456,2.4445,2.4468,…
Cpp	34.2	2.4145,2.4113,2.4094,2.4094,2.4131,2.4131,2.4131,2.4131,2.4131,2.4131,2.4131,2.4131,2.4131,2.4131,2.4131,2.4131,2.4131,2.4131,2.4152,2.4337,2.4361,2.4361,2.4525,2.4525,2.4544,2.4544,2.4535,2.4535,2.4527,2.4527,2.4527,2.4527,2.4527,2.4527,2.4527,2.4527,2.4568,2.4568,2.4605,2.4605,2.4639,2.4639,2.4639,2.4722,2.4722,2.4722,2.4759,2.4759,2.4759,2.4758,2.4758,2.4758,2.4768,2.4768,2.4768,2.4799,2.4799,…
Capp	44.32	2.4132,2.4132,2.4132,2.4132,2.4132,2.4132,2.4132,2.4132,2.4132,2.4132,2.4132,2.4132,2.4132,2.4132,2.4132,2.4132,2.4070,2.4064,2.4110,2.4110,2.4110,2.4110,2.4110,2.4110,2.4110,2.4110,2.4110,2.4110,2.4110,2.4112,2.4112,2.4107,2.4120,2.4161,2.4173,2.4196,2.4201,2.4201,2.4201,2.4201,2.4201,2.4201,2.4201,2.4198,2.4198,2.4198,2.4248,2.4261,2.4261,2.4248,2.4243,2.4243,2.4251,2.4251,2.4256,2.4256,2.4256,…
Cpaa	33.6	2.4646,2.4683,2.4750,2.4790,2.4790,2.4790,2.4790,2.4790,2.4790,2.4790,2.4790,2.4790,2.4790,2.4790,2.4790,2.4790,2.4790,2.4790,2.4790,2.4800,2.5025,2.5025,2.5159,2.5159,2.5233,2.5233,2.5236,2.5236,2.5236,2.5236,2.5236,2.5236,2.5236,2.5236,2.5236,2.5236,2.5236,2.5236,2.5306,2.5306,2.5325,2.5325,2.5325,2.5310,2.5310,2.5310,2.5292,2.5292,2.5292,2.5267,2.5267,2.5267,2.5267,2.5267,2.5267,2.5267,2.5267,…
Cpap	34.59	2.4286,2.4134,2.4130,2.4130,2.4130,2.4130,2.4130,2.4130,2.4130,2.4130,2.4130,2.4130,2.4130,2.4130,2.4130,2.4130,2.4130,2.4130,2.4165,2.4211,2.4271,2.4271,2.4308,2.4308,2.4328,2.4328,2.4328,2.4328,2.4328,2.4328,2.4328,2.4328,2.4328,2.4328,2.4328,2.4328,2.4353,2.4353,2.4368,2.4368,2.4378,2.4378,2.4378,2.4429,2.4429,2.4429,2.4430,2.4430,2.4430,2.4430,2.4430,2.4430,2.4430,2.4430,2.4430,2.4425,2.4425,…
Cppa	52.66	2.4111,2.4334,2.4334,2.4334,2.4334,2.4334,2.4334,2.4334,2.4334,2.4334,2.4334,2.4334,2.4372,2.4331,2.4335,2.4224,2.4232,2.4232,2.4232,2.4232,2.4232,2.4232,2.4232,2.4232,2.4209,2.4209,2.4230,2.4221,2.4206,2.4200,2.4201,2.4201,2.4201,2.4201,2.4201,2.4201,2.4183,2.4183,2.4183,2.4171,2.4172,2.4172,2.4165,2.4184,2.4184,2.4181,2.4181,2.4181,2.4201,2.4201,2.4201,2.4201,2.4228,2.4234,2.4234,2.4249,2.4249,…
Cppp	43.49	2.3822,2.3840,2.3889,2.3889,2.3889,2.3889,2.3889,2.3889,2.3889,2.3889,2.3889,2.3889,2.3889,2.3889,2.3958,2.3958,2.4107,2.4141,2.4198,2.4191,2.4191,2.4170,2.4170,2.4170,2.4170,2.4170,2.4170,2.4170,2.4172,2.4172,2.4172,2.4218,2.4258,2.4258,2.4254,2.4254,2.4272,2.4272,2.4272,2.4267,2.4267,2.4267,2.4267,2.4280,2.4280,2.4280,2.4273,2.4273,2.4267,2.4267,2.4283,2.4283,2.4262,2.4262,2.4262,2.4262,2.4262,…
D	32	2.3636,2.3674,2.3692,2.3704,2.3693,2.3693,2.3693,2.3693,2.3693,2.3693,2.3693,2.3693,2.3693,2.3693,2.3693,2.3693,2.3693,2.3693,2.3693,2.3693,2.3777,2.3777,2.3831,2.3831,2.3921,2.3921,2.3947,2.3947,2.4009,2.4009,2.4009,2.4009,2.4009,2.4009,2.4009,2.4009,2.4009,2.4009,2.4009,2.4009,2.4009,2.4007,2.4007,2.4000,2.4000,2.4000,2.4017,2.4017,2.4017,2.4015,2.4015,2.4015,2.3990,2.3990,2.3990,2.3990,2.3990,…
Da	44.33	2.3929,2.3929,2.3929,2.3929,2.3929,2.3929,2.3929,2.3929,2.3929,2.3929,2.3929,2.3929,2.3929,2.4025,2.4017,2.4061,2.4059,2.4022,2.4015,2.4014,2.4014,2.4014,2.4014,2.4014,2.4014,2.4014,2.4014,2.4045,2.4045,2.4053,2.4058,2.4083,2.4083,2.4099,2.4101,2.4101,2.4118,2.4118,2.4118,2.4118,2.4118,2.4118,2.4146,2.4143,2.4143,2.4155,2.4155,2.4157,2.4157,2.4204,2.4204,2.4194,2.4194,2.4217,2.4217,2.4217,2.4225,…
Daa	44.9	2.3951,2.4115,2.3974,2.3974,2.3974,2.3974,2.3974,2.3974,2.3974,2.3974,2.3974,2.3974,2.3974,2.3974,2.3988,2.4017,2.4012,2.4013,2.4069,2.4083,2.4083,2.4083,2.4083,2.4083,2.4083,2.4083,2.4083,2.4083,2.4095,2.4095,2.4099,2.4036,2.4030,2.4030,2.4080,2.4091,2.4091,2.4091,2.4091,2.4091,2.4091,2.4091,2.4091,2.4102,2.4119,2.4119,2.4161,2.4161,2.4171,2.4171,2.4199,2.4199,2.4222,2.4222,2.4222,2.4222,2.4222,…
Dp	44.88	2.3933,2.3933,2.3933,2.3933,2.3933,2.3933,2.3933,2.3933,2.3933,2.3933,2.3933,2.3933,2.4086,2.4032,2.4039,2.4027,2.4013,2.4013,2.4000,2.3989,2.3989,2.3989,2.3989,2.3989,2.3989,2.3989,2.3973,2.3973,2.4007,2.4003,2.4013,2.4013,2.4039,2.4039,2.4039,2.4043,2.4043,2.4050,2.4050,2.4050,2.4050,2.4041,2.4023,2.4023,2.4027,2.4027,2.4034,2.4034,2.4045,2.4045,2.4045,2.4045,2.4045,2.4045,2.4045,2.4101,2.4101,…
Dap	39.89	2.3858,2.3849,2.3841,2.3837,2.3837,2.3837,2.3837,2.3837,2.3837,2.3837,2.3837,2.3837,2.3837,2.3837,2.3837,2.3837,2.3892,2.3938,2.3961,2.3967,2.3967,2.4009,2.4018,2.4018,2.4018,2.4018,2.4018,2.4018,2.4018,2.4018,2.4018,2.4018,2.3986,2.3986,2.4026,2.4042,2.4042,2.4068,2.4068,2.4097,2.4097,2.4093,2.4093,2.4093,2.4093,2.4093,2.4093,2.4093,2.4130,2.4130,2.4169,2.4169,2.4227,2.4227,2.4227,2.4254,2.4254,…
Dpa	45.14	2.4329,2.4186,2.4186,2.4186,2.4186,2.4186,2.4186,2.4186,2.4186,2.4186,2.4186,2.4186,2.4255,2.4295,2.4288,2.4345,2.4298,2.4305,2.4328,2.4328,2.4328,2.4328,2.4328,2.4328,2.4328,2.4328,2.4330,2.4354,2.4354,2.4347,2.4283,2.4332,2.4332,2.4342,2.4339,2.4339,2.4339,2.4339,2.4339,2.4339,2.4357,2.4357,2.4331,2.4357,2.4357,2.4410,2.4410,2.4446,2.4446,2.4452,2.4452,2.4472,2.4472,2.4472,2.4490,2.4490,2.4517,…
Dpp	40.87	2.3731,2.3731,2.3784,2.3730,2.3730,2.3730,2.3730,2.3730,2.3730,2.3730,2.3730,2.3730,2.3730,2.3730,2.3730,2.3730,2.3861,2.3883,2.3874,2.3832,2.3829,2.3829,2.3841,2.3841,2.3841,2.3841,2.3841,2.3841,2.3841,2.3841,2.3841,2.3865,2.3865,2.3887,2.3880,2.3880,2.3895,2.3895,2.3913,2.3913,2.3926,2.3926,2.3929,2.3929,2.3929,2.3929,2.3929,2.3941,2.3941,2.3942,2.3942,2.3978,2.3978,2.4029,2.4029,2.4029,2.4038,…
P4	62.18	2.3743,2.3644,2.3660,2.3642,2.3642,2.3642,2.3642,2.3642,2.3642,2.3642,2.3635,2.3668,2.3705,2.3726,2.3741,2.3745,2.3769,2.3769,2.3769,2.3769,2.3778,2.3764,2.3763,2.3751,2.3749,2.3726,2.3718,2.3716,2.3725,2.3706,2.3715,2.3702,2.3700,2.3700,2.3698,2.3693,2.3701,2.3701,2.3710,2.3704,2.3692,2.3692,2.3715,2.3711,2.3722,2.3747,2.3755,2.3746,2.3746,2.3751,2.3752,2.3743,2.3749,2.3762,2.3757,2.3754,2.3747,…
P3	23.83	2.4078,2.4078,2.4003,2.4003,2.4026,2.4026,2.4026,2.4026,2.4026,2.4026,2.4026,2.4026,2.4026,2.4026,2.4026,2.4026,2.4026,2.4026,2.4026,2.4026,2.4026,2.4026,2.4026,2.4026,2.4026,2.4040,2.4040,2.4040,2.4102,2.4102,2.4102,2.4211,2.4211,2.4211,2.4211,2.4246,2.4246,2.4246,2.4246,2.4246,2.4246,2.4246,2.4246,2.4246,2.4246,2.4246,2.4246,2.4246,2.4246,2.4246,2.4246,2.4241,2.4241,2.4241,2.4241,2.4241,2.4197,…
