# Supplementary material for: Establishment of a morphological atlas of the Caenorhabditis elegans embryo using deep-learning-based 4D segmentation
Source: Nat Commun. 2020 Dec 7;11:6254. doi: 10.1038/s41467-020-19863-x (PMC7721714; doi:10.1038/s41467-020-19863-x)
Supplement: Supplementary file 14 — Source Data [file 41467_2020_19863_MOESM14_ESM.zip › Source Data/Supplementary Table 3.xls]

## Sheet: Sheet 1 - all_loss_lifespan
Loss Ratio of Lifespan in the Segmentation Results
Embryo Sample	Cell Name	Loss Ratio of Lifespan
Embryo05	ABa	0
Embryo05	ABal	0
Embryo05	ABala	0
Embryo05	ABalaa	0
Embryo05	ABalaaa	0
Embryo05	ABalaaaa	0
Embryo05	ABalaaaal	0.0322581
Embryo05	ABalaaaala	0.468085
Embryo05	ABalaaaalp	0.361702
Embryo05	ABalaaaar	0.129032
Embryo05	ABalaaaarl	0.755556
Embryo05	ABalaaaarla	0
Embryo05	ABalaaaarlp	0
Embryo05	ABalaaaarr	0.659574
Embryo05	ABalaaap	0
Embryo05	ABalaaapa	0
Embryo05	ABalaaapal	0.025641
Embryo05	ABalaaapall	0.214286
Embryo05	ABalaaapalr	0
Embryo05	ABalaaapar	0.531915
Embryo05	ABalaaaparl	0.5
Embryo05	ABalaaaparr	0.666667
Embryo05	ABalaaapp	0.0322581
Embryo05	ABalaaappl	0.0652174
Embryo05	ABalaaappll	0.5
Embryo05	ABalaaapplr	0
Embryo05	ABalaaappr	0.25
Embryo05	ABalaaapprl	0.2
Embryo05	ABalaaapprr	0
Embryo05	ABalaap	0
Embryo05	ABalaapa	0
Embryo05	ABalaapaa	0.03125
Embryo05	ABalaapaaa	0.454545
Embryo05	ABalaapaap	0.5
Embryo05	ABalaapap	0.025
Embryo05	ABalaapapa	0.888889
Embryo05	ABalaapapp	0.294118
Embryo05	ABalaapappa	0
Embryo05	ABalaapappp	0
Embryo05	ABalaapp	0
Embryo05	ABalaappa	0
Embryo05	ABalaappaa	0.806452
Embryo05	ABalaappap	0
Embryo05	ABalaappapa	0.333333
Embryo05	ABalaappapp	0.166667
Embryo05	ABalaappp	0
Embryo05	ABalaapppa	0.0851064
Embryo05	ABalaapppaa	0.8
Embryo05	ABalaapppap	0
Embryo05	ABalaapppp	0.0512821
Embryo05	ABalaappppa	0.461538
Embryo05	ABalaappppp	0.230769
Embryo05	ABalap	0
Embryo05	ABalapa	0
Embryo05	ABalapaa	0
Embryo05	ABalapaaa	0.0322581
Embryo05	ABalapaaaa	0.12
Embryo05	ABalapaaap	0.0238095
Embryo05	ABalapaaapa	0.25
Embryo05	ABalapaaapp	0.125
Embryo05	ABalapaap	0
Embryo05	ABalapaapa	0.0454545
Embryo05	ABalapaapaa	0
Embryo05	ABalapaapap	0
Embryo05	ABalapaapp	0.108108
Embryo05	ABalapaappa	0
Embryo05	ABalapaappp	0
Embryo05	ABalapap	0
Embryo05	ABalapapa	0
Embryo05	ABalapapaa	0.533333
Embryo05	ABalapapap	0
Embryo05	ABalapapapa	0.1
Embryo05	ABalapapapp	0
Embryo05	ABalapapp	0
Embryo05	ABalapappa	0
Embryo05	ABalapappaa	0.277778
Embryo05	ABalapappap	0
Embryo05	ABalapappp	0.0185185
Embryo05	ABalapp	0
Embryo05	ABalappa	0
Embryo05	ABalappaa	0
Embryo05	ABalappaaa	0.827586
Embryo05	ABalappaap	0.0689655
Embryo05	ABalappap	0
Embryo05	ABalappapa	0.408163
Embryo05	ABalappapp	0.0526316
Embryo05	ABalappappa	0.727273
Embryo05	ABalappappp	0.0909091
Embryo05	ABalappp	0
Embryo05	ABalapppa	0
Embryo05	ABalapppaa	0
Embryo05	ABalapppaaa	0
Embryo05	ABalapppaap	0.8
Embryo05	ABalapppap	0
Embryo05	ABalapppapa	0
Embryo05	ABalapppapp	0
Embryo05	ABalapppp	0
Embryo05	ABalappppa	0
Embryo05	ABalappppaa	0.125
Embryo05	ABalappppap	0
Embryo05	ABalappppp	0
Embryo05	ABalapppppa	0
Embryo05	ABalapppppp	0
Embryo05	ABalp	0
Embryo05	ABalpa	0
Embryo05	ABalpaa	0
Embryo05	ABalpaaa	0
Embryo05	ABalpaaaa	0.0810811
Embryo05	ABalpaaaaa	0.292683
Embryo05	ABalpaaaap	0.0243902
Embryo05	ABalpaaap	0
Embryo05	ABalpaaapa	0
Embryo05	ABalpaaapp	0
Embryo05	ABalpaap	0
Embryo05	ABalpaapa	0
Embryo05	ABalpaapaa	0
Embryo05	ABalpaapaaa	0
Embryo05	ABalpaapaap	0
Embryo05	ABalpaapap	0
Embryo05	ABalpaapapa	0.047619
Embryo05	ABalpaapapaa	0
Embryo05	ABalpaapapap	0
Embryo05	ABalpaapapp	0.307692
Embryo05	ABalpaapp	0
Embryo05	ABalpaappa	0.25
Embryo05	ABalpaappaa	0.25
Embryo05	ABalpaappap	0.5
Embryo05	ABalpaappp	0
Embryo05	ABalpaapppa	0.555556
Embryo05	ABalpaapppp	0
Embryo05	ABalpap	0
Embryo05	ABalpapa	0
Embryo05	ABalpapaa	0
Embryo05	ABalpapaaa	0
Embryo05	ABalpapaaaa	0
Embryo05	ABalpapaaap	0
Embryo05	ABalpapaap	0.0208333
Embryo05	ABalpapap	0
Embryo05	ABalpapapa	0
Embryo05	ABalpapapaa	0
Embryo05	ABalpapapap	0
Embryo05	ABalpapapp	0.152174
Embryo05	ABalpapappa	0
Embryo05	ABalpapappp	0
Embryo05	ABalpapp	0
Embryo05	ABalpappa	0
Embryo05	ABalpappaa	0
Embryo05	ABalpappaaa	0.166667
Embryo05	ABalpappaaaa	0.25
Embryo05	ABalpappaaap	0
Embryo05	ABalpappaap	0.4
Embryo05	ABalpappap	0
Embryo05	ABalpappapa	0.333333
Embryo05	ABalpappapp	0
Embryo05	ABalpappp	0
Embryo05	ABalpapppa	0.236364
Embryo05	ABalpapppp	0
Embryo05	ABalpappppa	0.0454545
Embryo05	ABalpappppp	0
Embryo05	ABalpp	0
Embryo05	ABalppa	0
Embryo05	ABalppaa	0
Embryo05	ABalppaaa	0
Embryo05	ABalppaaaa	0.866667
Embryo05	ABalppaaap	0.34375
Embryo05	ABalppaap	0.0263158
Embryo05	ABalppaapa	0.9
Embryo05	ABalppaapaa	0.6
Embryo05	ABalppaapap	0.555556
Embryo05	ABalppaapapa	0
Embryo05	ABalppaapapp	0
Embryo05	ABalppaapp	0.3
Embryo05	ABalppap	0
Embryo05	ABalppapa	0
Embryo05	ABalppapaa	0.204545
Embryo05	ABalppapaaa	0.555556
Embryo05	ABalppapaap	0.777778
Embryo05	ABalppapap	0.047619
Embryo05	ABalppapapa	0
Embryo05	ABalppapapp	0
Embryo05	ABalppapp	0
Embryo05	ABalppappa	0.0666667
Embryo05	ABalppappaa	0.111111
Embryo05	ABalppappap	0
Embryo05	ABalppappp	0.219512
Embryo05	ABalppapppa	0.461538
Embryo05	ABalppapppp	0.230769
Embryo05	ABalppp	0
Embryo05	ABalpppa	0
Embryo05	ABalpppaa	0
Embryo05	ABalpppaaa	0.130435
Embryo05	ABalpppaaaa	0
Embryo05	ABalpppaaap	0
Embryo05	ABalpppaap	0.106383
Embryo05	ABalpppaapd	0
Embryo05	ABalpppaapv	0.5
Embryo05	ABalpppap	0
Embryo05	ABalpppapa	0.136364
Embryo05	ABalpppapad	0
Embryo05	ABalpppapav	0.444444
Embryo05	ABalpppapp	0
Embryo05	ABalpppappa	0.0769231
Embryo05	ABalpppappp	0
Embryo05	ABalpppp	0
Embryo05	ABalppppa	0
Embryo05	ABalppppaa	0
Embryo05	ABalppppaad	0.222222
Embryo05	ABalppppaav	0
Embryo05	ABalppppap	0
Embryo05	ABalppppapa	0
Embryo05	ABalppppapp	0.285714
Embryo05	ABalppppp	0
Embryo05	ABalpppppa	0.0178571
Embryo05	ABalpppppp	0
Embryo05	ABalppppppa	0.0833333
Embryo05	ABalppppppaa	0
Embryo05	ABalppppppap	0
Embryo05	ABalppppppp	0
Embryo05	ABar	0
Embryo05	ABara	0
Embryo05	ABaraa	0
Embryo05	ABaraaa	0
Embryo05	ABaraaaa	0
Embryo05	ABaraaaaa	0
Embryo05	ABaraaaaaa	0.4
Embryo05	ABaraaaaap	0.0454545
Embryo05	ABaraaaaapa	0.666667
Embryo05	ABaraaaaapp	0
Embryo05	ABaraaaaappa	0
Embryo05	ABaraaaaappp	0
Embryo05	ABaraaaap	0
Embryo05	ABaraaaapa	0
Embryo05	ABaraaaapaa	0
Embryo05	ABaraaaapap	0
Embryo05	ABaraaaapp	0.363636
Embryo05	ABaraaaappa	1
Embryo05	ABaraaaappp	1
Embryo05	ABaraaap	0
Embryo05	ABaraaapa	0
Embryo05	ABaraaapaa	0.0877193
Embryo05	ABaraaapap	0
Embryo05	ABaraaapapa	0
Embryo05	ABaraaapapp	0
Embryo05	ABaraaapp	0
Embryo05	ABaraaappa	0.244444
Embryo05	ABaraaappaa	1
Embryo05	ABaraaappap	1
Embryo05	ABaraaappp	0
Embryo05	ABaraaapppa	0
Embryo05	ABaraaapppp	0.111111
Embryo05	ABaraap	0
Embryo05	ABaraapa	0
Embryo05	ABaraapaa	0
Embryo05	ABaraapaaa	0.134615
Embryo05	ABaraapaap	0.05
Embryo05	ABaraapaapa	0
Embryo05	ABaraapaapp	0.0833333
Embryo05	ABaraapap	0
Embryo05	ABaraapapa	0.0294118
Embryo05	ABaraapapaa	0.1
Embryo05	ABaraapapap	0
Embryo05	ABaraapapp	0
Embryo05	ABaraapappa	0
Embryo05	ABaraapappp	0
Embryo05	ABaraapp	0
Embryo05	ABaraappa	0
Embryo05	ABaraappaa	0.0769231
Embryo05	ABaraappap	0
Embryo05	ABaraappapa	0.153846
Embryo05	ABaraappapp	0
Embryo05	ABaraappp	0
Embryo05	ABaraapppa	0
Embryo05	ABaraapppaa	0.2
Embryo05	ABaraapppap	0
Embryo05	ABaraapppp	0.0188679
Embryo05	ABarap	0
Embryo05	ABarapa	0
Embryo05	ABarapaa	0
Embryo05	ABarapaaa	0
Embryo05	ABarapaaaa	0
Embryo05	ABarapaaap	0.0416667
Embryo05	ABarapaaapa	0
Embryo05	ABarapaaapp	0
Embryo05	ABarapaap	0
Embryo05	ABarapaapa	0.196078
Embryo05	ABarapaapaa	0
Embryo05	ABarapaapap	0
Embryo05	ABarapaapp	0.189189
Embryo05	ABarapaappa	0.235294
Embryo05	ABarapaappp	0
Embryo05	ABarapap	0
Embryo05	ABarapapa	0
Embryo05	ABarapapaa	0.0869565
Embryo05	ABarapapaaa	0.375
Embryo05	ABarapapaap	0.25
Embryo05	ABarapapap	0
Embryo05	ABarapapapa	0
Embryo05	ABarapapapp	0.1
Embryo05	ABarapapp	0
Embryo05	ABarapappa	0.127273
Embryo05	ABarapappaa	0
Embryo05	ABarapappap	1
Embryo05	ABarapappp	0
Embryo05	ABarapapppa	0.25
Embryo05	ABarapapppp	0
Embryo05	ABarapp	0
Embryo05	ABarappa	0
Embryo05	ABarappaa	0
Embryo05	ABarappaaa	0.0222222
Embryo05	ABarappaaaa	0
Embryo05	ABarappaaap	0
Embryo05	ABarappaap	0
Embryo05	ABarappaapa	0.5
Embryo05	ABarappaapp	0
Embryo05	ABarappap	0
Embryo05	ABarappapa	0.02
Embryo05	ABarappapp	0
Embryo05	ABarappappa	0.625
Embryo05	ABarappappp	0.5
Embryo05	ABarappp	0
Embryo05	ABarapppa	0
Embryo05	ABarapppaa	0.0625
Embryo05	ABarapppaaa	0.5
Embryo05	ABarapppaap	0
Embryo05	ABarapppap	0.0465116
Embryo05	ABarapppapa	0
Embryo05	ABarapppapaa	0
Embryo05	ABarapppapap	0
Embryo05	ABarapppapp	0
Embryo05	ABarapppp	0
Embryo05	ABarappppa	0.0681818
Embryo05	ABarappppaa	0
Embryo05	ABarappppap	0.444444
Embryo05	ABarappppp	0
Embryo05	ABarapppppa	0.0833333
Embryo05	ABarapppppp	0.0833333
Embryo05	ABarp	0
Embryo05	ABarpa	0
Embryo05	ABarpaa	0
Embryo05	ABarpaaa	0
Embryo05	ABarpaaaa	0
Embryo05	ABarpaaaaa	0.0888889
Embryo05	ABarpaaaap	0.0888889
Embryo05	ABarpaaap	0
Embryo05	ABarpaaapa	0
Embryo05	ABarpaaapp	0.0952381
Embryo05	ABarpaap	0
Embryo05	ABarpaapa	0.0333333
Embryo05	ABarpaapaa	0.0384615
Embryo05	ABarpaapap	0
Embryo05	ABarpaapp	0
Embryo05	ABarpaappa	0.132075
Embryo05	ABarpaappp	0.113208
Embryo05	ABarpap	0
Embryo05	ABarpapa	0
Embryo05	ABarpapaa	0
Embryo05	ABarpapaaa	0.06
Embryo05	ABarpapaaaa	0
Embryo05	ABarpapaaap	0
Embryo05	ABarpapaap	0
Embryo05	ABarpapaapa	0.571429
Embryo05	ABarpapaapaa	0.666667
Embryo05	ABarpapaapap	0.4
Embryo05	ABarpapaapp	0
Embryo05	ABarpapap	0
Embryo05	ABarpapapa	0.04
Embryo05	ABarpapapp	0.04
Embryo05	ABarpapp	0
Embryo05	ABarpappa	0
Embryo05	ABarpappaa	0.268293
Embryo05	ABarpappap	0.097561
Embryo05	ABarpappp	0
Embryo05	ABarpapppa	0
Embryo05	ABarpapppp	0
Embryo05	ABarpp	0
Embryo05	ABarppa	0
Embryo05	ABarppaa	0
Embryo05	ABarppaaa	0
Embryo05	ABarppaaaa	0
Embryo05	ABarppaaap	0.0243902
Embryo05	ABarppaap	0
Embryo05	ABarppaapa	0
Embryo05	ABarppaapp	0
Embryo05	ABarppap	0
Embryo05	ABarppapa	0
Embryo05	ABarppapaa	0
Embryo05	ABarppapap	0
Embryo05	ABarppapp	0
Embryo05	ABarppappa	0
Embryo05	ABarppappp	0
Embryo05	ABarppp	0
Embryo05	ABarpppa	0
Embryo05	ABarpppaa	0
Embryo05	ABarpppaaa	0.0681818
Embryo05	ABarpppaap	0
Embryo05	ABarpppap	0
Embryo05	ABarpppapa	0.0434783
Embryo05	ABarpppapp	0
Embryo05	ABarpppp	0
Embryo05	ABarppppa	0
Embryo05	ABarppppaa	0
Embryo05	ABarppppap	0
Embryo05	ABarppppp	0
Embryo05	ABarpppppa	0
Embryo05	ABarpppppp	0
Embryo05	ABp	0
Embryo05	ABpl	0
Embryo05	ABpla	0
Embryo05	ABplaa	0
Embryo05	ABplaaa	0
Embryo05	ABplaaaa	0
Embryo05	ABplaaaaa	0
Embryo05	ABplaaaaaa	0.132075
Embryo05	ABplaaaaap	0.0487805
Embryo05	ABplaaaaapa	0.75
Embryo05	ABplaaaaapp	0
Embryo05	ABplaaaap	0
Embryo05	ABplaaaapa	0.196078
Embryo05	ABplaaaapp	0.0980392
Embryo05	ABplaaap	0
Embryo05	ABplaaapa	0
Embryo05	ABplaaapaa	0.0625
Embryo05	ABplaaapap	0.104167
Embryo05	ABplaaapp	0
Embryo05	ABplaaappa	0
Embryo05	ABplaaappp	0.0188679
Embryo05	ABplaap	0
Embryo05	ABplaapa	0
Embryo05	ABplaapaa	0.03125
Embryo05	ABplaapaaa	0
Embryo05	ABplaapaaaa	0.2
Embryo05	ABplaapaaap	0
Embryo05	ABplaapaap	0
Embryo05	ABplaapaapa	0.9
Embryo05	ABplaapaapp	0
Embryo05	ABplaapap	0.0588235
Embryo05	ABplaapapa	0.0208333
Embryo05	ABplaapapaa	1
Embryo05	ABplaapapap	0
Embryo05	ABplaapapp	0.135135
Embryo05	ABplaapappa	0.833333
Embryo05	ABplaapappp	0
Embryo05	ABplaapp	0
Embryo05	ABplaappa	0
Embryo05	ABplaappaa	0.490566
Embryo05	ABplaappap	0.0188679
Embryo05	ABplaappp	0
Embryo05	ABplaapppa	0
Embryo05	ABplaapppp	0
Embryo05	ABplap	0
Embryo05	ABplapa	0
Embryo05	ABplapaa	0
Embryo05	ABplapaaa	0
Embryo05	ABplapaaaa	0
Embryo05	ABplapaaaaa	0.25
Embryo05	ABplapaaaap	0
Embryo05	ABplapaaap	0.0232558
Embryo05	ABplapaaapa	0.1
Embryo05	ABplapaaapp	0
Embryo05	ABplapaap	0
Embryo05	ABplapaapa	0.102041
Embryo05	ABplapaapp	0
Embryo05	ABplapap	0
Embryo05	ABplapapa	0
Embryo05	ABplapapaa	0
Embryo05	ABplapapap	0
Embryo05	ABplapapp	0
Embryo05	ABplapappa	0.357143
Embryo05	ABplapappp	0
Embryo05	ABplapp	0
Embryo05	ABplappa	0
Embryo05	ABplappaa	0
Embryo05	ABplappaaa	0
Embryo05	ABplappaap	0
Embryo05	ABplappap	0
Embryo05	ABplappapa	0
Embryo05	ABplappapp	0.0980392
Embryo05	ABplappp	0
Embryo05	ABplapppa	0
Embryo05	ABplapppaa	0
Embryo05	ABplapppap	0
Embryo05	ABplapppapa	0.714286
Embryo05	ABplapppapp	0
Embryo05	ABplapppp	0
Embryo05	ABplappppa	0.622222
Embryo05	ABplappppp	0.288889
Embryo05	ABplp	0
Embryo05	ABplpa	0
Embryo05	ABplpaa	0
Embryo05	ABplpaaa	0
Embryo05	ABplpaaaa	0
Embryo05	ABplpaaaaa	0.0238095
Embryo05	ABplpaaaaaa	0
Embryo05	ABplpaaaaap	0.1
Embryo05	ABplpaaaap	0.0789474
Embryo05	ABplpaaaapa	0.571429
Embryo05	ABplpaaaapp	0.714286
Embryo05	ABplpaaap	0
Embryo05	ABplpaaapa	0.117647
Embryo05	ABplpaaapp	0.0714286
Embryo05	ABplpaaappa	0.555556
Embryo05	ABplpaaappp	0
Embryo05	ABplpaap	0
Embryo05	ABplpaapa	0
Embryo05	ABplpaapaa	0.0217391
Embryo05	ABplpaapaaa	0.2
Embryo05	ABplpaapaap	0.2
Embryo05	ABplpaapap	0.0444444
Embryo05	ABplpaapapa	0.166667
Embryo05	ABplpaapapp	0.833333
Embryo05	ABplpaapp	0
Embryo05	ABplpaappa	0
Embryo05	ABplpaappaa	0
Embryo05	ABplpaappap	0
Embryo05	ABplpaappp	0.0243902
Embryo05	ABplpaapppa	0.153846
Embryo05	ABplpaapppp	0
Embryo05	ABplpap	0
Embryo05	ABplpapa	0
Embryo05	ABplpapaa	0
Embryo05	ABplpapaaa	0.0416667
Embryo05	ABplpapaaaa	0
Embryo05	ABplpapaaap	0
Embryo05	ABplpapaap	0
Embryo05	ABplpapaapa	0
Embryo05	ABplpapaapp	0.166667
Embryo05	ABplpapap	0
Embryo05	ABplpapapa	0.0512821
Embryo05	ABplpapapaa	0
Embryo05	ABplpapapap	0
Embryo05	ABplpapapp	0
Embryo05	ABplpapappa	0.1
Embryo05	ABplpapappp	0
Embryo05	ABplpapp	0
Embryo05	ABplpappa	0
Embryo05	ABplpappaa	0
Embryo05	ABplpappaaa	0.473684
Embryo05	ABplpappaap	0
Embryo05	ABplpappap	0.5
Embryo05	ABplpappp	0
Embryo05	ABplpapppa	0.153846
Embryo05	ABplpapppaa	0
Embryo05	ABplpapppap	0
Embryo05	ABplpapppp	0
Embryo05	ABplpappppa	0
Embryo05	ABplpappppp	0
Embryo05	ABplpp	0
Embryo05	ABplppa	0
Embryo05	ABplppaa	0
Embryo05	ABplppaaa	0
Embryo05	ABplppaaaa	0.0555556
Embryo05	ABplppaaaaa	0.125
Embryo05	ABplppaaaap	0
Embryo05	ABplppaaap	0.961538
Embryo05	ABplppaap	0
Embryo05	ABplppaapa	0.0652174
Embryo05	ABplppaapp	0
Embryo05	ABplppap	0
Embryo05	ABplppapa	0
Embryo05	ABplppapaa	0.302326
Embryo05	ABplppapaaa	0.2
Embryo05	ABplppapaap	1
Embryo05	ABplppapap	0.0208333
Embryo05	ABplppapp	0
Embryo05	ABplppappa	0.0851064
Embryo05	ABplppappp	0.0638298
Embryo05	ABplppp	0
Embryo05	ABplpppa	0
Embryo05	ABplpppaa	0
Embryo05	ABplpppaaa	0.136364
Embryo05	ABplpppaaaa	0.166667
Embryo05	ABplpppaaap	0.166667
Embryo05	ABplpppaap	0.222222
Embryo05	ABplpppaapa	0
Embryo05	ABplpppaapp	0.4
Embryo05	ABplpppap	0.0322581
Embryo05	ABplpppapa	0.114286
Embryo05	ABplpppapaa	0.0666667
Embryo05	ABplpppapap	0
Embryo05	ABplpppapp	0.8
Embryo05	ABplpppp	0
Embryo05	ABplppppa	0
Embryo05	ABplppppaa	0
Embryo05	ABplppppaaa	0
Embryo05	ABplppppaap	0
Embryo05	ABplppppap	0
Embryo05	ABplppppapa	0
Embryo05	ABplppppapp	0
Embryo05	ABplppppp	0.1
Embryo05	ABplpppppa	0.0588235
Embryo05	ABplpppppaa	0
Embryo05	ABplpppppap	0
Embryo05	ABplpppppp	0.341463
Embryo05	ABplppppppa	0.272727
Embryo05	ABplppppppp	0
Embryo05	ABpr	0
Embryo05	ABpra	0
Embryo05	ABpraa	0
Embryo05	ABpraaa	0
Embryo05	ABpraaaa	0
Embryo05	ABpraaaaa	0.121212
Embryo05	ABpraaaaaa	0.222222
Embryo05	ABpraaaaaaa	0
Embryo05	ABpraaaaaap	0
Embryo05	ABpraaaaap	0.608696
Embryo05	ABpraaaap	0
Embryo05	ABpraaaapa	0
Embryo05	ABpraaaapad	0.285714
Embryo05	ABpraaaapav	0
Embryo05	ABpraaaapp	0.375
Embryo05	ABpraaaappa	0.916667
Embryo05	ABpraaaappp	0
Embryo05	ABpraaap	0
Embryo05	ABpraaapa	0
Embryo05	ABpraaapaa	0.0222222
Embryo05	ABpraaapap	0.047619
Embryo05	ABpraaapapa	0
Embryo05	ABpraaapapp	1
Embryo05	ABpraaapp	0
Embryo05	ABpraaappa	0
Embryo05	ABpraaappaa	0
Embryo05	ABpraaappap	0
Embryo05	ABpraaappp	0.03125
Embryo05	ABpraaapppa	0
Embryo05	ABpraaapppp	0
Embryo05	ABpraap	0
Embryo05	ABpraapa	0
Embryo05	ABpraapaa	0.0588235
Embryo05	ABpraapaaa	0.195652
Embryo05	ABpraapaap	0.0227273
Embryo05	ABpraapaapa	0.5
Embryo05	ABpraapaapp	0
Embryo05	ABpraapap	0
Embryo05	ABpraapapa	0.23913
Embryo05	ABpraapapp	0.105263
Embryo05	ABpraapappa	0.75
Embryo05	ABpraapappp	0.125
Embryo05	ABpraapp	0
Embryo05	ABpraappa	0
Embryo05	ABpraappaa	0.510638
Embryo05	ABpraappap	0.191489
Embryo05	ABpraappp	0
Embryo05	ABpraapppa	0.215686
Embryo05	ABpraapppp	0
Embryo05	ABprap	0
Embryo05	ABprapa	0
Embryo05	ABprapaa	0
Embryo05	ABprapaaa	0
Embryo05	ABprapaaaa	0.0425532
Embryo05	ABprapaaap	0
Embryo05	ABprapaaapa	0
Embryo05	ABprapaaapp	0
Embryo05	ABprapaap	0
Embryo05	ABprapaapa	0.108696
Embryo05	ABprapaapp	0
Embryo05	ABprapap	0
Embryo05	ABprapapa	0
Embryo05	ABprapapaa	0
Embryo05	ABprapapap	0.0769231
Embryo05	ABprapapp	0
Embryo05	ABprapappa	0.230769
Embryo05	ABprapappp	0.0769231
Embryo05	ABprapp	0
Embryo05	ABprappa	0
Embryo05	ABprappaa	0
Embryo05	ABprappaaa	0.0465116
Embryo05	ABprappaap	0
Embryo05	ABprappap	0
Embryo05	ABprappapa	0
Embryo05	ABprappapp	0.244444
Embryo05	ABprappp	0
Embryo05	ABprapppa	0
Embryo05	ABprapppaa	0
Embryo05	ABprapppap	0
Embryo05	ABprapppp	0
Embryo05	ABprappppa	0.375
Embryo05	ABprappppp	0.35
Embryo05	ABprp	0
Embryo05	ABprpa	0
Embryo05	ABprpaa	0
Embryo05	ABprpaaa	0
Embryo05	ABprpaaaa	0
Embryo05	ABprpaaaaa	0.0930233
Embryo05	ABprpaaaaaa	0.0909091
Embryo05	ABprpaaaaap	0.181818
Embryo05	ABprpaaaap	0.35
Embryo05	ABprpaaaapa	0.928571
Embryo05	ABprpaaaapp	0.785714
Embryo05	ABprpaaap	0
Embryo05	ABprpaaapa	0.0961538
Embryo05	ABprpaaapp	0.047619
Embryo05	ABprpaaappa	0
Embryo05	ABprpaaappp	0.2
Embryo05	ABprpaap	0
Embryo05	ABprpaapa	0
Embryo05	ABprpaapaa	0.0454545
Embryo05	ABprpaapaaa	0
Embryo05	ABprpaapaap	0.125
Embryo05	ABprpaapap	0.244444
Embryo05	ABprpaapapa	0.571429
Embryo05	ABprpaapapp	0.857143
Embryo05	ABprpaapp	0
Embryo05	ABprpaappa	0
Embryo05	ABprpaappaa	0
Embryo05	ABprpaappap	0.0769231
Embryo05	ABprpaappp	0
Embryo05	ABprpaapppa	0.153846
Embryo05	ABprpaapppp	0
Embryo05	ABprpap	0
Embryo05	ABprpapa	0
Embryo05	ABprpapaa	0
Embryo05	ABprpapaaa	0.181818
Embryo05	ABprpapaaaa	0
Embryo05	ABprpapaaap	0
Embryo05	ABprpapaap	0.177778
Embryo05	ABprpapaapa	0
Embryo05	ABprpapaapp	0
Embryo05	ABprpapap	0
Embryo05	ABprpapapa	0
Embryo05	ABprpapapaa	0
Embryo05	ABprpapapap	0
Embryo05	ABprpapapp	0
Embryo05	ABprpapappa	0.2
Embryo05	ABprpapappp	0
Embryo05	ABprpapp	0
Embryo05	ABprpappa	0
Embryo05	ABprpappaa	0.0952381
Embryo05	ABprpappaaa	0.0909091
Embryo05	ABprpappaap	0.454545
Embryo05	ABprpappap	0
Embryo05	ABprpappapa	0
Embryo05	ABprpappapp	0
Embryo05	ABprpappp	0
Embryo05	ABprpapppa	0.0232558
Embryo05	ABprpapppaa	0
Embryo05	ABprpapppap	0
Embryo05	ABprpapppp	0
Embryo05	ABprpappppa	0
Embryo05	ABprpappppp	0
Embryo05	ABprpp	0
Embryo05	ABprppa	0
Embryo05	ABprppaa	0
Embryo05	ABprppaaa	0
Embryo05	ABprppaaaa	0
Embryo05	ABprppaaap	0.428571
Embryo05	ABprppaap	0.0625
Embryo05	ABprppaapa	0.0869565
Embryo05	ABprppaapp	0.0222222
Embryo05	ABprppaappa	0
Embryo05	ABprppaappp	0
Embryo05	ABprppap	0
Embryo05	ABprppapa	0
Embryo05	ABprppapaa	0.6
Embryo05	ABprppapaaa	0.5
Embryo05	ABprppapaap	0.5
Embryo05	ABprppapap	0.166667
Embryo05	ABprppapp	0
Embryo05	ABprppappa	0.0666667
Embryo05	ABprppappp	0.311111
Embryo05	ABprppp	0
Embryo05	ABprpppa	0
Embryo05	ABprpppaa	0
Embryo05	ABprpppaaa	0.0909091
Embryo05	ABprpppaaaa	0
Embryo05	ABprpppaaap	0.333333
Embryo05	ABprpppaap	0.12766
Embryo05	ABprpppaapa	0
Embryo05	ABprpppaapp	1
Embryo05	ABprpppap	0
Embryo05	ABprpppapa	0.411765
Embryo05	ABprpppapaa	0.125
Embryo05	ABprpppapap	0
Embryo05	ABprpppapp	0.82
Embryo05	ABprpppp	0
Embryo05	ABprppppa	0
Embryo05	ABprppppaa	0
Embryo05	ABprppppaaa	0
Embryo05	ABprppppaap	0.125
Embryo05	ABprppppap	0
Embryo05	ABprppppapa	0.0769231
Embryo05	ABprppppapp	0
Embryo05	ABprppppp	0.129032
Embryo05	ABprpppppa	0.0227273
Embryo05	ABprpppppaa	0
Embryo05	ABprpppppap	0
Embryo05	ABprpppppp	0.170732
Embryo05	ABprppppppa	0.222222
Embryo05	ABprppppppp	0
Embryo05	C	0
Embryo05	Ca	0
Embryo05	Caa	0
Embryo05	Caaa	0
Embryo05	Caaaa	0
Embryo05	Caaaaa	0
Embryo05	Caaaap	0.0188679
Embryo05	Caaap	0
Embryo05	Caaapa	0.0740741
Embryo05	Caaapp	0.037037
Embryo05	Caap	0
Embryo05	Caapa	0
Embryo05	Caapp	0
Embryo05	Caappd	0.113636
Embryo05	Caappv	0.931818
Embryo05	Cap	0
Embryo05	Capa	0
Embryo05	Capaa	0.0277778
Embryo05	Capaaa	0
Embryo05	Capaap	0
Embryo05	Capap	0
Embryo05	Capapa	0
Embryo05	Capapp	0
Embryo05	Capp	0
Embryo05	Cappa	0
Embryo05	Cappaa	0.297297
Embryo05	Cappap	0.108108
Embryo05	Cappp	0
Embryo05	Capppa	0.0588235
Embryo05	Capppp	0
Embryo05	Cp	0
Embryo05	Cpa	0
Embryo05	Cpaa	0
Embryo05	Cpaaa	0.030303
Embryo05	Cpaaaa	0.117647
Embryo05	Cpaaap	0.0784314
Embryo05	Cpaap	0
Embryo05	Cpaapa	0.0535714
Embryo05	Cpaapp	0.160714
Embryo05	Cpap	0
Embryo05	Cpapa	0
Embryo05	Cpapaa	0.0833333
Embryo05	Cpapap	0.104167
Embryo05	Cpapp	0
Embryo05	Cpappd	0.26
Embryo05	Cpappv	0.4
Embryo05	Cpp	0
Embryo05	Cppa	0
Embryo05	Cppaa	0
Embryo05	Cppaaa	0
Embryo05	Cppaap	0.0625
Embryo05	Cppap	0
Embryo05	Cppapa	0
Embryo05	Cppapp	0.133333
Embryo05	Cppp	0
Embryo05	Cpppa	0
Embryo05	Cpppaa	0.179487
Embryo05	Cpppap	0
Embryo05	Cpppp	0
Embryo05	Cppppa	0.285714
Embryo05	Cppppp	0.0285714
Embryo05	D	0
Embryo05	Da	0
Embryo05	Daa	0
Embryo05	Daaa	0.0588235
Embryo05	Daaaa	0.363636
Embryo05	Daaap	0.0454545
Embryo05	Daap	0
Embryo05	Daapa	0.133333
Embryo05	Daapp	0.2
Embryo05	Dap	0
Embryo05	Dapa	0
Embryo05	Dapaa	0
Embryo05	Dapap	0
Embryo05	Dapp	0
Embryo05	Dappa	0.391304
Embryo05	Dappp	0.347826
Embryo05	Dp	0
Embryo05	Dpa	0
Embryo05	Dpaa	0.0263158
Embryo05	Dpaaa	0
Embryo05	Dpaap	0
Embryo05	Dpap	0.0731707
Embryo05	Dpapa	0.133333
Embryo05	Dpapp	0
Embryo05	Dpp	0
Embryo05	Dppa	0
Embryo05	Dppaa	0
Embryo05	Dppap	0.277778
Embryo05	Dppp	0.027027
Embryo05	Dpppa	0.541667
Embryo05	Dpppp	0.166667
Embryo05	E	0
Embryo05	EMS	0
Embryo05	Ea	0
Embryo05	Eal	0
Embryo05	Eala	0
Embryo05	Ealaa	0.097561
Embryo05	Ealap	0
Embryo05	Ealp	0
Embryo05	Ealpa	0
Embryo05	Ealpp	0
Embryo05	Ear	0
Embryo05	Eara	0.2
Embryo05	Earaa	0.675
Embryo05	Earap	0.075
Embryo05	Earp	0
Embryo05	Earpa	0.0555556
Embryo05	Earpp	0
Embryo05	Ep	0
Embryo05	Epl	0
Embryo05	Epla	0
Embryo05	Eplaa	0
Embryo05	Eplap	0
Embryo05	Eplp	0
Embryo05	Eplpa	0
Embryo05	Eplpp	0
Embryo05	Epr	0
Embryo05	Epra	0.04
Embryo05	Epraa	0
Embryo05	Eprap	0
Embryo05	Eprp	0
Embryo05	Eprpa	0
Embryo05	Eprpp	0
Embryo05	MS	0
Embryo05	MSa	0
Embryo05	MSaa	0
Embryo05	MSaaa	0
Embryo05	MSaaaa	0
Embryo05	MSaaaaa	0
Embryo05	MSaaaaaa	0.0576923
Embryo05	MSaaaaap	0.133333
Embryo05	MSaaaaapa	0.409091
Embryo05	MSaaaaapp	0.181818
Embryo05	MSaaaap	0.0645161
Embryo05	MSaaaapa	0.09375
Embryo05	MSaaaapaa	0.571429
Embryo05	MSaaaapap	0.785714
Embryo05	MSaaaapp	0.0731707
Embryo05	MSaaaappa	0
Embryo05	MSaaaappp	0
Embryo05	MSaaap	0
Embryo05	MSaaapa	0
Embryo05	MSaaapaa	0.28125
Embryo05	MSaaapaaa	0.444444
Embryo05	MSaaapaap	0.222222
Embryo05	MSaaapap	0
Embryo05	MSaaapapa	0.0625
Embryo05	MSaaapapp	0.0625
Embryo05	MSaaapp	0.0232558
Embryo05	MSaaappa	0.21875
Embryo05	MSaaappp	0
Embryo05	MSaap	0
Embryo05	MSaapa	0
Embryo05	MSaapaa	0
Embryo05	MSaapaaa	0.162162
Embryo05	MSaapaaaa	0.5
Embryo05	MSaapaaap	0.5
Embryo05	MSaapaap	0
Embryo05	MSaapaapa	0.526316
Embryo05	MSaapaapp	0
Embryo05	MSaapap	0
Embryo05	MSaapapa	0.217391
Embryo05	MSaapapp	0.0769231
Embryo05	MSaapappa	0.142857
Embryo05	MSaapappp	0
Embryo05	MSaapp	0
Embryo05	MSaappa	0.211538
Embryo05	MSaappaa	0.45
Embryo05	MSaappap	0.3
Embryo05	MSaappp	0
Embryo05	MSaapppa	0
Embryo05	MSaapppp	0
Embryo05	MSap	0
Embryo05	MSapa	0
Embryo05	MSapaa	0
Embryo05	MSapaaa	0.0322581
Embryo05	MSapaaaa	0.175
Embryo05	MSapaaap	0.425
Embryo05	MSapaap	0
Embryo05	MSapaapa	0.4
Embryo05	MSapaapp	0.0333333
Embryo05	MSapap	0
Embryo05	MSapapa	0.0322581
Embryo05	MSapapaa	0.097561
Embryo05	MSapapap	0.170732
Embryo05	MSapapp	0
Embryo05	MSapappa	0.111111
Embryo05	MSapappp	0.166667
Embryo05	MSapp	0
Embryo05	MSappa	0
Embryo05	MSappaa	0
Embryo05	MSappaaa	0.04
Embryo05	MSappaap	0.08
Embryo05	MSappap	0
Embryo05	MSappapa	0.611111
Embryo05	MSappapp	0.166667
Embryo05	MSappp	0
Embryo05	MSapppa	0
Embryo05	MSapppaa	0.0689655
Embryo05	MSapppap	0.172414
Embryo05	MSapppp	0
Embryo05	MSappppa	0.185185
Embryo05	MSappppp	0.148148
Embryo05	MSp	0
Embryo05	MSpa	0
Embryo05	MSpaa	0
Embryo05	MSpaaa	0
Embryo05	MSpaaaa	0
Embryo05	MSpaaaaa	0.235294
Embryo05	MSpaaaap	0.181818
Embryo05	MSpaaaapa	0.611111
Embryo05	MSpaaaapp	0.5
Embryo05	MSpaaap	0.0769231
Embryo05	MSpaaapa	0.122449
Embryo05	MSpaaapaa	0
Embryo05	MSpaaapap	0
Embryo05	MSpaaapp	0
Embryo05	MSpaaappa	0.111111
Embryo05	MSpaaappp	0.0555556
Embryo05	MSpaap	0
Embryo05	MSpaapa	0
Embryo05	MSpaapaa	0.0666667
Embryo05	MSpaapap	0.0909091
Embryo05	MSpaapapa	0.0833333
Embryo05	MSpaapapp	0.666667
Embryo05	MSpaapp	0.191781
Embryo05	MSpap	0
Embryo05	MSpapa	0
Embryo05	MSpapaa	0
Embryo05	MSpapaaa	0
Embryo05	MSpapaaaa	0.642857
Embryo05	MSpapaaap	0.5
Embryo05	MSpapaap	0
Embryo05	MSpapaapa	0.105263
Embryo05	MSpapaapp	0
Embryo05	MSpapap	0
Embryo05	MSpapapa	0.0888889
Embryo05	MSpapapp	0
Embryo05	MSpapappa	0
Embryo05	MSpapappp	0
Embryo05	MSpapp	0
Embryo05	MSpappa	0
Embryo05	MSpappaa	0.190476
Embryo05	MSpappap	0.0952381
Embryo05	MSpappp	0
Embryo05	MSpapppa	0
Embryo05	MSpapppp	0
Embryo05	MSpp	0
Embryo05	MSppa	0
Embryo05	MSppaa	0
Embryo05	MSppaaa	0
Embryo05	MSppaaaa	0.125
Embryo05	MSppaaap	0.025
Embryo05	MSppaap	0
Embryo05	MSppaapa	0.2
Embryo05	MSppaapp	0.0333333
Embryo05	MSppap	0
Embryo05	MSppapa	0
Embryo05	MSppapaa	0.205128
Embryo05	MSppapap	0.230769
Embryo05	MSppapp	0.05
Embryo05	MSppappa	0.0666667
Embryo05	MSppappp	0.1
Embryo05	MSppp	0
Embryo05	MSpppa	0
Embryo05	MSpppaa	0
Embryo05	MSpppaaa	0.37037
Embryo05	MSpppaap	0.148148
Embryo05	MSpppap	0.0222222
Embryo05	MSpppapa	0.416667
Embryo05	MSpppapp	0.166667
Embryo05	MSpppp	0
Embryo05	MSppppa	0
Embryo05	MSppppaa	0.230769
Embryo05	MSppppap	0.230769
Embryo05	MSppppp	0
Embryo05	MSpppppa	0.0769231
Embryo05	MSpppppp	0.0384615
Embryo05	P1	0
Embryo05	P2	0
Embryo05	P3	0
Embryo05	P4	0
Embryo05	Z2	0.0204082
Embryo05	Z3	0.0102041
Embryo06	ABa	0
Embryo06	ABal	0
Embryo06	ABala	0
Embryo06	ABalaa	0
Embryo06	ABalaaa	0
Embryo06	ABalaaaa	0
Embryo06	ABalaaaal	0.125
Embryo06	ABalaaaala	0.428571
Embryo06	ABalaaaalal	0.2
Embryo06	ABalaaaalar	0
Embryo06	ABalaaaalp	0.45283
Embryo06	ABalaaaalpa	0.944444
Embryo06	ABalaaaalpp	0.722222
Embryo06	ABalaaaar	0.151515
Embryo06	ABalaaaarl	0.755102
Embryo06	ABalaaaarla	0.714286
Embryo06	ABalaaaarlp	0.52381
Embryo06	ABalaaaarr	0.94
Embryo06	ABalaaaarra	0.85
Embryo06	ABalaaaarrp	0.8
Embryo06	ABalaaap	0
Embryo06	ABalaaapa	0
Embryo06	ABalaaapal	0.195652
Embryo06	ABalaaapall	0.37037
Embryo06	ABalaaapalr	0.111111
Embryo06	ABalaaapar	0.666667
Embryo06	ABalaaaparl	0.947368
Embryo06	ABalaaaparr	0.684211
Embryo06	ABalaaapp	0
Embryo06	ABalaaappl	0.245283
Embryo06	ABalaaappll	0.809524
Embryo06	ABalaaapplr	0.809524
Embryo06	ABalaaappr	0.380952
Embryo06	ABalaaapprl	0.15625
Embryo06	ABalaaapprr	0.40625
Embryo06	ABalaap	0
Embryo06	ABalaapa	0
Embryo06	ABalaapaa	0
Embryo06	ABalaapaaa	0.709091
Embryo06	ABalaapaaal	0.6
Embryo06	ABalaapaaar	0.1
Embryo06	ABalaapaap	0.529412
Embryo06	ABalaapaapa	1
Embryo06	ABalaapaapp	0.642857
Embryo06	ABalaapap	0.0192308
Embryo06	ABalaapapa	0.955556
Embryo06	ABalaapapp	0.107143
Embryo06	ABalaapappa	0.0416667
Embryo06	ABalaapappp	0.75
Embryo06	ABalaapp	0
Embryo06	ABalaappa	0
Embryo06	ABalaappaa	0.71875
Embryo06	ABalaappap	0.0322581
Embryo06	ABalaappapa	0.04
Embryo06	ABalaappapp	0.36
Embryo06	ABalaappp	0
Embryo06	ABalaapppa	0.0655738
Embryo06	ABalaapppaa	0
Embryo06	ABalaapppap	0.0769231
Embryo06	ABalaapppp	0
Embryo06	ABalaappppa	0.0769231
Embryo06	ABalaappppp	0.0384615
Embryo06	ABalap	0
Embryo06	ABalapa	0
Embryo06	ABalapaa	0
Embryo06	ABalapaaa	0.0571429
Embryo06	ABalapaaaa	0.25
Embryo06	ABalapaaaaa	0
Embryo06	ABalapaaaap	0
Embryo06	ABalapaaap	0
Embryo06	ABalapaaapa	0.25
Embryo06	ABalapaaapp	0.642857
Embryo06	ABalapaap	0
Embryo06	ABalapaapa	0.0188679
Embryo06	ABalapaapaa	0
Embryo06	ABalapaapap	0.375
Embryo06	ABalapaapp	0
Embryo06	ABalapaappa	0.666667
Embryo06	ABalapaappp	0.333333
Embryo06	ABalapap	0
Embryo06	ABalapapa	0
Embryo06	ABalapapaa	0.619048
Embryo06	ABalapapap	0
Embryo06	ABalapapapa	0
Embryo06	ABalapapapp	0
Embryo06	ABalapapp	0
Embryo06	ABalapappa	0.0888889
Embryo06	ABalapappaa	0.558824
Embryo06	ABalapappap	0.470588
Embryo06	ABalapappp	0
Embryo06	ABalapapppa	0.172414
Embryo06	ABalapapppp	0.137931
Embryo06	ABalapp	0
Embryo06	ABalappa	0
Embryo06	ABalappaa	0
Embryo06	ABalappaaa	0.796296
Embryo06	ABalappaap	0.230769
Embryo06	ABalappaapa	0.0909091
Embryo06	ABalappaapp	0.5
Embryo06	ABalappap	0
Embryo06	ABalappapa	0.16129
Embryo06	ABalappapaa	0.0833333
Embryo06	ABalappapap	0
Embryo06	ABalappapp	0
Embryo06	ABalappappa	0.333333
Embryo06	ABalappappp	0.606061
Embryo06	ABalappp	0
Embryo06	ABalapppa	0
Embryo06	ABalapppaa	0
Embryo06	ABalapppaaa	0.275862
Embryo06	ABalapppaap	0.137931
Embryo06	ABalapppap	0
Embryo06	ABalapppapa	0.0606061
Embryo06	ABalapppapp	0.030303
Embryo06	ABalapppp	0
Embryo06	ABalappppa	0
Embryo06	ABalappppaa	0.243243
Embryo06	ABalappppap	0.297297
Embryo06	ABalappppp	0
Embryo06	ABalapppppa	0.037037
Embryo06	ABalapppppp	0.148148
Embryo06	ABalp	0
Embryo06	ABalpa	0
Embryo06	ABalpaa	0
Embryo06	ABalpaaa	0
Embryo06	ABalpaaaa	0.0571429
Embryo06	ABalpaaaaa	0.139535
Embryo06	ABalpaaaaaa	0
Embryo06	ABalpaaaaap	0.142857
Embryo06	ABalpaaaap	0.0196078
Embryo06	ABalpaaaapa	0.7
Embryo06	ABalpaaaapp	0.2
Embryo06	ABalpaaap	0
Embryo06	ABalpaaapa	0.0784314
Embryo06	ABalpaaapaa	0
Embryo06	ABalpaaapap	0.35
Embryo06	ABalpaaapp	0
Embryo06	ABalpaaappa	0.259259
Embryo06	ABalpaaappp	0
Embryo06	ABalpaap	0
Embryo06	ABalpaapa	0
Embryo06	ABalpaapaa	0
Embryo06	ABalpaapaaa	0
Embryo06	ABalpaapaap	0.0357143
Embryo06	ABalpaapap	0
Embryo06	ABalpaapapa	0.163265
Embryo06	ABalpaapapp	0.22449
Embryo06	ABalpaapp	0
Embryo06	ABalpaappa	0.254902
Embryo06	ABalpaappaa	0.423077
Embryo06	ABalpaappap	0.846154
Embryo06	ABalpaappp	0.0208333
Embryo06	ABalpaapppa	0.482759
Embryo06	ABalpaapppp	0.206897
Embryo06	ABalpap	0
Embryo06	ABalpapa	0
Embryo06	ABalpapaa	0
Embryo06	ABalpapaaa	0
Embryo06	ABalpapaaaa	0.405405
Embryo06	ABalpapaaap	0.027027
Embryo06	ABalpapaap	0.0178571
Embryo06	ABalpapaapa	0.1
Embryo06	ABalpapaapp	0.65
Embryo06	ABalpapap	0
Embryo06	ABalpapapa	0.0232558
Embryo06	ABalpapapaa	0.166667
Embryo06	ABalpapapap	0
Embryo06	ABalpapapp	0.0212766
Embryo06	ABalpapappa	0.28125
Embryo06	ABalpapappp	0.125
Embryo06	ABalpapp	0
Embryo06	ABalpappa	0
Embryo06	ABalpappaa	0
Embryo06	ABalpappaaa	0.1875
Embryo06	ABalpappaap	0.1875
Embryo06	ABalpappap	0
Embryo06	ABalpappapa	0.704545
Embryo06	ABalpappapp	0
Embryo06	ABalpappp	0
Embryo06	ABalpapppa	0.0144928
Embryo06	ABalpapppaa	0.357143
Embryo06	ABalpapppap	0.0714286
Embryo06	ABalpapppp	0
Embryo06	ABalpappppa	0.22449
Embryo06	ABalpappppp	0.102041
Embryo06	ABalpp	0
Embryo06	ABalppa	0
Embryo06	ABalppaa	0
Embryo06	ABalppaaa	0
Embryo06	ABalppaaaa	1
Embryo06	ABalppaaap	0.113636
Embryo06	ABalppaaapa	0.125
Embryo06	ABalppaaapp	0.375
Embryo06	ABalppaap	0
Embryo06	ABalppaapa	0.958333
Embryo06	ABalppaapp	0.037037
Embryo06	ABalppaappa	0.433333
Embryo06	ABalppaappp	0.8
Embryo06	ABalppap	0
Embryo06	ABalppapa	0
Embryo06	ABalppapaa	0.22
Embryo06	ABalppapaaa	0.285714
Embryo06	ABalppapaap	0.25
Embryo06	ABalppapap	0.148936
Embryo06	ABalppapapa	0.225806
Embryo06	ABalppapapp	0.258065
Embryo06	ABalppapp	0
Embryo06	ABalppappa	0.0638298
Embryo06	ABalppappaa	0.28125
Embryo06	ABalppappap	0.125
Embryo06	ABalppappp	0
Embryo06	ABalppapppa	0.121212
Embryo06	ABalppapppp	0.424242
Embryo06	ABalppp	0
Embryo06	ABalpppa	0
Embryo06	ABalpppaa	0
Embryo06	ABalpppaaa	0.142857
Embryo06	ABalpppaaaa	0.416667
Embryo06	ABalpppaaap	0.833333
Embryo06	ABalpppaap	0.160714
Embryo06	ABalpppaapd	0.823529
Embryo06	ABalpppaapv	0.588235
Embryo06	ABalpppap	0
Embryo06	ABalpppapa	0.0408163
Embryo06	ABalpppapad	0.0689655
Embryo06	ABalpppapav	0.724138
Embryo06	ABalpppapp	0
Embryo06	ABalpppappa	0.928571
Embryo06	ABalpppappp	0.142857
Embryo06	ABalpppp	0
Embryo06	ABalppppa	0
Embryo06	ABalppppaa	0
Embryo06	ABalppppaad	0.625
Embryo06	ABalppppaav	0.25
Embryo06	ABalppppap	0.0175439
Embryo06	ABalppppapa	0.590909
Embryo06	ABalppppapp	0.727273
Embryo06	ABalppppp	0
Embryo06	ABalpppppa	0.0208333
Embryo06	ABalpppppaa	0.194444
Embryo06	ABalpppppap	0.0555556
Embryo06	ABalpppppp	0
Embryo06	ABalppppppa	0.204545
Embryo06	ABalppppppaa	0
Embryo06	ABalppppppap	1
Embryo06	ABalppppppp	0.0227273
Embryo06	ABalpppppppa	0
Embryo06	ABalpppppppp	0
Embryo06	ABar	0
Embryo06	ABara	0
Embryo06	ABaraa	0
Embryo06	ABaraaa	0
Embryo06	ABaraaaa	0
Embryo06	ABaraaaaa	0
Embryo06	ABaraaaaaa	0.229167
Embryo06	ABaraaaaaaa	0.384615
Embryo06	ABaraaaaaap	0.346154
Embryo06	ABaraaaaap	0
Embryo06	ABaraaaaapa	0
Embryo06	ABaraaaaapp	0.0384615
Embryo06	ABaraaaap	0
Embryo06	ABaraaaapa	0.0877193
Embryo06	ABaraaaapaa	0
Embryo06	ABaraaaapap	0
Embryo06	ABaraaaapp	0.20339
Embryo06	ABaraaap	0
Embryo06	ABaraaapa	0
Embryo06	ABaraaapaa	0
Embryo06	ABaraaapaaa	0.459459
Embryo06	ABaraaapaap	0.135135
Embryo06	ABaraaapap	0
Embryo06	ABaraaapapa	0.326087
Embryo06	ABaraaapapp	0.0434783
Embryo06	ABaraaapp	0
Embryo06	ABaraaappa	0.240741
Embryo06	ABaraaappaa	0.409091
Embryo06	ABaraaappap	0.454545
Embryo06	ABaraaappp	0
Embryo06	ABaraaapppa	0.3
Embryo06	ABaraaapppp	0.0333333
Embryo06	ABaraap	0
Embryo06	ABaraapa	0
Embryo06	ABaraapaa	0
Embryo06	ABaraapaaa	0
Embryo06	ABaraapaaaa	0.16
Embryo06	ABaraapaaap	0.24
Embryo06	ABaraapaap	0
Embryo06	ABaraapaapa	0.285714
Embryo06	ABaraapaapp	0.285714
Embryo06	ABaraapap	0
Embryo06	ABaraapapa	0.0555556
Embryo06	ABaraapapaa	0.261905
Embryo06	ABaraapapap	0.0238095
Embryo06	ABaraapapp	0
Embryo06	ABaraapappa	0.44
Embryo06	ABaraapappp	0.16
Embryo06	ABaraapp	0
Embryo06	ABaraappa	0
Embryo06	ABaraappaa	0
Embryo06	ABaraappaaa	0.05
Embryo06	ABaraappaap	0.25
Embryo06	ABaraappap	0
Embryo06	ABaraappapa	0.648649
Embryo06	ABaraappapp	0.351351
Embryo06	ABaraappp	0
Embryo06	ABaraapppa	0
Embryo06	ABaraapppaa	0.0666667
Embryo06	ABaraapppap	0
Embryo06	ABaraapppp	0
Embryo06	ABaraappppa	0
Embryo06	ABaraappppp	0.05
Embryo06	ABarap	0
Embryo06	ABarapa	0
Embryo06	ABarapaa	0
Embryo06	ABarapaaa	0.0294118
Embryo06	ABarapaaaa	0
Embryo06	ABarapaaaaa	0.214286
Embryo06	ABarapaaaap	0.392857
Embryo06	ABarapaaap	0.0740741
Embryo06	ABarapaaapa	0.714286
Embryo06	ABarapaaapp	0.619048
Embryo06	ABarapaap	0
Embryo06	ABarapaapa	0.0526316
Embryo06	ABarapaapaa	0.772727
Embryo06	ABarapaapap	0.181818
Embryo06	ABarapaapp	0
Embryo06	ABarapaappa	0.47619
Embryo06	ABarapaappp	0.285714
Embryo06	ABarapap	0
Embryo06	ABarapapa	0
Embryo06	ABarapapaa	0
Embryo06	ABarapapaaa	0.612903
Embryo06	ABarapapaap	0.354839
Embryo06	ABarapapap	0
Embryo06	ABarapapapa	0.0833333
Embryo06	ABarapapapp	0.0555556
Embryo06	ABarapapp	0
Embryo06	ABarapappa	0.388889
Embryo06	ABarapappaa	0
Embryo06	ABarapappap	0.111111
Embryo06	ABarapappp	0
Embryo06	ABarapapppa	0.12766
Embryo06	ABarapapppp	0.255319
Embryo06	ABarapp	0
Embryo06	ABarappa	0
Embryo06	ABarappaa	0.0285714
Embryo06	ABarappaaa	0.12
Embryo06	ABarappaaaa	0.0434783
Embryo06	ABarappaaap	0.0434783
Embryo06	ABarappaap	0
Embryo06	ABarappaapa	0.227273
Embryo06	ABarappaapp	0.545455
Embryo06	ABarappap	0.0294118
Embryo06	ABarappapa	0.186047
Embryo06	ABarappapaa	0.16129
Embryo06	ABarappapap	0.129032
Embryo06	ABarappapp	0.358491
Embryo06	ABarappappa	0.380952
Embryo06	ABarappappp	0.142857
Embryo06	ABarappp	0
Embryo06	ABarapppa	0
Embryo06	ABarapppaa	0.117647
Embryo06	ABarapppaaa	0.115385
Embryo06	ABarapppaap	0.192308
Embryo06	ABarapppap	0.23913
Embryo06	ABarapppapa	0.16129
Embryo06	ABarapppapp	0.612903
Embryo06	ABarapppp	0
Embryo06	ABarappppa	0.0208333
Embryo06	ABarappppaa	0.206897
Embryo06	ABarappppap	0.103448
Embryo06	ABarappppp	0
Embryo06	ABarapppppa	0.222222
Embryo06	ABarapppppp	0.259259
Embryo06	ABarp	0
Embryo06	ABarpa	0
Embryo06	ABarpaa	0
Embryo06	ABarpaaa	0
Embryo06	ABarpaaaa	0
Embryo06	ABarpaaaaa	0
Embryo06	ABarpaaaaal	0.545455
Embryo06	ABarpaaaaar	0.636364
Embryo06	ABarpaaaap	0.0961538
Embryo06	ABarpaaaapa	0.230769
Embryo06	ABarpaaaapp	0.153846
Embryo06	ABarpaaap	0
Embryo06	ABarpaaapa	0.188679
Embryo06	ABarpaaapaa	0.5
Embryo06	ABarpaaapap	0.0833333
Embryo06	ABarpaaapp	0.138462
Embryo06	ABarpaap	0
Embryo06	ABarpaapa	0
Embryo06	ABarpaapaa	0
Embryo06	ABarpaapap	0
Embryo06	ABarpaapp	0
Embryo06	ABarpaappa	0.0606061
Embryo06	ABarpaappp	0.0454545
Embryo06	ABarpap	0
Embryo06	ABarpapa	0
Embryo06	ABarpapaa	0
Embryo06	ABarpapaaa	0
Embryo06	ABarpapaaaa	0.2
Embryo06	ABarpapaaap	0
Embryo06	ABarpapaap	0
Embryo06	ABarpapaapa	0.555556
Embryo06	ABarpapaapp	0.222222
Embryo06	ABarpapap	0.0263158
Embryo06	ABarpapapa	0.414286
Embryo06	ABarpapapp	0.0428571
Embryo06	ABarpapp	0
Embryo06	ABarpappa	0
Embryo06	ABarpappaa	0.328767
Embryo06	ABarpappap	0.356164
Embryo06	ABarpappp	0
Embryo06	ABarpapppa	0.164179
Embryo06	ABarpapppp	0.104478
Embryo06	ABarpp	0
Embryo06	ABarppa	0
Embryo06	ABarppaa	0
Embryo06	ABarppaaa	0
Embryo06	ABarppaaaa	0.287879
Embryo06	ABarppaaap	0
Embryo06	ABarppaap	0
Embryo06	ABarppaapa	0
Embryo06	ABarppaapp	0.0142857
Embryo06	ABarppap	0
Embryo06	ABarppapa	0
Embryo06	ABarppapaa	0
Embryo06	ABarppapap	0
Embryo06	ABarppapp	0
Embryo06	ABarppappa	0
Embryo06	ABarppappp	0.107692
Embryo06	ABarppp	0
Embryo06	ABarpppa	0
Embryo06	ABarpppaa	0
Embryo06	ABarpppaaa	0.0746269
Embryo06	ABarpppaap	0.0298507
Embryo06	ABarpppap	0
Embryo06	ABarpppapa	0.0571429
Embryo06	ABarpppapp	0
Embryo06	ABarpppp	0
Embryo06	ABarppppa	0
Embryo06	ABarppppaa	0.0735294
Embryo06	ABarppppap	0.0588235
Embryo06	ABarppppp	0
Embryo06	ABarpppppa	0.0615385
Embryo06	ABarpppppp	0.153846
Embryo06	ABp	0
Embryo06	ABpl	0
Embryo06	ABpla	0
Embryo06	ABplaa	0
Embryo06	ABplaaa	0
Embryo06	ABplaaaa	0
Embryo06	ABplaaaaa	0
Embryo06	ABplaaaaaa	0.425926
Embryo06	ABplaaaaaaa	0.181818
Embryo06	ABplaaaaaap	0.545455
Embryo06	ABplaaaaap	0
Embryo06	ABplaaaaapa	0.285714
Embryo06	ABplaaaaapp	0.171429
Embryo06	ABplaaaap	0
Embryo06	ABplaaaapa	0.381579
Embryo06	ABplaaaapp	0.0657895
Embryo06	ABplaaap	0
Embryo06	ABplaaapa	0
Embryo06	ABplaaapaa	0.428571
Embryo06	ABplaaapap	0.471429
Embryo06	ABplaaapp	0
Embryo06	ABplaaappa	0.114286
Embryo06	ABplaaappp	0.0714286
Embryo06	ABplaap	0
Embryo06	ABplaapa	0
Embryo06	ABplaapaa	0.0294118
Embryo06	ABplaapaaa	0.0576923
Embryo06	ABplaapaaaa	0.809524
Embryo06	ABplaapaaap	0.47619
Embryo06	ABplaapaap	0.0681818
Embryo06	ABplaapaapa	0.896552
Embryo06	ABplaapaapp	0.103448
Embryo06	ABplaapap	0
Embryo06	ABplaapapa	0.142857
Embryo06	ABplaapapaa	0.35
Embryo06	ABplaapapap	0.05
Embryo06	ABplaapapp	0
Embryo06	ABplaapappa	0.4
Embryo06	ABplaapappp	0.285714
Embryo06	ABplaapp	0
Embryo06	ABplaappa	0
Embryo06	ABplaappaa	0.546667
Embryo06	ABplaappap	0.04
Embryo06	ABplaappp	0
Embryo06	ABplaapppa	0
Embryo06	ABplaapppp	0
Embryo06	ABplap	0
Embryo06	ABplapa	0
Embryo06	ABplapaa	0
Embryo06	ABplapaaa	0
Embryo06	ABplapaaaa	0.0576923
Embryo06	ABplapaaaaa	0.954545
Embryo06	ABplapaaaap	0.590909
Embryo06	ABplapaaap	0
Embryo06	ABplapaaapa	0.0952381
Embryo06	ABplapaaapp	0.142857
Embryo06	ABplapaap	0
Embryo06	ABplapaapa	0.126761
Embryo06	ABplapaapp	0
Embryo06	ABplapap	0
Embryo06	ABplapapa	0
Embryo06	ABplapapaa	0.012987
Embryo06	ABplapapap	0.025974
Embryo06	ABplapapp	0
Embryo06	ABplapappa	0.341772
Embryo06	ABplapappp	0
Embryo06	ABplapapppa	0.8
Embryo06	ABplapapppp	0
Embryo06	ABplapp	0
Embryo06	ABplappa	0
Embryo06	ABplappaa	0
Embryo06	ABplappaaa	0.0277778
Embryo06	ABplappaap	0.0694444
Embryo06	ABplappap	0
Embryo06	ABplappapa	0.0138889
Embryo06	ABplappapp	0.194444
Embryo06	ABplappp	0
Embryo06	ABplapppa	0
Embryo06	ABplapppaa	0.118644
Embryo06	ABplapppaaa	0
Embryo06	ABplapppaap	0.6
Embryo06	ABplapppap	0
Embryo06	ABplapppapa	0.714286
Embryo06	ABplapppapp	0
Embryo06	ABplapppp	0.025641
Embryo06	ABplappppa	0.878788
Embryo06	ABplappppp	0.575758
Embryo06	ABplp	0
Embryo06	ABplpa	0
Embryo06	ABplpaa	0
Embryo06	ABplpaaa	0
Embryo06	ABplpaaaa	0
Embryo06	ABplpaaaaa	0.173913
Embryo06	ABplpaaaaaa	0.612903
Embryo06	ABplpaaaaap	0.354839
Embryo06	ABplpaaaap	0.243902
Embryo06	ABplpaaaapa	0.638889
Embryo06	ABplpaaaapp	0.833333
Embryo06	ABplpaaap	0.0625
Embryo06	ABplpaaapa	0.218182
Embryo06	ABplpaaapaa	0.25
Embryo06	ABplpaaapap	0.3
Embryo06	ABplpaaapp	0
Embryo06	ABplpaaappa	0.666667
Embryo06	ABplpaaappp	0.142857
Embryo06	ABplpaap	0
Embryo06	ABplpaapa	0
Embryo06	ABplpaapaa	0.2
Embryo06	ABplpaapaaa	0.451613
Embryo06	ABplpaapaap	0.354839
Embryo06	ABplpaapap	0.0434783
Embryo06	ABplpaapapa	0.533333
Embryo06	ABplpaapapp	0.966667
Embryo06	ABplpaapp	0
Embryo06	ABplpaappa	0
Embryo06	ABplpaappaa	0.333333
Embryo06	ABplpaappap	0.305556
Embryo06	ABplpaappp	0.04
Embryo06	ABplpaapppa	0.357143
Embryo06	ABplpaapppp	0.0714286
Embryo06	ABplpap	0
Embryo06	ABplpapa	0
Embryo06	ABplpapaa	0
Embryo06	ABplpapaaa	0.0208333
Embryo06	ABplpapaaaa	0.318182
Embryo06	ABplpapaaap	0.545455
Embryo06	ABplpapaap	0
Embryo06	ABplpapaapa	0.6
Embryo06	ABplpapaapp	0.16
Embryo06	ABplpapap	0
Embryo06	ABplpapapa	0.0666667
Embryo06	ABplpapapaa	0.166667
Embryo06	ABplpapapap	0.0333333
Embryo06	ABplpapapp	0
Embryo06	ABplpapappa	0.178571
Embryo06	ABplpapappp	0
Embryo06	ABplpapp	0
Embryo06	ABplpappa	0
Embryo06	ABplpappaa	0
Embryo06	ABplpappaaa	0.545455
Embryo06	ABplpappaap	0.363636
Embryo06	ABplpappap	0.333333
Embryo06	ABplpappp	0
Embryo06	ABplpapppa	0.0930233
Embryo06	ABplpapppaa	0.0322581
Embryo06	ABplpapppap	0
Embryo06	ABplpapppp	0
Embryo06	ABplpappppa	0
Embryo06	ABplpappppp	0
Embryo06	ABplpp	0
Embryo06	ABplppa	0
Embryo06	ABplppaa	0
Embryo06	ABplppaaa	0
Embryo06	ABplppaaaa	0.075
Embryo06	ABplppaaaaa	0.103448
Embryo06	ABplppaaaap	0.103448
Embryo06	ABplppaaap	0.916667
Embryo06	ABplppaap	0
Embryo06	ABplppaapa	0.12
Embryo06	ABplppaapaa	0.333333
Embryo06	ABplppaapap	0.142857
Embryo06	ABplppaapp	0.195652
Embryo06	ABplppaappa	0.04
Embryo06	ABplppaappp	0.16
Embryo06	ABplppap	0
Embryo06	ABplppapa	0
Embryo06	ABplppapaa	0.340909
Embryo06	ABplppapaaa	0.0689655
Embryo06	ABplppapaap	0.241379
Embryo06	ABplppapap	0.0980392
Embryo06	ABplppapapa	0
Embryo06	ABplppapapp	0
Embryo06	ABplppapp	0.0285714
Embryo06	ABplppappa	0.2
Embryo06	ABplppappaa	0.1
Embryo06	ABplppappap	0.55
Embryo06	ABplppappp	0.754717
Embryo06	ABplppapppa	0.352941
Embryo06	ABplppapppp	0.705882
Embryo06	ABplppp	0
Embryo06	ABplpppa	0
Embryo06	ABplpppaa	0
Embryo06	ABplpppaaa	0.0434783
Embryo06	ABplpppaaaa	0.206897
Embryo06	ABplpppaaap	0.793103
Embryo06	ABplpppaap	0.152174
Embryo06	ABplpppaapa	0.275862
Embryo06	ABplpppaapp	1
Embryo06	ABplpppap	0
Embryo06	ABplpppapa	0.233333
Embryo06	ABplpppapaa	0.242424
Embryo06	ABplpppapap	0
Embryo06	ABplpppapp	0.84127
Embryo06	ABplpppp	0
Embryo06	ABplppppa	0
Embryo06	ABplppppaa	0.0217391
Embryo06	ABplppppaaa	0
Embryo06	ABplppppaap	0
Embryo06	ABplppppap	0
Embryo06	ABplppppapa	0.125
Embryo06	ABplppppapp	0.0625
Embryo06	ABplppppp	0.030303
Embryo06	ABplpppppa	0
Embryo06	ABplpppppaa	0.0952381
Embryo06	ABplpppppap	0.047619
Embryo06	ABplpppppp	0.04
Embryo06	ABplppppppa	0.653846
Embryo06	ABplppppppp	0.153846
Embryo06	ABpr	0
Embryo06	ABpra	0
Embryo06	ABpraa	0
Embryo06	ABpraaa	0
Embryo06	ABpraaaa	0
Embryo06	ABpraaaaa	0
Embryo06	ABpraaaaaa	0.122449
Embryo06	ABpraaaaaaa	0.238095
Embryo06	ABpraaaaaap	0.47619
Embryo06	ABpraaaaap	0.0714286
Embryo06	ABpraaaaapd	0.714286
Embryo06	ABpraaaaapv	0.571429
Embryo06	ABpraaaap	0
Embryo06	ABpraaaapa	0
Embryo06	ABpraaaapad	0.571429
Embryo06	ABpraaaapav	0.142857
Embryo06	ABpraaaapp	0
Embryo06	ABpraaaappa	0.892857
Embryo06	ABpraaaappp	0
Embryo06	ABpraaap	0
Embryo06	ABpraaapa	0
Embryo06	ABpraaapaa	0
Embryo06	ABpraaapaad	0.1875
Embryo06	ABpraaapaav	0.75
Embryo06	ABpraaapap	0
Embryo06	ABpraaapapa	0.5
Embryo06	ABpraaapapp	0.791667
Embryo06	ABpraaapp	0
Embryo06	ABpraaappa	0.0178571
Embryo06	ABpraaappaa	0.0384615
Embryo06	ABpraaappap	0
Embryo06	ABpraaappp	0
Embryo06	ABpraaapppa	0.0816327
Embryo06	ABpraaapppp	0
Embryo06	ABpraaappppa	0
Embryo06	ABpraaappppp	0
Embryo06	ABpraap	0
Embryo06	ABpraapa	0
Embryo06	ABpraapaa	0
Embryo06	ABpraapaaa	0.244898
Embryo06	ABpraapaaaa	0.64
Embryo06	ABpraapaaap	0.56
Embryo06	ABpraapaap	0.0869565
Embryo06	ABpraapaapa	0.964286
Embryo06	ABpraapaapp	0.321429
Embryo06	ABpraapap	0
Embryo06	ABpraapapa	0.0754717
Embryo06	ABpraapapaa	0.529412
Embryo06	ABpraapapap	0
Embryo06	ABpraapapp	0.0714286
Embryo06	ABpraapappa	0.428571
Embryo06	ABpraapappp	0.25
Embryo06	ABpraapp	0
Embryo06	ABpraappa	0
Embryo06	ABpraappaa	0.591549
Embryo06	ABpraappap	0.0140845
Embryo06	ABpraappp	0
Embryo06	ABpraapppa	0.102564
Embryo06	ABpraapppp	0.0641026
Embryo06	ABprap	0
Embryo06	ABprapa	0
Embryo06	ABprapaa	0
Embryo06	ABprapaaa	0
Embryo06	ABprapaaaa	0.0169492
Embryo06	ABprapaaaaa	0.533333
Embryo06	ABprapaaaap	0.0666667
Embryo06	ABprapaaap	0
Embryo06	ABprapaaapa	0
Embryo06	ABprapaaapp	0
Embryo06	ABprapaap	0
Embryo06	ABprapaapa	0.271429
Embryo06	ABprapaapp	0.0571429
Embryo06	ABprapap	0
Embryo06	ABprapapa	0
Embryo06	ABprapapaa	0.0133333
Embryo06	ABprapapap	0.133333
Embryo06	ABprapapp	0
Embryo06	ABprapappa	0.303797
Embryo06	ABprapappp	0.142857
Embryo06	ABprapapppa	0.9375
Embryo06	ABprapapppp	0
Embryo06	ABprapp	0
Embryo06	ABprappa	0
Embryo06	ABprappaa	0
Embryo06	ABprappaaa	0.0985915
Embryo06	ABprappaap	0.028169
Embryo06	ABprappap	0
Embryo06	ABprappapa	0.253521
Embryo06	ABprappapp	0.0985915
Embryo06	ABprappp	0
Embryo06	ABprapppa	0
Embryo06	ABprapppaa	0.0333333
Embryo06	ABprapppaaa	0
Embryo06	ABprapppaap	0.5
Embryo06	ABprapppap	0
Embryo06	ABprapppapa	0.25
Embryo06	ABprapppapp	0
Embryo06	ABprapppp	0.410256
Embryo06	ABprappppa	0.753846
Embryo06	ABprappppp	0.338462
Embryo06	ABprp	0
Embryo06	ABprpa	0
Embryo06	ABprpaa	0
Embryo06	ABprpaaa	0
Embryo06	ABprpaaaa	0
Embryo06	ABprpaaaaa	0
Embryo06	ABprpaaaaaa	0.515152
Embryo06	ABprpaaaaap	0.424242
Embryo06	ABprpaaaap	0.512195
Embryo06	ABprpaaaapa	0.5
Embryo06	ABprpaaaapp	0.631579
Embryo06	ABprpaaap	0
Embryo06	ABprpaaapa	0.157895
Embryo06	ABprpaaapaa	0.8
Embryo06	ABprpaaapap	0
Embryo06	ABprpaaapp	0
Embryo06	ABprpaaappa	0.30303
Embryo06	ABprpaaappp	0.0909091
Embryo06	ABprpaap	0
Embryo06	ABprpaapa	0
Embryo06	ABprpaapaa	0.0434783
Embryo06	ABprpaapaaa	0.433333
Embryo06	ABprpaapaap	0.2
Embryo06	ABprpaapap	0.409091
Embryo06	ABprpaapapa	0.53125
Embryo06	ABprpaapapp	0.84375
Embryo06	ABprpaapp	0
Embryo06	ABprpaappa	0
Embryo06	ABprpaappaa	0.2
Embryo06	ABprpaappap	0.0666667
Embryo06	ABprpaappp	0.0217391
Embryo06	ABprpaapppa	0.382353
Embryo06	ABprpaapppp	0.382353
Embryo06	ABprpap	0
Embryo06	ABprpapa	0
Embryo06	ABprpapaa	0
Embryo06	ABprpapaaa	0.0416667
Embryo06	ABprpapaaaa	0.44
Embryo06	ABprpapaaap	0.2
Embryo06	ABprpapaap	0.0612245
Embryo06	ABprpapaapa	0.375
Embryo06	ABprpapaapp	0.291667
Embryo06	ABprpapap	0
Embryo06	ABprpapapa	0.0208333
Embryo06	ABprpapapaa	0.230769
Embryo06	ABprpapapap	0.153846
Embryo06	ABprpapapp	0
Embryo06	ABprpapappa	0.0333333
Embryo06	ABprpapappp	0.0666667
Embryo06	ABprpapp	0
Embryo06	ABprpappa	0
Embryo06	ABprpappaa	0.0232558
Embryo06	ABprpappaaa	0.257143
Embryo06	ABprpappaap	0.114286
Embryo06	ABprpappap	0.0238095
Embryo06	ABprpappapa	0.194444
Embryo06	ABprpappapp	0.0277778
Embryo06	ABprpappp	0
Embryo06	ABprpapppa	0
Embryo06	ABprpapppaa	0.676471
Embryo06	ABprpapppap	0.205882
Embryo06	ABprpapppp	0
Embryo06	ABprpappppa	0
Embryo06	ABprpappppp	0.363636
Embryo06	ABprpp	0
Embryo06	ABprppa	0
Embryo06	ABprppaa	0
Embryo06	ABprppaaa	0
Embryo06	ABprppaaaa	0
Embryo06	ABprppaaaaa	0.193548
Embryo06	ABprppaaaap	0.322581
Embryo06	ABprppaaap	0.75
Embryo06	ABprppaap	0
Embryo06	ABprppaapa	0.0566038
Embryo06	ABprppaapaa	0.6
Embryo06	ABprppaapap	0.15
Embryo06	ABprppaapp	0.0208333
Embryo06	ABprppaappa	0.2
Embryo06	ABprppaappp	0.16
Embryo06	ABprppap	0
Embryo06	ABprppapa	0
Embryo06	ABprppapaa	0.511111
Embryo06	ABprppapaaa	0.0344828
Embryo06	ABprppapaap	0.310345
Embryo06	ABprppapap	0.258621
Embryo06	ABprppapapa	0.0625
Embryo06	ABprppapapp	0
Embryo06	ABprppapp	0
Embryo06	ABprppappa	0.06
Embryo06	ABprppappaa	0
Embryo06	ABprppappap	0.142857
Embryo06	ABprppappp	0.153846
Embryo06	ABprppapppa	0
Embryo06	ABprppapppp	0
Embryo06	ABprppp	0
Embryo06	ABprpppa	0
Embryo06	ABprpppaa	0
Embryo06	ABprpppaaa	0.14
Embryo06	ABprpppaaaa	0.318182
Embryo06	ABprpppaaap	0.227273
Embryo06	ABprpppaap	0.145833
Embryo06	ABprpppaapa	0.208333
Embryo06	ABprpppaapp	0.916667
Embryo06	ABprpppap	0
Embryo06	ABprpppapa	0.0833333
Embryo06	ABprpppapaa	0.342105
Embryo06	ABprpppapap	0.0789474
Embryo06	ABprpppapp	0.418919
Embryo06	ABprpppp	0
Embryo06	ABprppppa	0
Embryo06	ABprppppaa	0.0444444
Embryo06	ABprppppaaa	0.0606061
Embryo06	ABprppppaap	0.575758
Embryo06	ABprppppap	0
Embryo06	ABprppppapa	0.111111
Embryo06	ABprppppapp	0.388889
Embryo06	ABprppppp	0.114286
Embryo06	ABprpppppa	0.0408163
Embryo06	ABprpppppaa	0.04
Embryo06	ABprpppppap	0
Embryo06	ABprpppppp	0.217391
Embryo06	ABprppppppa	0.785714
Embryo06	ABprppppppp	0.214286
Embryo06	C	0
Embryo06	Ca	0
Embryo06	Caa	0
Embryo06	Caaa	0
Embryo06	Caaaa	0
Embryo06	Caaaaa	0.0666667
Embryo06	Caaaap	0
Embryo06	Caaap	0
Embryo06	Caaapa	0.173333
Embryo06	Caaapp	0.146667
Embryo06	Caap	0
Embryo06	Caapa	0
Embryo06	Caapaa	0.25
Embryo06	Caapap	0.2
Embryo06	Caapp	0.0789474
Embryo06	Caappd	0.328358
Embryo06	Caappv	0.671642
Embryo06	Cap	0
Embryo06	Capa	0
Embryo06	Capaa	0
Embryo06	Capaaa	0
Embryo06	Capaaaa	0.0909091
Embryo06	Capaaap	0.181818
Embryo06	Capaap	0.0357143
Embryo06	Capaapa	0.333333
Embryo06	Capaapp	0
Embryo06	Capap	0
Embryo06	Capapa	0.0204082
Embryo06	Capapaa	0
Embryo06	Capapap	0
Embryo06	Capapp	0.0350877
Embryo06	Capappa	0.25
Embryo06	Capappp	0.75
Embryo06	Capp	0
Embryo06	Cappa	0
Embryo06	Cappaa	0.166667
Embryo06	Cappaaa	0.458333
Embryo06	Cappaap	0.125
Embryo06	Cappap	0.214286
Embryo06	Cappapa	0
Embryo06	Cappapp	0.4
Embryo06	Cappp	0
Embryo06	Capppa	0.177778
Embryo06	Capppaa	0.2
Embryo06	Capppap	0
Embryo06	Capppp	0
Embryo06	Cappppd	0.2
[truncated: 11,250 more rows]
