# Supplementary material for: Establishment of a morphological atlas of the Caenorhabditis elegans embryo using deep-learning-based 4D segmentation
Source: Nat Commun. 2020 Dec 7;11:6254. doi: 10.1038/s41467-020-19863-x (PMC7721714; doi:10.1038/s41467-020-19863-x)
Supplement: Supplementary file 14 — Source Data [file 41467_2020_19863_MOESM14_ESM.zip › Source Data/Supplementary Table 2.xls]

## Sheet: Table S2
IoU Score of Compared Methods on Three Embryo Samples
Sample 02							Sample 03							Sample 04
3DUNet	CellProfiler	FusionNet	RACE	SingleCellDetector	B-CShaper	CShaper	3DUNet	CellProfiler	FusionNet	RACE	SingleCellDetector	B-CShaper	CShaper	3DUNet	CellProfiler	FusionNet	RACE	SingleCellDetector	B-CShaper	CShaper
0.644757	0.622513	0.874819	0.864696	0.893893	0.968828	0.959017	0.912933	0.888848	0.810574	0.632968	0.875075	0.498524	0.95616	0.902882	0.892131	0.832765	0.484152	0.882263	0.959052	0.971263
0.870913	0.899322	0.903662	0.903605	0.897693	0.925271	0.963489	0.508363	0.913879	0.864672	0.512427	0.763199	0.960861	0.943496	0.928433	0.862843	0.842168	0.768733	0.852131	0.946902	0.966269
0.921806	0.898678	0.879153	0.941169	0.868264	0.971301	0.973744	0.938842	0.911863	0.885327	0.818688	0.897382	0.970571	0.966821	0.885434	0.530856	0.788208	0.361773	0.869256	0.942416	0.512227
0.933649	0.91647	0.876665	0.92462	0.912955	0.977276	0.971262	0.931486	0.900469	0.907415	0.731725	0.913406	0.960712	0.973599	0.867705	0.472285	0.794744	0.444215	0.870107	0.964082	0.969823
0.938258	0.912182	0.457138	0.94047	0.925914	0.982979	0.976824	0.932202	0.858184	0.854092	0.714575	0.925776	0.960253	0.963128	0.627818	0.911237	0.753237	0.867697	0.876544	0.945337	0.961285
0.910024	0.89505	0.900406	0.948773	0.907064	0.980227	0.975107	0.909252	0.859505	0.825849	0.311114	0.82936	0.916205	0.961687	0.259899	0.916944	0.789164	0.414833	0.875522	0.979041	0.969727
0.927582	0.891546	0.789807	0.952639	0.914471	0.498974	0.981951	0.910505	0.904739	0.857496	0.623488	0.889203	0.939798	0.969794	0.495271	0.609407	0.467575	0.537061	0.466173	0.981855	0.978707
0.473689	0.866824	0.815109	0.571483	0.467769	0.976477	0.983068	0.897612	0.875111	0.605528	0.279983	0.837722	0.955546	0.939411	0.936477	0.476689	0.879228	0.496054	0.908621	0.976711	0.979692
0.925942	0.877163	0.748209	0.551929	0.908032	0.967816	0.972652	0.588825	0.876866	0.819938	0.823826	0.876891	0.557057	0.922833	0.899158	0.87953	0.901558	0.446269	0.872788	0.976244	0.975183
0.903862	0.873991	0.725162	0.933601	0.912569	0.968609	0.974538	0.912084	0.883035	0.815673	0.581299	0.504309	0.946286	0.955023	0.625778	0.504554	0.604617	0.282127	0.62013	0.976285	0.973853
0.905253	0.890537	0.786108	0.419922	0.885078	0.918113	0.965195	0.914329	0.826047	0.859229	0.837995	0.862506	0.959051	0.967576	0.503083	0.878346	0.481062	0.802817	0.504396	0.974267	0.972173
0.925531	0.874351	0.849519	0.926565	0.89544	0.89882	0.970044	0.8387	0.878468	0.822092	0.851313	0.839894	0.960305	0.95582	0.886946	0.88126	0.84763	0.608761	0.864203	0.97589	0.969461
0.883455	0.895729	0.82707	0.846321	0.896681	0.951716	0.967515	0.907923	0.88575	0.549206	0.368934	0.85243	0.942914	0.966498	0.890929	0.868831	0.813106	0.578679	0.884951	0.969814	0.969115
0.886337	0.873898	0.829972	0.444124	0.861514	0.951153	0.962661	0.888366	0.845227	0.851936	0.81174	0.893015	0.768413	0.967563	0.882228	0.904727	0.878174	0.772886	0.576712	0.971852	0.970026
0.885221	0.904611	0.788214	0.702703	0.810028	0.950504	0.957414	0.218098	0.871412	0.878568	0.437598	0.88002	0.955799	0.96437	0.85924	0.869527	0.558219	0.703494	0.885898	0.956102	0.968564
0.883228	0.873079	0.797154	0.822714	0.864706	0.950027	0.964515	0.919173	0.881905	0.768061	0.497888	0.913144	0.965341	0.968826	0.901	0.350969	0.646888	0.223965	0.851164	0.938526	0.948769
0.922794	0.874685	0.861817	0.406386	0.85232	0.964709	0.962996	0.882552	0.898137	0.783723	0.346423	0.873802	0.957458	0.961932	0.904454	0.884328	0.708516	0.605845	0.80841	0.346784	0.964031
0.893868	0.902317	0.852874	0.678212	0.868597	0.972293	0.959789	0.894144	0.88891	0.867708	0.588	0.885829	0.93524	0.960956	0.867605	0.914926	0.805362	0.767375	0.819762	0.964138	0.949978
0.913282	0.871123	0.761571	0.775472	0.860922	0.967426	0.968867	0.899411	0.827783	0.809507	0.757894	0.878224	0.945727	0.967043	0.923975	0.912698	0.706968	0.465829	0.856044	0.97408	0.963818
0.919081	0.880591	0.837996	0.884621	0.885532	0.974406	0.964009	0.871637	0.868963	0.74878	0.790914	0.869886	0.661474	0.961769	0.903997	0.879404	0.774435	0.781038	0.882876	0.968805	0.967947
0.906684	0.907144	0.870322	0.558806	0.903004	0.970733	0.969355	0.894627	0.832537	0.770621	0.704024	0.878388	0.934682	0.96366	0.788868	0.900544	0.813738	0.693145	0.572307	0.974239	0.950001
0.912375	0.879208	0.864525	0.793333	0.871237	0.964566	0.971512	0.88663	0.871694	0.742801	0.573014	0.778731	0.523066	0.957861	0.87215	0.890911	0.71098	0.69254	0.864553	0.969947	0.966745
0.91518	0.871642	0.843063	0.81657	0.891979	0.963234	0.975447	0.877244	0.875314	0.312871	0.846771	0.713105	0.943544	0.914202	0.93963	0.877939	0.845382	0.801769	0.881798	0.959311	0.975779
0.90518	0.883463	0.834989	0.881682	0.880987	0.971998	0.966819	0.884676	0.884279	0.78229	0.568803	0.7831	0.964637	0.938043	0.912335	0.871383	0.846831	0.89123	0.902577	0.965119	0.970265
0.90578	0.907446	0.876902	0.902907	0.883928	0.966533	0.973534	0.903807	0.858968	0.84308	0.771028	0.876245	0.932766	0.952693	0.906387	0.874948	0.815452	0.632633	0.900506	0.959719	0.970343
0.90263	0.87778	0.68988	0.864601	0.888462	0.966111	0.97641	0.860136	0.896212	0.756617	0.831567	0.739001	0.955889	0.962318	0.877694	0.87723	0.855805	0.860774	0.881089	0.965346	0.974611
0.892983	0.88206	0.832667	0.706838	0.87821	0.977065	0.96122	0.916631	0.818478	0.818475	0.897469	0.587409	0.95935	0.94595	0.882585	0.897861	0.864493	0.475649	0.878952	0.971404	0.971941
0.893357	0.851013	0.891134	0.852761	0.849211	0.972966	0.966984	0.861599	0.877873	0.467581	0.795526	0.477583	0.947123	0.969867	0.902946	0.869009	0.846378	0.852933	0.861465	0.971725	0.962444
0.885068	0.360169	0.857577	0.857803	0.906961	0.973163	0.976345	0.364439	0.864712	0.829578	0.677216	0.474294	0.907719	0.955281	0.908478	0.812984	0.837316	0.377473	0.874472	0.965554	0.972812
0.895451	0.894062	0.796641	0.767315	0.874007	0.962571	0.965792	0.906608	0.852278	0.828403	0.862964	0.843384	0.954813	0.962489	0.905806	0.352604	0.859076	0.783924	0.856896	0.961935	0.965035
0.922242	0.875776	0.855979	0.680139	0.890471	0.961877	0.965439	0.85877	0.851226	0.80934	0.886164	0.864934	0.942403	0.948795	0.895455	0.887805	0.759173	0.808173	0.863627	0.970491	0.968465
0.888829	0.875894	0.73372	0.918875	0.90978	0.863055	0.975968	0.871521	0.326433	0.815046	0.809752	0.818564	0.961679	0.96627	0.883656	0.872474	0.817754	0.882181	0.853202	0.964484	0.974626
0.898822	0.871385	0.804603	0.870349	0.881061	0.962479	0.970512	0.858767	0.82668	0.851397	0.429415	0.856619	0.930891	0.92975	0.905965	0.524941	0.874738	0.740357	0.888294	0.958278	0.96963
0.861535	0.843122	0.628456	0.910179	0.902769	0.883277	0.971646	0.872982	0.861042	0.830903	0.902138	0.882962	0.93179	0.959985	0.216589	0.843517	0.848326	0.68144	0.89303	0.940711	0.96919
0.851766	0.892682	0.549753	0.821975	0.870229	0.910969	0.962833	0.904401	0.849052	0.827202	0.925542	0.874772	0.845781	0.952816	0.317579	0.811469	0.817042	0.705601	0.887539	0.94572	0.965763
0.838771	0.889304	0.885277	0.862335	0.865848	0.463314	0.963378	0.895499	0.84986	0.840941	0.897155	0.839696	0.917613	0.963713	0.902522	0.854232	0.830135	0.780095	0.855339	0.932998	0.97301
0.856709	0.902256	0.859113	0.377514	0.872003	0.908046	0.943969	0.863705	0.854334	0.778754	0.799142	0.906877	0.91454	0.96427	0.89212	0.856264	0.718837	0.778332	0.874553	0.926095	0.968097
0.888566	0.872472	0.709072	0.706242	0.782879	0.465724	0.949464	0.897163	0.87828	0.851066	0.920608	0.858993	0.425245	0.966743	0.879781	0.874608	0.574531	0.862511	0.703804	0.951656	0.96697
0.862959	0.888657	0.855491	0.428442	0.826731	0.883174	0.972461	0.880435	0.870155	0.8276	0.807647	0.885583	0.926732	0.962151	0.858554	0.869451	0.836279	0.756124	0.878866	0.943491	0.961216
0.915673	0.869551	0.670794	0.935855	0.876753	0.966221	0.959492	0.899186	0.821942	0.8027	0.865231	0.833716	0.499161	0.968184	0.853738	0.827057	0.738067	0.698298	0.848826	0.948013	0.963207
0.911831	0.905958	0.81794	0.899723	0.855432	0.962032	0.962792	0.885443	0.832213	0.768317	0.735988	0.833816	0.547576	0.955825	0.893832	0.865254	0.815724	0.697511	0.890548	0.958404	0.967792
0.871335	0.881372	0.863604	0.888874	0.873207	0.97701	0.963481	0.89956	0.877102	0.814374	0.632167	0.881183	0.909397	0.950628	0.779733	0.874089	0.830974	0.636053	0.87503	0.910422	0.924756
0.860327	0.831031	0.858108	0.709786	0.866854	0.970375	0.962948	0.838606	0.865188	0.799568	0.843565	0.758502	0.93328	0.939378	0.900932	0.867126	0.599191	0.771379	0.736129	0.951599	0.946696
0.914626	0.874212	0.873862	0.774508	0.857935	0.968966	0.954406	0.914008	0.872868	0.647012	0.824192	0.878202	0.920084	0.962304	0.918783	0.861974	0.754258	0.768035	0.802778	0.493612	0.949011
0.919069	0.870179	0.827743	0.857922	0.885905	0.965651	0.970435	0.877412	0.883608	0.39439	0.768317	0.80993	0.951931	0.959177	0.890322	0.848191	0.685282	0.639328	0.803291	0.955453	0.943493
0.90585	0.887249	0.875499	0.921196	0.897011	0.962105	0.969783	0.896599	0.881841	0.731531	0.900153	0.881167	0.948875	0.953103	0.720994	0.880627	0.732353	0.32362	0.709719	0.956677	0.922804
0.891126	0.875659	0.86062	0.90653	0.850699	0.972905	0.970388	0.882852	0.874514	0.759249	0.413971	0.809962	0.962195	0.935412	0.887995	0.832465	0.546453	0.818794	0.787	0.95935	0.958237
0.914773	0.85099	0.868416	0.926769	0.849357	0.976334	0.968701	0.873241	0.8477	0.740855	0.722974	0.765539	0.944297	0.957204	0.733206	0.846625	0.771073	0.569809	0.830938	0.964709	0.937037
0.918545	0.892597	0.845044	0.496498	0.851019	0.972387	0.980208	0.293857	0.88494	0.765789	0.70739	0.822376	0.967582	0.942935	0.884539	0.863301	0.66898	0.825049	0.762939	0.945962	0.952358
0.910063	0.88994	0.802185	0.946442	0.914462	0.96976	0.969028	0.849404	0.850102	0.760617	0.593762	0.861749	0.955549	0.942474	0.881404	0.849126	0.719737	0.81589	0.822509	0.950246	0.960798
0.893516	0.876514	0.853396	0.937719	0.901146	0.967415	0.975393	0.879262	0.890088	0.765712	0.706876	0.843042	0.939273	0.951823	0.881248	0.908185	0.808507	0.892539	0.846053	0.952855	0.961946
0.866455	0.851859	0.849676	0.932608	0.891512	0.964327	0.97013	0.853743	0.787886	0.682198	0.250957	0.78584	0.945869	0.948954	0.888341	0.844495	0.810741	0.846751	0.814796	0.955518	0.957192
0.912129	0.846122	0.649624	0.930061	0.856809	0.961841	0.963746	0.374234	0.864185	0.742063	0.749713	0.855625	0.959905	0.957262	0.873493	0.913616	0.660815	0.859176	0.833484	0.971169	0.961408
0.903891	0.887379	0.86281	0.921232	0.820825	0.942883	0.971521	0.561489	0.815783	0.772765	0.766249	0.872914	0.955456	0.962584	0.860445	0.862959	0.811846	0.861308	0.832636	0.966598	0.95261
0.330589	0.872735	0.86291	0.913429	0.901276	0.870303	0.977684	0.846459	0.800904	0.817555	0.524323	0.786497	0.831889	0.947663	0.884822	0.858736	0.736348	0.805341	0.827887	0.972236	0.953723
0.914224	0.848094	0.829168	0.937472	0.89094	0.818443	0.961843	0.566128	0.844585	0.819323	0.556846	0.881352	0.939402	0.947257	0.884574	0.814209	0.750325	0.831921	0.75331	0.96412	0.958751
0.889754	0.867602	0.817319	0.848244	0.789981	0.911366	0.964203	0.330995	0.837043	0.835086	0.622279	0.877831	0.366264	0.952429	0.910014	0.841986	0.818845	0.919124	0.825312	0.960988	0.961096
0.876335	0.86472	0.84034	0.951414	0.9063	0.917401	0.974542	0.841275	0.828345	0.87312	0.666739	0.849314	0.888218	0.958833	0.866486	0.848064	0.794812	0.838906	0.810084	0.954027	0.960082
0.854428	0.878334	0.774636	0.936171	0.887207	0.870295	0.969157	0.806342	0.787091	0.86033	0.657988	0.84993	0.181023	0.966998	0.89636	0.883607	0.818105	0.759262	0.80818	0.958967	0.964064
0.89057	0.627072	0.827772	0.927116	0.863641	0.819839	0.957627	0.848239	0.81749	0.747254	0.667027	0.797721	0.93289	0.960793	0.901179	0.859216	0.849286	0.83323	0.783106	0.970062	0.958482
0.86042	0.851486	0.595986	0.878228	0.858777	0.957047	0.960071	0.780766	0.805922	0.835221	0.72864	0.885882	0.910095	0.968754	0.872433	0.856058	0.75339	0.821412	0.841206	0.950122	0.955251
0.912378	0.837658	0.358305	0.9292	0.892368	0.928833	0.951736	0.837921	0.79517	0.637508	0.600192	0.869427	0.823904	0.968816	0.877345	0.879622	0.639387	0.871741	0.779367	0.940186	0.967456
0.425654	0.884453	0.739392	0.905714	0.794295	0.96038	0.97003	0.79653	0.843495	0.79311	0.743558	0.829485	0.931622	0.960823	0.888612	0.838906	0.830226	0.913619	0.799787	0.968935	0.976044
0.873479	0.873806	0.771321	0.900498	0.862018	0.452791	0.95333	0.829714	0.844348	0.637262	0.388593	0.856501	0.927516	0.960159	0.875027	0.509708	0.871847	0.46694	0.892754	0.957421	0.966448
0.877231	0.873914	0.386493	0.842453	0.78087	0.646418	0.939268	0.837414	0.830208	0.782349	0.729884	0.81208	0.914117	0.960837	0.896496	0.856044	0.818469	0.895112	0.825426	0.961426	0.973484
0.879599	0.861741	0.755227	0.782912	0.772535	0.951453	0.922007	0.868519	0.865431	0.600538	0.732009	0.777599	0.893825	0.96767	0.898777	0.847521	0.879762	0.818465	0.862692	0.80707	0.964513
0.851409	0.844831	0.817578	0.624466	0.698014	0.944118	0.947576	0.869499	0.847172	0.777265	0.684462	0.846486	0.472171	0.958865	0.904849	0.847519	0.827919	0.891529	0.863688	0.858189	0.968617
0.906969	0.823352	0.782239	0.838457	0.834153	0.95652	0.945284	0.857675	0.83562	0.759172	0.74747	0.82192	0.923022	0.962111	0.893899	0.865374	0.821174	0.678493	0.849401	0.935837	0.95709
0.914221	0.820695	0.793021	0.841645	0.772897	0.89788	0.955755	0.853289	0.822556	0.75591	0.766906	0.830557	0.931366	0.956167	0.86189	0.828781	0.800106	0.556365	0.73144	0.928595	0.954149
0.895456	0.844155	0.870712	0.83874	0.769405	0.490304	0.951533	0.858204	0.868081	0.650048	0.21255	0.826746	0.937239	0.816826	0.862628	0.855331	0.774258	0.903503	0.806746	0.945322	0.967899
0.883703	0.828824	0.803813	0.849163	0.825886	0.951281	0.949022	0.880653	0.828161	0.74132	0.503129	0.808868	0.951379	0.927391	0.796158	0.257237	0.825906	0.906417	0.849621	0.942607	0.972756
0.900852	0.81511	0.843317	0.875564	0.646915	0.965935	0.957474	0.865752	0.841455	0.356028	0.204803	0.735598	0.358266	0.952442	0.769716	0.861297	0.531549	0.763345	0.862564	0.784059	0.964291
0.862035	0.865102	0.800583	0.785046	0.808428	0.952999	0.958291	0.888034	0.845833	0.792737	0.654155	0.817834	0.904535	0.949079	0.84527	0.843213	0.842235	0.853931	0.848475	0.908702	0.956229
0.889854	0.824423	0.831067	0.914093	0.860661	0.958479	0.966424	0.871309	0.836556	0.633991	0.572067	0.773832	0.933299	0.941417	0.842772	0.869436	0.733522	0.830542	0.816132	0.951301	0.968919
0.89317	0.876412	0.832164	0.869207	0.8539	0.939353	0.959191	0.865171	0.819113	0.703354	0.600225	0.709008	0.859989	0.928895	0.829029	0.83863	0.651318	0.728079	0.862301	0.932311	0.961934
0.86784	0.835855	0.609143	0.840476	0.854623	0.954184	0.968093	0.85892	0.87313	0.659836	0.805319	0.773269	0.909668	0.934548	0.850795	0.282614	0.833604	0.822185	0.832933	0.735288	0.957292
0.864758	0.806749	0.83254	0.908087	0.860851	0.957469	0.958439	0.798704	0.849761	0.698053	0.529319	0.801177	0.914582	0.938851	0.247995	0.862977	0.746245	0.770707	0.81937	0.47263	0.963934
0.876897	0.83334	0.812988	0.905541	0.855952	0.472176	0.960898	0.838067	0.853514	0.782661	0.784078	0.702955	0.888996	0.944913	0.879131	0.886916	0.805331	0.822475	0.817557	0.932882	0.962637
0.849236	0.83637	0.834503	0.908433	0.842316	0.946233	0.457855	0.828796	0.840479	0.61567	0.254897	0.728362	0.885544	0.937274	0.799879	0.784097	0.80578	0.701468	0.847904	0.49246	0.961609
0.862229	0.864189	0.83718	0.856152	0.856881	0.960003	0.956997	0.848865	0.824181	0.668845	0.51576	0.783413	0.876825	0.930353	0.869969	0.852563	0.448189	0.68274	0.839792	0.881157	0.957503
0.852302	0.895253	0.834073	0.884594	0.846818	0.962258	0.96208	0.561106	0.77322	0.776006	0.300893	0.771721	0.946791	0.943154	0.877614	0.841614	0.821855	0.788809	0.781026	0.944315	0.960912
0.850256	0.878984	0.810813	0.850602	0.841687	0.947326	0.956982	0.836469	0.820623	0.799353	0.503776	0.716055	0.874449	0.938265	0.892045	0.838396	0.782753	0.752857	0.875179	0.953744	0.957085
0.879082	0.832656	0.814409	0.922113	0.812482	0.962266	0.964171	0.37054	0.867453	0.676789	0.795571	0.781684	0.948182	0.937713	0.864034	0.86267	0.810736	0.870426	0.742438	0.952188	0.955519
0.870364	0.858615	0.821293	0.861857	0.831587	0.950094	0.96368	0.784355	0.844418	0.432239	0.698455	0.292896	0.941968	0.931934	0.381061	0.84374	0.805274	0.734444	0.802825	0.956288	0.959421
0.802473	0.862144	0.813444	0.889884	0.80491	0.96987	0.959413	0.770005	0.778022	0.78239	0.385868	0.832601	0.910645	0.928814	0.884299	0.854949	0.798626	0.285147	0.824969	0.963271	0.943751
0.878693	0.832903	0.799213	0.910002	0.835601	0.971934	0.952091	0.859895	0.837242	0.724053	0.745862	0.812694	2.69273e-05	0.913431	0.912436	0.868056	0.769057	0.779266	0.710024	0.961925	0.915151
0.571849	0.829193	0.8306	0.816589	0.771752	0.954295	0.966586	0.869931	0.878479	0.79347	0.763697	0.797063	0.252039	0.936234	0.856577	0.856444	0.541925	0.440185	0.745838	0.464754	0.950564
0.887845	0.857977	0.838908	0.90491	0.848929	0.891967	0.954902	0.839547	0.850763	0.821359	0.499732	0.800643	0.322234	0.913615	0.870062	0.862864	0.641032	0.456557	0.65556	0.96157	0.939773
0.880551	0.853847	0.781765	0.882299	0.817356	0.948867	0.958657	0.840922	0.876943	0.802727	0.782162	0.790788	0.847183	0.941569	0.863138	0.866798	0.647798	0.841496	0.82187	0.953968	0.932061
0.884514	0.86145	0.806685	0.676658	0.794139	0.948027	0.948485	0.87244	0.866734	0.798375	0.227003	0.811083	0.916633	0.952404	0.862101	0.8724	0.519823	0.873667	0.795399	0.967066	0.947983
0.855315	0.535783	0.80904	0.902004	0.808304	0.96328	0.956806	0.296701	0.836717	0.831341	0.783128	0.73909	0.894834	0.941119	0.868151	0.847606	0.716773	0.850527	0.789747	0.506068	0.949865
0.873305	0.216455	0.804675	0.905898	0.859569	0.926047	0.963618	0.827806	0.821391	0.804795	0.819307	0.785751	0.897313	0.944739	0.863228	0.802843	0.826123	0.710203	0.820465	0.950875	0.956557
0.865456	0.868991	0.807175	0.904332	0.859994	0.952501	0.961808	0.750625	0.835274	0.831231	0.507346	0.732149	0.9331	0.950962	0.893818	0.889486	0.748071	0.809446	0.790688	0.965008	0.949621
0.884584	0.876519	0.770761	0.906247	0.836365	0.941665	0.946736	0.440829	0.84666	0.83433	0.63481	0.787877	0.945264	0.938574	0.857691	0.882092	0.711539	0.889828	0.751164	0.964771	0.939583
0.880885	0.862392	0.867644	0.898124	0.808257	0.931646	0.966237	0.327291	0.746116	0.84425	0.441572	0.836338	0.562124	0.950488	0.255518	0.814185	0.548198	0.633696	0.814388	0.951727	0.955137
0.922269	0.855435	0.840351	0.765169	0.876854	0.912414	0.964922	0.477694	0.845781	0.845727	0.659078	0.81892	0.927407	0.943003	0.892273	0.856837	0.838931	0.865558	0.831137	0.927477	0.963048
0.855442	0.877801	0.749532	0.606219	0.831463	0.946129	0.951886	0.818634	0.822383	0.785982	0.845578	0.811437	0.963919	0.955032	0.881569	0.763118	0.760831	0.723564	0.851101	0.962217	0.947557
0.856434	0.861683	0.836836	0.908621	0.813943	0.9134	0.960167	0.170678	0.868117	0.783262	0.79675	0.813375	0.588357	0.964615	0.82766	0.817709	0.707316	0.295933	0.712864	0.963614	0.954474
0.887555	0.859447	0.798947	0.907063	0.805366	0.93863	0.953423	0.831866	0.755502	0.733935	0.554579	0.808843	0.748144	0.952346	0.883122	0.878059	0.777155	0.904733	0.811659	0.965391	0.954034
0.851275	0.875274	0.856494	0.619677	0.872062	0.933029	0.973155	0.606223	0.790923	0.815098	0.651507	0.812772	0.519206	0.951491	0.865876	0.866639	0.754915	0.889406	0.824625	0.950603	0.955446
0.897687	0.853588	0.737361	0.900704	0.819879	0.957586	0.958565	0.824738	0.832423	0.801848	0.583234	0.82	0.944486	0.955626	0.896095	0.852966	0.773646	0.643557	0.739463	0.910054	0.956203
0.868901	0.829065	0.722715	0.947007	0.898993	0.537474	0.975295	0.781732	0.751744	0.811268	0.766126	0.693806	0.927562	0.941391	0.892446	0.852181	0.792503	0.791316	0.819488	0.940858	0.957796
0.857955	0.857135	0.655001	0.829806	0.844238	0.933891	0.956792	0.403042	0.765797	0.775219	0.628766	0.792052	0.943514	0.948362	0.871796	0.0283057	0.806981	0.791284	0.735852	0.886721	0.965378
0.843107	0.833186	0.6554	0.61121	0.869709	0.249452	0.915803	0.764594	0.8133	0.77272	0.674917	0.84804	0.908649	0.947194	0.853222	0.848049	0.656988	0.837127	0.842869	0.954936	0.961339
0.391579	0.849317	0.708692	0.905377	0.807847	0.960035	0.965997	0.881741	0.876831	0.781996	0.750032	0.772051	0.933404	0.951726	0.856702	0.853227	0.819742	0.870763	0.812004	0.94569	0.966487
0.853948	0.883821	0.182311	0.902423	0.840566	0.947403	0.944301	0.844079	0.805146	0.812639	0.7692	0.82282	0.931619	0.950947	0.872761	0.852022	0.803746	0.86215	0.813502	0.951365	0.95536
0.839452	0.88476	0.721692	0.918138	0.857663	0.948283	0.953018	0.875045	0.866548	0.819503	0.753057	0.787539	0.92104	0.931977	0.903034	0.80847	0.796246	0.64859	0.840111	0.950806	0.958689
0.837308	0.871471	0.788194	0.895412	0.856043	0.96546	0.958444	0.834974	0.823103	0.82054	0.747536	0.873093	0.938569	0.946757	0.896926	0.806501	0.819574	0.933925	0.801425	0.897675	0.967446
0.871393	0.844825	0.763396	0.890387	0.820488	0.957603	0.945601	0.869822	0.813869	0.847687	0.809031	0.811041	0.538662	0.940865	0.861613	0.86017	0.835859	0.334818	0.847835	0.943848	0.960809
0.870894	0.81575	0.756888	0.870131	0.817897	0.950915	0.963222	0.805785	0.807793	0.804532	0.746093	0.796847	0.91218	0.943214	0.40333	0.47427	0.806235	0.869328	0.845652	0.930907	0.960239
0.852821	0.875254	0.847434	0.892459	0.826761	0.960142	0.946769	0.897358	0.866792	0.78575	0.637347	0.814663	0.918317	0.92835	0.261141	0.845678	0.800527	0.860767	0.680069	0.859271	0.00504356
0.883577	0.796874	0.730866	0.775283	0.792643	0.941797	0.935629	0.874686	0.826045	0.756173	0.888665	0.821857	0.878835	0.945969	0.780049	0.825083	0.000535418	0.657731	0.860854	0.302823	0.967985
0.892803	0.87811	0.492249	0.560393	0.806166	0.956931	0.960456	0.830038	0.843782	0.804665	0.629325	0.78136	0.726374	0.961446	0.78676	0.294361	0.591269	0.637228	0.857712	0.929307	0.967859
0.889858	0.847509	0.842215	0.860078	0.78149	0.95364	0.955332	0.853312	0.817752	0.751315	0.600992	0.804329	0.890474	0.948129	0.860389	0.760245	0.503299	0.498681	0.703525	0.895034	0.950177
0.782122	0.839129	0.840018	0.902709	0.808436	0.956006	0.950141	0.877323	0.83258	0.676543	0.820918	0.812916	0.695942	0.960341	0.883498	0.807376	0.401045	0.79358	0.831985	0.852903	0.961949
0.917325	0.853201	0.82455	0.819537	0.84104	0.967343	0.948016	0.851792	0.84498	0.738313	0.807912	0.757419	0.495033	0.958087	0.869406	0.235518	0.80016	0.763517	0.741363	0.469632	0.946477
0.891788	0.868913	0.842861	0.892209	0.825485	0.963258	0.966299	0.871423	0.825317	0.728905	0.485506	2.57195e-05	0.911403	0.943982	0.363785	0.80793	0.767032	0.787454	0.792691	0.92757	0.959664
0.907313	0.868445	0.807054	0.923392	0.870201	0.94348	0.962403	0.798915	0.850065	0.66731	0.784358	0.809311	0.309453	0.945783	0.862087	0.81604	0.78821	0.846034	0.846221	0.93062	0.96986
0.879586	0.827802	0.823378	0.856715	0.776948	0.92404	0.953922	0.837452	0.830563	0.634804	0.739852	0.75944	0.350575	0.948829	0.790799	0.801868	0.853621	0.900911	0.839075	0.874705	0.96676
0.875412	0.832127	0.846998	0.881035	0.803787	0.951541	0.960884	0.817555	0.855286	0.761652	0.868968	0.786201	0.894728	0.935291	0.749838	0.791196	0.832604	0.859606	0.830776	0.89609	0.956829
0.873986	0.860328	0.836124	0.554352	0.830163	0.950769	0.967262	0.846972	0.813227	0.437703	0.663674	0.7973	0.869732	0.923997	0.70122	0.821187	0.786422	0.851509	0.79908	0.894198	0.964394
0.904285	0.758392	0.818867	0.933064	0.844179	0.94701	0.961204	0.87772	0.850992	0.710001	0.548694	0.859422	0.889129	2.42512e-05	0.727962	0.828811	0.815642	0.840407	0.798484	0.933588	0.841169
0.819248	0.863383	0.821877	0.921806	0.85386	0.808673	0.962281	0.823382	0.816427	0.295731	0.599692	0.745561	0.924007	0.94257	0.520627	0.850761	0.0140029	0.692454	0.804514	0.948195	0.954572
0.853239	0.834826	0.783344	0.896887	0.795978	0.936084	0.95416	0.842589	0.854396	0.446881	0.852368	0.770737	0.900711	0.929057	0.859491	0.82778	0.808889	0.791894	0.848467	0.932055	0.964709
0.844054	0.826257	0.829481	0.900168	0.84726	0.912771	0.957528	0.836137	0.816021	0.802205	0.839139	0.235692	0.0523276	0.941607	0.808546	0.846832	0.800586	0.88431	0.773266	0.634242	0.961239
0.878294	0.797326	0.824352	0.924354	0.802268	0.930889	0.961886	0.794525	0.807402	0.780316	0.419243	0.570122	0.470198	0.922267	0.187378	0.856474	0.8039	0.830393	0.845456	0.950639	0.963728
0.891637	0.816739	0.833264	0.927425	0.789552	0.37637	0.968483	0.811925	0.837796	0.803896	0.831133	0.782672	0.30194	0.935128	0.849101	0.836189	0.71969	0.833941	0.821242	0.939302	0.963776
0.90552	0.81618	0.845297	0.877396	0.822623	0.853171	0.953534	0.861744	0.817162	0.563528	0.47903	0.761929	0.510445	0.928942	0.819161	0.848163	0.817562	0.660745	0.84033	0.950039	0.961726
0.902561	0.848475	0.823655	0.874749	0.855452	0.92702	0.94443	0.828163	0.752137	0.826399	0.852483	0.254233	0.900411	0.943226	0.845838	0.843095	0.827006	0.694241	0.819937	0.951748	0.955875
0.899547	0.181764	0.815141	0.875398	0.791275	0.403305	0.967349	0.863547	0.820825	0.414135	0.775987	0.836213	0.45301	0.945742	0.821955	0.810153	0.789456	0.530572	0.791881	0.599852	0.964088
0.862439	0.731719	0.787074	0.903336	0.816614	0.278375	0.963058	0.771517	0.838133	0.381771	0.672627	0.800154	0.915788	0.939353	0.856006	0.872521	0.818845	0.789394	0.858366	0.927011	0.954343
0.819478	0.827777	0.447973	0.874559	0.814467	0.879499	0.960517	0.46174	0.873483	0.819582	0.201606	0.742655	0.911966	0.931089	0.845264	0.824872	0.80832	0.815806	0.824858	0.946985	0.95406
0.884631	0.301004	0.801225	0.921623	0.816502	0.946871	0.963759	0.806083	0.850755	0.512388	0.703447	0.798871	0.872243	0.933737	0.841857	0.833552	0.78583	0.655823	0.81137	0.940131	0.963211
0.873927	0.841273	0.850462	0.907359	0.797159	0.273671	0.969008	0.452629	0.833182	0.794198	0.660253	0.852373	0.921841	0.930592	0.858302	0.846652	0.752913	0.197639	0.746306	0.95317	0.950726
0.832622	0.814876	0.815848	0.908272	0.837188	0.362926	0.964585	0.211159	0.625192	0.582449	0.801424	0.734489	0.929288	0.951099	0.797246	0.820286	0.668576	0.61497	0.732728	0.948	0.952585
0.903213	0.822488	0.806777	0.900012	0.875271	0.930988	0.964335	0.346145	0.425764	0.832242	0.908218	0.807928	0.916291	0.93344	0.90031	0.841147	0.602013	0.808637	0.858725	0.943671	0.953026
0.76324	0.853996	0.821373	0.84019	0.836762	0.855872	0.947827	0.830554	0.813511	0.816851	0.828257	0.830948	0.400141	0.927306	0.865795	0.836418	0.610136	0.675253	0.795442	0.943721	0.950707
0.892661	0.813493	0.853772	0.893374	0.846126	0.499711	0.960715	0.765051	0.58106	0.822742	0.848732	0.785662	0.91917	0.955913	0.782952	0.840279	0.644302	0.660835	0.735183	0.959147	0.937541
0.897994	0.828911	0.816867	0.88326	0.817179	0.921842	0.968736	0.509979	0.751641	0.829369	0.925456	0.793406	0.926397	0.94623	0.887941	0.832648	0.590856	0.722088	0.763032	0.928626	0.91071
0.887851	0.824994	0.799199	0.599701	0.827853	0.905786	0.954325	0.82233	0.848816	0.811573	0.899125	0.782403	0.478501	0.927684	0.840651	0.826637	0.73536	0.864737	0.714173	0.946338	0.913179
0.884547	0.824672	0.561538	0.918415	0.836932	0.87363	0.967539	0.7774	0.509078	0.827737	0.804746	0.851778	0.944132	0.960213	0.799898	0.830336	0.61494	0.805025	0.752209	0.943232	0.924446
0.814569	0.671325	0.823835	0.7133	0.742994	0.930694	0.962048	0.672223	0.794057	0.747703	0.87133	0.815835	0.884626	0.955502	0.8481	0.809977	0.255484	0.583352	0.697091	0.9221	0.920014
0.829044	0.788133	0.704267	0.927054	0.842612	0.433313	0.957871	0.343375	0.735887	0.80422	0.888215	0.753125	0.520181	0.945364	0.857039	0.862699	0.738027	0.70025	0.780682	0.955741	0.894353
0.843094	0.833547	0.722767	0.913973	0.786341	0.945108	0.959735	0.683177	0.734989	0.529918	0.788191	0.773655	0.585654	0.949541	0.86179	0.813696	0.673884	0.746802	0.668186	0.949967	0.925975
0.833645	0.849298	0.738022	0.916868	0.843533	0.909744	0.971306	0.833317	0.794357	0.818499	0.869904	0.294231	0.614199	0.947728	0.832696	0.831555	0.71217	0.829168	0.759751	0.947029	0.927877
0.821744	0.855115	0.675179	0.862074	0.816837	0.463783	0.968603	0.671533	0.740377	0.4713	0.898511	0.76195	0.9235	0.940882	0.810506	0.797353	0.68785	0.849691	0.7698	0.943326	0.913987
0.892002	0.825547	0.525257	0.898654	0.873333	0.938035	0.964771	0.821616	0.779952	0.813986	0.890549	0.846581	0.413627	0.951729	0.884366	0.824643	0.661558	0.859913	0.740596	0.512232	0.939492
0.840545	0.758877	0.591029	0.872763	0.791307	0.932867	0.957864	0.673231	0.783036	0.813181	0.879776	0.771369	0.903401	0.952943	0.79839	0.868116	0.722031	0.753849	0.712281	0.94881	0.92796
0.827227	0.494887	0.557996	0.917412	0.801615	0.948743	0.963957	0.692225	0.740079	0.8225	0.868265	0.803771	0.919492	0.947501	0.86187	0.813348	0.783928	0.835847	0.762422	0.914255	0.941306
0.829846	0.826418	0.713807	0.877698	0.775585	0.948433	0.954194	0.821864	0.751036	0.829002	0.869258	0.773862	0.906692	0.949517	0.850378	0.790604	0.660258	0.784904	0.790441	0.954537	0.939923
0.810481	0.780479	0.710269	0.888296	0.801422	0.929322	0.933975	0.721302	0.809778	0.807991	0.84887	0.798491	0.920953	0.950274	0.729095	0.802481	0.63717	0.776516	0.825556	0.957287	0.938023
0.830819	0.781563	0.61797	0.895194	0.771358	0.963017	0.957799	0.869413	0.819979	0.589469	0.80171	0.818309	0.931983	0.958617	0.812565	0.84896	0.644773	0.836308	0.780873	0.938241	0.937347
0.712864	0.810674	0.709643	0.886396	0.822551	0.940252	0.948845	0.81238	0.852906	0.69173	0.597097	0.804348	0.812505	0.95025	0.874575	0.824454	0.741787	0.682686	0.700697	0.951769	0.93949
0.759315	0.825322	0.389355	0.856188	0.848983	0.930945	0.936451	0.738429	0.824904	0.572317	0.878288	0.850424	0.875798	0.950987	0.795812	0.780536	0.821611	0.846227	0.780871	0.905498	0.942908
0.816501	0.834038	0.250358	0.87986	0.805332	0.945313	0.943202	0.727488	0.693618	0.67007	0.784265	0.816685	0.93562	0.950688	0.841312	0.835622	0.717282	0.801885	0.784953	0.953338	0.945506
0.827962	0.805094	0.571278	0.680361	0.808549	0.9415	0.947839	0.796941	0.789899	0.428261	0.845472	0.74372	0.935923	0.942376	0.786156	0.846283	0.620165	0.850999	0.778687	0.914161	0.92294
0.868217	0.768548	0.656538	0.844	0.771214	0.892665	0.943366	0.823509	0.773882	0.58262	0.837026	0.74741	0.937991	0.945337	0.855321	0.793632	0.72142	0.88321	0.805798	0.940384	0.926899
0.848051	0.811077	0.567397	0.842645	0.76839	0.938687	0.949235	0.714496	0.678376	0.457893	0.719735	0.747447	0.907969	0.94042	0.702139	0.819823	0.794382	0.180471	0.859973	0.945764	0.952512
0.864326	0.771325	0.254723	0.786156	0.786775	0.894682	0.938503	0.769122	0.828917	0.473111	0.703507	0.807681	0.729217	0.931305	0.867263	0.806738	0.771501	0.895033	0.728927	0.956959	0.935556
0.815197	0.82585	0.657804	0.858433	0.761452	0.954883	0.95277	0.738289	0.827152	0.239993	0.645164	0.761529	0.912092	0.951637	0.845765	0.871728	0.7546	0.842201	0.776841	0.935579	0.926783
0.767053	0.827783	0.0667242	0.797132	0.757689	0.942344	0.951772	0.826243	0.781905	0.713233	0.557192	0.779644		0.949231	0.873368	0.839774	0.7801	0.857974	0.747804	0.887634	0.950612
0.844512	0.819383	0.728439	0.625987	0.856745	0.935016	0.902447	0.863044	0.634401	0.549589	0.796939	0.449805		0.91705	0.878146	0.716731	0.788734	0.896878	0.790373	0.942412	0.940668
0.867749	0.867314	0.567163	0.531048	0.790296	0.94133	0.919053	0.641677	0.781263	0.383199	0.839032	0.808019		0.929621	0.81368	0.816507	0.783313	0.769624	0.77938	0.878731	0.947808
0.79773	0.79762	0.135537	0.706435	0.721106	0.875249	0.931246	0.777739	0.810752	0.605845	0.823798	0.754826		0.936456	0.851167	0.830812	0.808004	0.870503	0.793735	0.938265	0.944872
0.861292	0.863161	0.757134	0.816743	0.740766	0.934828	0.91445	0.770096	0.788894	0.717089	0.495366	0.733244		0.94526	0.807876	0.872245	0.797284	0.902234	0.816399	0.953683	0.945124
0.81669	0.871051	0.764572	0.764651	0.764505	0.916742	0.942625	0.848201	0.687304	0.721582	0.786655	0.649244		0.938645	0.810173	0.798649	0.682518	0.776675	0.770154	0.960428	0.949809
0.888462	0.788938	0.736295	0.113531	0.662707	0.938886	0.869897	0.791725	0.808192	0.735743	0.473091	0.729262		0.938035	0.831181	0.817779	0.778696	0.778218	0.775236	0.935081	0.943537
0.881468	0.817995	0.708292	0.853426	0.6944	0.96075	0.927874	0.852337	0.770405	0.518054	0.850652	0.7506		0.50247	0.877148	0.820692	0.754785	0.845963	0.695799	0.960091	0.948287
0.88411	0.832254	0.749063	0.805489	0.714868	0.948483	0.939837	0.800802	0.801642	0.322281	0.81007	0.77184		0.94082	0.869896	0.761854	0.813884	0.814258	0.545616	0.932815	0.953286
0.830941	0.829852	0.779413	0.869941	0.794871	0.90444	0.947324	0.715315	0.798773	0.561756	0.691807	0.753497		0.911776	0.800883	0.771948	0.780881	0.871429	0.666723	0.927963	0.625621
0.825133	0.780304	0.787326	0.752083	0.774786	0.922568	0.939276	0.832846	0.794107	0.662169	0.740384	0.757937		0.925923	0.794663	0.843208	0.779211	0.850445	0.757765	0.942095	0.953289
0.772125	0.815506	0.795774	0.851937	0.849624	0.924385	0.935388	0.78676	0.81599	0.784997	0.857547	0.799705		0.86281	0.887563	0.346953	0.782545	0.852875	0.80446	0.929229	0.943466
0.858318	0.825039	0.844538	0.83715	0.74537	0.936302	0.946843	0.857553	0.778341	0.677584	0.559239	0.75598		0.888948	0.828206	0.812826	0.791004	0.864763	0.763044	0.897472	0.96342
0.854966	0.826863	0.800852	0.85431	0.704619	0.928616	0.937968	0.829284	0.844543	0.616004	0.765474	0.749152		0.568577	0.875322	0.816094	0.825549	0.865304	0.802917	0.847939	0.952375
0.844803	0.811759	0.733789	0.844513	0.800651	0.954442	0.936231	0.801325	0.841205	0.451113	0.763897	0.80862		0.917985	0.868423	0.820254	0.698682	0.896724	0.779916	0.905828	0.964158
0.831882	0.777708	0.778499	0.859974	0.799716	0.957348	0.950172	0.767589	0.790781	0.76958	0.834255	0.616206		0.910461	0.864124	0.865307	0.74982	0.236867	0.709885	0.908353	0.950535
0.83956	0.794174	0.799668	0.835963	0.740029	0.950449	0.936571	0.830005	0.798143	0.729978	0.821129	0.680421		0.894887	0.869727	0.844619	0.776431	0.860784	0.738936	0.867997	0.948114
0.751544	0.825158	0.794998	0.9055	0.754539	0.471508	0.946959	0.830382	0.792851	0.570528	0.772765	0.76299		0.918957	0.843035	0.81499	0.797096	0.845685	0.81517	0.936895	0.95328
0.81709	0.802163	0.703606	0.883029	0.829625	0.937408	0.950912	0.729634	0.772569	0.675348	0.496014	0.834306		0.929914	0.862504	0.85724	0.796179	0.838415	0.414912	0.848004	0.961989
0.839986	0.832218	0.782974	0.874985	0.706939	0.955018	0.954252	0.798875	0.835335	0.645947	0.76996	0.687671		0.917871	0.325021	0.789995	0.750368	0.895049	0.752576	0.932745	0.618613
0.762482	0.766584	0.731273	0.889052	0.741106	0.958064	0.947504	0.837033	0.81058	0.732017	0.727351	0.739089		0.908509	0.697735	0.808697	0.488209	0.827755	0.752013	0.308416	0.944788
0.804041	0.853037	0.753187	0.820488	0.556631	0.929356	0.947269	0.777122	0.77593	0.207112	0.780673	0.679642		0.916324	0.814608	0.84088	0.77604	0.868652	0.788037	0.910084	0.944357
0.879993	0.844936	0.757731	0.867476	0.744438	0.343672	0.957765	0.82663	0.786253	0.767411	0.625289	0.741982		0.876759	0.808072	0.860271	0.749219	0.884727	0.773907	0.619883	0.932511
0.775561	0.783377	0.768633	0.687191	0.813242	0.402189	0.942989	0.779712	0.75787	0.765319	0.864424	0.836502		0.849442	0.8789	0.850369	0.803563	0.873215	0.728991	0.594657	0.953316
0.879959	0.792232	0.77664	0.893492	0.851198	0.943324	0.947012	0.831709	0.782792	0.613538	0.701407	0.776272		0.918749	0.688199	0.848715	0.758918	0.891234	0.803211	0.914079	0.951209
0.815616	0.77976	0.786605	0.757521	0.780977	0.426329	0.952903	0.657393	0.798671	0.730989	0.608679	0.736792		0.937768	0.859777	0.843531	0.817326	0.591218	0.745525	0.895552	0.955728
0.874397	0.801872	0.740915	0.890252	0.794621	0.915066	0.962968	0.844551	0.778578	0.762326	0.243784	0.719901		0.935971	0.256312	0.842313	0.756909	0.879963	0.735228	0.857932	0.953989
0.804225	0.836225	0.82548	0.899449	0.803471	0.932396	0.953056	0.31375	0.808127	0.759346	0.718056	0.628126		0.926802	0.751338	0.80382	0.70778	0.891027	0.755022	0.841867	0.949853
0.85243	0.848446	0.75737	0.82981	0.75514	0.89688	0.950382	0.77573	0.749734	0.728613	0.741087	0.652899		0.906505	0.835084	0.822293	0.788173	0.812457	0.79064	0.940487	0.956993
0.857724	0.497535	0.196246	0.827766	0.776648	0.913498	0.939625	0.831287	0.821953	0.751795	0.853832	0.702813		0.900094	0.872837	0.829525	0.767926	0.877914	0.780574	0.934376	0.952452
0.810618	0.862958	0.770211	0.84073	0.269925	0.250996	0.934551	0.794401	0.80716	0.769318	0.73199	0.762984		0.93099	0.869596	0.842938	0.852096	0.873154	0.717363	0.532917	0.964425
0.863952	0.866826	0.800062	0.804138	0.775893	0.897062	0.942896	0.847652	0.799607	0.321616	0.823123	0.777561		0.938505	0.836184	0.816221	0.720261	0.898423	0.694619	0.925907	0.958022
0.832864	0.826999	0.768807	0.874053	0.750575	0.916548	0.940108	0.807566	0.783159	0.419563	0.856184	0.667032		0.9302	0.805289	0.791154	0.809795	0.89317	0.762743	0.943097	0.936661
0.870537	0.843055	0.833525	0.819649	0.730008	0.429302	0.950407	0.736222	0.849453	0.809502	0.704263	0.533512		0.905238	0.220806	0.421373	0.758699	0.873937	0.67321	0.901109	0.956208
0.888348	0.840275	0.793207	0.838746	0.760315	0.427536	0.939851	0.643755	0.737347	0.758687	0.844039	0.693043		0.912827	0.831022	0.763893	0.811235	0.438825	0.809526	0.6174	0.955981
0.833884	0.84314	0.841436	0.836191	0.737267	0.941348	0.95329	0.322147	0.821929	0.608621	0.829554	0.690912		0.937642	0.835406	0.792166	0.780044	0.928489	0.715544	0.944427	0.964238
0.829228	0.845726	0.845891	0.859576	0.738698	0.93148	0.952638	0.76088	0.837846	0.717834	0.599757	0.691263		0.824747	0.737581	0.764867	0.791129	0.853565	0.682594	0.941368	0.950684
0.839482	0.792975	0.750719	0.851178	0.748934	0.587501	0.938411	0.221653	0.836226	0.411758	0.670341	0.719761		0.947438	0.695736	0.798828	0.795105	0.886509	0.706774	0.930347	0.95949
0.787251	0.800449	0.803402	0.832062	0.711284	0.817819	0.963405		0.804776	0.78347	0.574631	0.730014		0.920973	0.78566	0.797793	0.748148	0.88233	0.569054	0.90571	0.950771
0.836177	0.800112	0.780785	0.765936	0.690169	0.925307	0.947316		0.870669	0.738578	0.835239	0.640412		0.480399	0.669976	0.823342	0.697021	0.875129	0.711981	0.932153	0.959129
0.854859	0.714771	0.805844	0.87073	0.798612	0.945075	0.942979		0.794695	0.763491	0.810584	0.762598		0.92596	0.752244	0.850953	0.777219	0.866613	0.773815	0.931105	0.949472
0.835237	0.793684	0.76062	0.880159	0.757547	0.951145	0.9515		0.804303	0.808888	0.834368	0.665376		0.928182	0.274956	0.761602	0.782267	0.909085	0.787773	0.906295	0.956142
0.848857	0.814645	0.763603	0.706941	0.782082	0.902867	0.954137		0.868188	0.766531	0.855752	0.70764		0.935731	0.832195	0.812679	0.773253	0.842466	0.768186	0.935853	0.947192
0.832126	0.774542	0.78694	0.870501	0.730879	0.926663	0.953867		0.830644	0.789608	0.82691	0.540448		0.940972	0.782052	0.820599	0.771491	0.802585	0.73372	0.922876	0.939994
0.820425	0.763947	0.668965	0.85375	0.798532	0.436251	0.949096		0.806016	0.787368	0.838299	0.681631		0.918044	0.888058	0.814327	0.823558	0.906349	0.775536	0.959299	0.954347
0.670094	0.752926	0.756792	0.90817	0.809697	0.952023	0.969096		0.856707	0.697149	0.821928	0.803455		0.919223	0.504206	0.819165	0.750499	0.707715	0.810549	0.947498	0.952861
0.831927	0.861614	0.789379	0.853048	0.740955	0.393307	0.936887		0.620822	0.644692	0.82701	0.736691		0.938313	0.78982	0.82174	0.757706	0.844018	0.637357	0.960144	0.966672
0.840951	0.820271	0.736299	0.779116	0.818797	0.937607	0.967347		0.781061	0.665076	0.657512	0.729147		0.92945	0.854417	0.848418	0.819247	0.894354	0.760445	0.934349	0.949702
0.843213	0.794411	0.771822	0.873487	0.690878	0.945066	0.962095		0.748096	0.78496	0.835661	0.790622		0.93391	0.881754	0.75927	0.817487	0.907641	0.830823	0.905511	0.953756
0.838338	0.831618	0.773523	0.677737	0.77914	0.914217	0.941501		0.842455	0.761309	0.83891	0.287454		0.933479	0.846277	0.798642	0.81297	0.830454	0.713398	0.968111	0.963339
0.871002	0.503832	0.745757	0.88604	0.82393	0.414973	0.958377		0.813349	0.808432	0.852183	0.773259		0.934294	0.878109	0.81692	0.81719	0.884858	0.645423	0.895293	0.954587
0.87091	0.816169	0.750335	0.876626	0.719819	0.921042	0.953442		0.785792	0.680211	0.79243	0.789498		0.943426	0.896106	0.82684	0.754507	0.896915	0.788553	0.855394	0.945642
0.792241	0.867376	0.712274	0.847438	0.820552	0.946732	0.95543		0.809185	0.772361	0.858923	0.790782		0.941039	0.842389	0.874054	0.780471	0.833491	0.821944	0.93542	0.960588
0.8416	0.841846	0.832792	0.816145	0.655671	0.86334	0.943547		0.325424	0.449987	0.621154	0.684762		0.9328	0.829647	0.79492	0.804586	0.865837	0.822427	0.816113	0.966042
0.816151	0.822323	0.808546	0.849084	0.743706	0.931468	0.931701		0.828594	0.812611	0.845539	0.768967		0.948399	0.817232	0.813759	0.752499	0.806778	0.852967	0.934509	0.950833
0.776922	0.814456	0.804666	0.83927	0.743979	0.455994	0.936777		0.770743	0.798886	0.746764	0.680484		0.914517	0.852517	0.825476	0.763251	0.771841	0.764561	0.909237	0.955999
0.851029	0.786925	0.730226	0.643718	0.739511	0.931209	0.926618		0.840114	0.788369	0.758809	0.752223		0.921796	0.873217	0.702037	0.315266	0.750207	0.698917	0.950407	0.95125
0.730343	0.800391	0.758188	0.836235	0.722026	0.916396	0.950847		0.801857	0.760494	0.757405	0.72391		0.94046	0.816571	0.777181	0.747972	0.805446	0.749655	0.405036	0.944506
0.865863	0.650167	0.711655	0.827705	0.721502	0.926344	0.946913			0.76037	0.774458	0.788179		0.937733	0.787965	0.836304	0.624777	0.793937	0.733533	0.951862	0.949385
0.887112	0.78658	0.816965	0.820126	0.784719	0.900465	0.945969			0.695869	0.802009	0.74826		0.926916	0.814654	0.81941	0.554562	0.478185	0.724236	0.926681	0.949912
0.812521	0.821611	0.656754	0.851594	0.783184	0.953564	0.941208			0.71077	0.805613	0.640737		0.939224	0.70677	0.819358	0.58941	0.630184	0.714273	0.945432	0.945311
0.850491	0.818736	0.663212	0.880742	0.702196	0.930297	0.944729			0.705929	0.834806	0.742183		0.93501	0.87438	0.799721	0.666386	0.490726	0.721722	0.885743	0.943634
0.661298	0.794187	0.758293	0.884209	0.732156	0.933122	0.93432			0.707685	0.824668	0.677108		0.944729	0.82439	0.621999	0.626939	0.641002	0.715272	0.941171	0.946915
0.835885	0.77678	0.758799	0.894375	0.750639	0.91552	0.949044			0.769782	0.857448	0.76054		0.919151	0.873149	0.455985	0.518233	0.404273	0.770075	0.948236	0.937648
0.833679	0.836029	0.763436	0.886344	0.716646	0.925678	0.943526			0.71505	0.764461	0.681495		0.91673	0.832808	0.855832	0.666154	0.392799	0.636448	0.940088	0.829786
0.800026	0.864462	0.734016	0.504651	0.761196	0.476199	0.962308			0.752891	0.846519	0.772211		0.927516	0.743471	0.810403	0.584022	0.565642	0.610678	0.947465	0.897338
0.813112	0.804841	0.73977	0.751291	0.684699	0.915726	0.962301			0.660378	0.861316	0.761124		0.826587	0.847635	0.803826	0.603318	0.730888	0.730671	0.956704	0.904945
0.239157	0.849685	0.574826	0.828671	0.805732	0.354786	0.952015			0.717228	0.835239	0.773876		0.923251	0.818673	0.796417	0.710003	0.826661	0.781084	0.921919	0.913444
0.228745	0.858291	0.714831	0.433156	0.775867	0.831308	0.937948			0.659543	0.797314	0.746968		0.941272	0.7666	0.825611	0.663352	0.86187	0.722082	0.946067	0.84206
0.680641	0.774181	0.698535	0.886407	0.737861	0.905839	0.938283			0.707369	0.778482	0.654177		0.921681	0.876749	0.803408	0.659168	0.758829	0.756957	0.93663	0.864758
0.72779	0.832278	0.634507	0.804563	0.691786	0.934194	0.938399				0.893198	0.709765		0.918963	0.815655	0.805754	0.771955	0.411692	0.644957	0.928487	0.922096
0.821482	0.795824	0.523593	0.544381	0.681471	0.941218	0.957348				0.81076	0.816887		0.934266	0.533268	0.794622	0.650982	0.801382	0.765321	0.837686	0.924716
0.849103	0.859457	0.470935	0.887216	0.55989	0.915387	0.957516				0.668177	0.836915		0.949278	0.791999	0.816359	0.705553	0.820433	0.739064	0.938984	0.934121
0.828036	0.857721	0.759236	0.839359	0.805124	0.92967	0.962853				0.82873	0.798719		0.925986	0.80568	0.688833	0.800472	0.851973	0.65419	0.933271	0.924958
0.747342	0.715042	0.533285	0.820709	0.816641	0.937152	0.957538				0.786779	0.781915		0.90301	0.81149	0.83118	0.748816	0.85926	0.779289	0.816859	0.919362
0.785471	0.740308	0.734315	0.856489	0.526243	0.935979	0.95895				0.758376	0.752799		0.924687	0.837068	0.781903	0.75661	0.819052	0.779422	0.836377	0.938184
0.84481	0.845096	0.20993	0.857627	0.79437	0.918541	0.943299				0.852549	0.776616		0.951966	0.748513	0.438053	0.791294	0.733933	0.77698	0.844248	0.928958
0.872356	0.747411	0.598011	0.850029	0.810679	0.925751	0.94961				0.911387	0.502168		0.947689	0.600379	0.847969	0.778429	0.661375	0.671956	0.855689	0.940754
0.774741	0.843305	0.572424	0.536376	0.748677	0.896749	0.955732				0.660966	0.60799		0.951399	0.835331	0.433901	0.734279	0.892833	0.760575	0.869932	0.945194
0.761796	0.765074	0.363664	0.825348	0.806323	0.933304	0.940571				0.795827	0.791491		0.954292	0.802415	0.777379	0.743332	0.707229	0.813718	0.917793	0.948472
0.87959	0.820271	0.788098	0.891878	0.810054	0.907296	0.957252				0.866164	0.80254		0.912364	0.450032	0.784423	0.759132	0.669491	0.592311	0.911994	0.937108
0.43572	0.860329	0.661991	0.809634	0.719173		0.934692				0.841655	0.718349		0.933442	0.842952	0.850339	0.779444	0.829289	0.820118	0.923881	0.935536
0.756982	0.810747	0.362657	0.819981	0.723069		0.956041				0.81911	0.773044		0.908341	0.458066	0.808872	0.827275	0.693011	0.812938	0.644325	0.949669
0.831903	0.765744	0.633449	0.790145	0.817237		0.955308				0.685537	0.741931		0.922774	0.809064	0.708663	0.762794	0.736563	0.7276	0.900205	0.943775
0.828269	0.851957	0.26136	0.822983	0.81157		0.930425				0.784068	0.714467		0.930704	0.809774	0.740573	0.764011	0.376531	0.744809	0.918582	0.939183
0.822299	0.790964	0.748361	0.753467	0.749105		0.935096				0.798301	0.787844		0.93953	0.860054	0.706794	0.791333	0.794092	0.718003	0.453393	0.932147
0.447933	0.829119	0.294729	0.75472	0.794005		0.928695				0.779052	0.795184		0.671114	0.776817	0.842896	0.75757	0.422114	0.730336	0.348099	0.93735
0.788753	0.440174	0.617667	0.778774	0.764828		0.925317				0.845698	0.741684		0.924934	0.811686	0.667039	0.689277	0.657322	0.726548	0.910173	0.955918
0.832363	0.823832	0.789401	0.774071	0.720674		0.909921				0.687846	0.66028		0.904076	0.482348	0.811261	0.774956	0.841117	0.751981	0.408417	0.925077
0.868305	0.709644	0.649305	0.70395	0.730426		0.879784				0.863163	0.740254		0.927324	0.769986	0.810715	0.781781	0.369209	0.642097	0.470814	0.92966
0.690512	0.810006	0.803794	0.724441	0.715469		0.929163				0.727387	0.619668		0.922111	0.742434	0.80297	0.785991	0.285138	0.741674	0.87401	0.950274
0.829622	0.729589	0.796912	0.804966	0.753595		0.860086				0.831043			0.929297	0.674681	0.868712	0.758231	0.677273	0.535563	0.913622	0.930433
0.800282	0.184371	0.784889	0.693263	0.738402		0.913525				0.76524			0.929981	0.850686	0.830926	0.718274	0.836107	0.676833	0.238042	0.930933
0.630967	0.694479	0.702852	0.782575	0.705315		0.921306				0.807341			0.932584	0.823618	0.810848	0.750229	0.807569	0.682202	0.345806	0.950332
0.62911	0.829119	0.789989	0.520281	0.683655		0.930104				0.834202			0.924217	0.839641	0.804208	0.857114	0.912234	0.754781	0.932684	0.949335
0.78887	0.776082	0.757797	0.791098	0.455021		0.942623				0.678179			0.906534	0.847106	0.755653	0.758947	0.848479	0.801515	0.909239	0.949716
0.818529	0.766611	0.769254	0.867074	0.851882		0.926157							0.938544	0.835083	0.786398	0.797704	0.874614	0.711247	0.925411	0.945765
0.462656	0.757198	0.788886	0.784112	0.71508		0.907399							0.927862	0.807453	0.860356	0.764855	0.825023	0.656526	0.880934	0.935482
0.819198	0.726139	0.766118	0.19067	0.754462		0.91425								0.814644	0.695086	0.780385	0.789615	0.72452	0.2843	0.936458
0.831348	0.745419	0.791108	0.817247	0.76906		0.951622								0.752932	0.810647	0.753046	0.634014	0.764152	0.916497	0.966337
0.810609	0.766657	0.766781	0.852533	0.72472		0.936919								0.839436	0.865574	0.806927	0.786595	0.731027	0.907243	0.952203
0.774819	0.788508	0.756687	0.820844	0.719122		0.91147								0.846219	0.548339	0.720518	0.831236	0.760081	0.315397	0.944559
0.861486	0.844167	0.663105	0.844268	0.807735		0.931618								0.82047	0.819818	0.755992	0.790699	0.757616	0.928276	0.943388
0.82695	0.842439	0.781096	0.862406	0.740494		0.954193								0.783936	0.826404	0.610129	0.680551	0.763207	0.919313	0.946422
0.830244	0.375428	0.790918	0.86441	0.703773		0.921619								0.815449	0.839342	0.742027	0.77157	0.730512	0.932734	0.936207
0.890206	0.811766	0.75485	0.782231	0.855388		0.948208								0.332771	0.802	0.418731	0.840214	0.782949	0.628866	0.950576
0.791524	0.73542	0.765177	0.844479	0.70228		0.947515								0.852409	0.858639	0.724916	0.82957	0.773391	0.490936	0.9306
0.77896	0.760497	0.786044	0.825842	0.739518		0.945876								0.843494	0.775295	0.360435	0.361881	0.67759	0.929964	0.946103
0.871369	0.809796	0.735195	0.849388	0.795053		0.938908								0.875404	0.812143	0.797159	0.85211	0.645032	0.924021	0.905172
0.748683	0.781926	0.824321	0.748976	0.742178		0.942803								0.36141	0.791086	0.421161	0.610604	0.198072	0.20406	0.931215
0.760755	0.770334	0.695762	0.602714	0.748251		0.932495								0.850159	0.809043	0.75095	0.24393	0.749757	0.944234	0.93878
0.756357	0.728782	0.747147	0.216203	0.75235		0.937928								0.737888	0.777174	0.72787	0.69534	0.640461	0.468029	0.937045
0.828271	0.818843	0.813302	0.855505	0.756633		0.951341								0.801091	0.809628	0.494707	0.926151	0.449461	0.485034	0.957948
0.867686	0.521835	0.702242	0.818327	0.79266		0.925129								0.862302	0.790197	0.492843	0.691261	0.812889	0.946351	0.947003
0.812538	0.773527	0.792484	0.824264	0.807597		0.919309								0.764948	0.802524	0.674616	0.580739	0.471894	0.556278	0.965638
0.164864	0.8518	0.765153	0.850458	0.710296		0.954694								0.802642	0.813412	0.720052	0.845214	0.762292	0.945814	0.932696
0.823155	0.806296	0.787744	0.759816	0.711033		0.946648								0.80364	0.817956	0.746248	0.857842	0.703028	0.951447	0.938715
0.853088	0.659234	0.795891	0.784647	0.724108		0.93331								0.793934	0.405645	0.819862	0.913949	0.695682	0.942001	0.969518
0.801183	0.752949	0.748924	0.778962	0.763373		0.947445								0.810857	0.618548	0.723634	0.863191	0.738766	0.939262	0.949009
0.849597	0.824564	0.0472352	0.800746	0.635434		0.951313								0.00041425	0.508461	0.742955	0.876894	0.742715	0.954205	0.922228
0.819599	0.779847	0.751852	0.599145	0.629066		0.953115								0.417792	0.783521	0.768587	0.784837	0.644091	0.874733	0.932196
0.816234	0.776761	0.818647	0.87166	0.797963		0.939905								0.72692	0.150677	0.761681	0.837318	0.674299	0.455876	0.947497
0.81076	0.811653	0.759962	0.85043	0.784986		0.955392								0.543337	0.819124	0.624228	0.911218	0.777382	0.901359	0.96373
0.854156	0.782609	0.800407	0.84435	0.77661		0.950644								0.755558	0.816162	0.75076	0.779001	0.743958	0.946391	0.936348
0.768337	0.82074	0.756563	0.893851	0.5815		0.934303								0.41257	0.237537	0.448742	0.827717	0.797622	0.937234	0.948419
0.323489	0.211209	0.756342	0.858506	0.66998		0.952197								0.673424	0.769943	0.504968	0.826035	0.73265	0.513897	0.803857
0.65571		0.714122	0.80235	0.690993		0.941088								0.798207	0.719426	0.409474	0.851956	0.752365	0.928694	0.947994
0.846033		0.217548	0.758818	0.7317		0.956917								0.47267	0.795499	0.728981	0.848833	0.79768	0.591819	0.954401
0.8405		0.19298	0.870348	0.761054		0.960833								0.72107	0.821094	0.786464	0.839277	0.759268	0.912017	0.946008
0.767779		0.739325	0.817105	0.815784		0.9269								0.808137	0.802461	0.751396	0.878978	0.402817	0.37235	0.958076
0.80289		0.700355	0.894066	0.793624		0.919927								0.796545	0.793363	0.757892	0.86217	0.725748	0.931864	0.945105
0.844383		0.811239	0.767215	0.723779		0.957163								0.7763	0.804962	0.854687	0.712961	0.701418	0.948525	0.937129
0.8134		0.744885	0.868814	0.589047		0.929985								0.527962	0.667384	0.652925	0.853715	0.756927	0.87645	0.943136
0.797639		0.754287	0.888867	0.820381		0.958188								0.818746	0.80536	0.474321	0.895876	0.738923	0.383225	0.948652
0.832537		0.762301	0.749986	0.730082		0.943384								0.42281	0.792438	0.513034	0.921949	0.744059	0.919751	0.934779
0.455345		0.747349	0.863255	0.780993		0.952254								0.776661	0.806988	0.600919	0.829694	0.749096	0.947599	0.942039
0.847317		0.762493	0.824545	0.734879		0.957781								0.254112	0.79946	0.789391	0.850811	0.831148	0.909729	0.965838
0.706556		0.728584	0.851019	0.74072		0.939616								0.766181	0.817109	0.715796	0.864887	0.72745	0.929813	0.936145
0.821867		0.753216	0.871918	0.811885		0.175048								0.390489	0.793877	0.764486	0.780256	0.748467	0.953418	0.946048
0.685558		0.8172	0.561077	0.725349		0.930354								0.743692	0.766654	0.610926	0.822833	0.775208	0.455709	0.951337
0.776468		0.762517	0.846745	0.0285946		0.959844								0.800745	0.827524	0.586128	0.834362	0.813963	0.421347	0.963868
0.838143		0.78475	0.782797	0.815153		0.937133								0.712376	0.801357	0.668455	0.798796	0.747568	0.913515	0.942158
0.784314		0.579376	0.809897	0.667902		0.954826								0.809542	0.831479	0.596259	0.749427	0.752173	0.95169	0.948894
0.794339		0.744137	0.719493	0.758213		0.937632								0.788029	0.831526	0.719583	0.770058	0.702724	0.908821	0.938729
0.705417		0.693889	0.499775	0.76146		0.945278								0.834913	0.734933	0.406047	0.794575	0.782995	0.930409	0.938455
0.525054		0.742411	0.816201	0.750245		0.941863								0.809248	0.832081	0.480405	0.756888	0.761681	0.91166	0.935271
0.827599		0.785485	0.905717	0.609842		0.950199								0.725523	0.787966	0.633407	0.823586	0.709006	0.90671	0.941084
0.861723		0.746474	0.833913	0.724473		0.937051								0.844425	0.791416	0.401876	0.818264	0.73923	0.95039	0.935634
0.843908		0.475279	0.777765	0.22393		0.949701								0.761936	0.76602	0.443424	0.842503	0.760943	0.91466	0.947074
0.6262		0.771007	0.867132	0.312476		0.921355								0.839448	0.789835	0.400743	0.789303	0.750584	0.910415	0.950557
0.783575		0.824812	0.795851	0.774843		0.958522								0.863851	0.421688	0.00022941	0.663088	0.810684	0.896435	0.941376
0.747364		0.753215	0.856323	0.608371		0.935681								0.78424	0.773622	0.358297	0.833199	0.742307	0.872008	0.940236
0.739528		0.803695	0.847185	0.758969		0.948298								0.772426	0.821755	0.459265	0.693465	0.737584	0.862747	0.933405
0.477155		0.762463	0.869617	0.760193		0.770698								0.773899	0.789964	0.746539	0.366411	0.741803	0.427922	0.940462
0.70991		0.690354	0.859867	0.740756		0.94589								0.824113	0.768259	0.688428	0.321878	0.707069	0.913483	0.945547
0.766788		0.720855	0.784163	0.70938		0.930149								0.726887	0.785253	0.33317	0.561641	0.729887	0.840387	0.948932
0.857133		0.65061	0.856661	0.618224		0.938812								0.537474	0.833304	0.718547	0.61943	0.726165	0.881782	0.934114
		0.645216	0.379177	0.711696		0.00412448								0.719677	0.762011	0.693138	0.532375	0.740081	0.801604	0.940038
		0.679146	0.772836	0.72177		0.947952								0.822034	0.744123	0.548311	0.509139	0.735202	0.777453	0.942205
		0.717406	0.82942	0.579537		0.952447								0.782696	0.804358	0.62471	0.120959	0.000174398	0.903892	0.930255
		0.760292	0.896625	0.758323		0.933133								0.855643	0.793103	0.610036	0.761753	0.351242		0.000359195
		0.693257	0.854682	0.749444		0.953719								0.815052	0.801754	0.71821	0.635246	0.670112		0.901241
		0.463577	0.802411	0.753114		0.934963								0.660457	0.795396	0.722804	0.278324	0.515276		0.871817
		0.516256	0.87382	0.725997		0.949331								0.811425	0.781901	0.650115	0.5357	0.674958		0.942144
		0.52934	0.483021	0.74801		0.927465								0.711371	0.812149	0.265393	0.467981	0.582159		0.91963
		0.520086	0.842583	0.587474		0.942234								0.79685	0.833843	0.698757	0.729393	0.688035		0.847087
		0.623003	0.79813	0.594586		0.951433								0.788907	0.815031	0.71563	0.532123	0.691884		0.92755
			0.752813	0.716351		0.942914								0.790718	0.762202	0.657848	0.635021	0.752853		0.923522
			0.775711	0.732788		0.939768								0.792003	0.85699	0.604573	0.549227	0.778919		0.889579
			0.775467	0.587849		0.945373								0.841176	0.807984	0.70584	0.153099	0.630247		0.90864
			0.645953	0.771184		0.965689								0.741927	0.714804	0.667451	0.350994	0.66711		0.841065
			0.751262	0.621875		0.949922								0.741912	0.743606	0.64444	0.554896	0.731522		0.906142
			0.823536	0.724304		0.948005								0.768971	0.84848	0.762142	0.563782	0.540523		0.924755
			0.818698	0.746303		0.942577								0.771533	0.825546	0.712039	0.86751	0.279025		0.916421
			0.854161	0.756655		0.931708								0.827059	0.771539	0.763339	0.799333	0.759949		0.853419
			0.862954	0.63352		0.939278								0.755729	0.712308	0.712587	0.834924	0.796436		0.913644
			0.845266	0.708368		0.944236								0.812998	0.733846	0.725345	0.489362	0.737406		0.899561
			0.702411	0.773422		0.942314								0.828917	0.765494	0.726691	0.753224	0.644053		0.897292
			0.762133	0.775477		0.941848								0.749591	0.849525	0.760537	0.82195	0.69538		0.901651
			0.491393	0.720516		0.946827								0.80242	0.848207	0.732517	0.727937	0.648211		0.899591
			0.833708	0.366279		0.946587								0.804872	0.809425	0.162722	0.603972	0.610309		0.88843
			0.642812	0.758035		0.939023								0.754144	0.835869	0.706636	0.313153	0.739963		0.93293
			0.773315	0.740358		0.942171								0.788476	0.856577	0.683696	0.871485	0.781118		0.913867
			0.762618	0.807833		0.944866								0.813071	0.82439	0.794316	0.454104	0.740935		0.950174
				0.728673		0.890429								0.396269	0.742579	0.704951	0.45412	0.747853		0.92178
				0.669812		0.859749								0.617568	0.794235	0.414691	0.854778	0.735253		0.925667
				0.73621		0.935204								0.876768	0.839178	0.620167	0.776567	0.73652		0.923441
				0.627634		0.925129								0.85638	0.807534	0.361462	0.68197	0.673019		0.9438
				0.673347		0.895078								0.790087	0.665812	0.576992	0.707965	0.781528		0.915258
				0.700058		0.904138								0.882652	0.761854	0.583356	0.269041	0.668658		0.942577
														0.797506	0.778707	0.700523	0.872424	0.757619		0.926346
														0.66387	0.812985	0.725429	0.551938	0.74183		0.949586
														0.82763	0.812717	0.730653	0.748127	0.664166		0.931
														0.866329	0.80422	0.727123	0.658976	0.780817		0.920433
														0.804492	0.0278676	0.747719	0.316899	0.648457		0.939009
														0.653882	0.802315	0.621105	0.406828	0.676342		0.932991
														0.808611	0.812473	0.731986	0.662958	0.528013		0.930559
														0.792477	0.779588	0.710121	0.280833	0.66141		0.887548
														0.851201	0.830525	0.756642	0.798799	0.43098		0.360565
														0.854477	0.759537	0.775415	0.525776	0.623256		0.941749
														0.810591	0.767896	0.737708	0.700363	0.665534		0.946142
														0.854773	0.815275	0.723245	0.329824	0.674663		0.945915
														0.818085	0.438239	0.696143	0.902183	0.655692		0.941918
														0.821204	0.834209	0.746553	0.594947	0.499247		0.937685
														0.825695	0.806791	0.752304	0.357129	0.647674		0.92387
														0.812027	0.779708	0.72811	0.863987	0.660047		0.937813
														0.817386	0.704475	0.811521	0.770249	0.580217		0.92538
														0.434161	0.778746	0.64276	0.829832	0.593492		0.917116
														0.861553	0.724799	0.579171	0.785559	0.611333		0.931904
														0.771967	0.79961	0.798674	0.895943	0.680874		0.915132
														0.745172	0.732955	0.751254	0.755293	0.779928		0.943391
														0.727696	0.743788	0.534032	0.885	0.616767		0.941699
														0.804944	0.834666	0.726525	0.808419	0.533333		0.937362
														0.795871	0.784502	0.674039	0.355342	0.698186		0.934948
														0.830562	0.79668	0.680703	0.841743	0.738917		0.937433
														0.765508	0.854723	0.252495	0.810507	0.677596		0.936284
														0.748956	0.749464	0.476354	0.826968	0.722404		0.927636
														0.852093	0.779211	0.769412	0.49943	0.743606		0.953027
														0.809475	0.75839	0.78023	0.852944	0.568313		0.955233
														0.816046	0.791141	0.784957	0.854218	0.619028		0.909258
														0.826977	0.798455	0.610356	0.891264	0.751937		0.925551
														0.844201	0.712548	0.709837	0.864265	0.617022		0.95056
														0.833692	0.822926	0.746482	0.782521	0.443801		0.922275
														0.844868	0.721671	0.814058	0.828302	0.530118		0.88667
														0.753264	0.797472	0.787309	0.878403	0.705295		0.936565
														0.81766	0.777469	0.642666	0.852327	0.539512		0.924623
														0.63129	0.79187	0.716222	0.767633	0.766635		0.915297
														0.862639	0.800891	0.719966	0.754519	0.750893		0.95623
														0.773316	0.738159	0.515243	0.803516	0.740658		0.956307
														0.742972	0.818404	0.735252	0.85128	0.727891		0.957361
														0.850212	0.812584	0.0555982	0.861963	0.506897		0.948057
														0.697845	0.820443	0.709562	0.681444	0.683293		0.957563
														0.741869	0.778345	0.739798	0.0119038	0.552365		0.949457
														0.71504	0.745936	0.737693	0.352007	0.683221		0.915483
														0.239698	0.806217	0.711336	0.800505	0.821494		0.952083
														0.793503	0.777538	0.316456	0.872129	0.666055		0.959299
														0.24252	0.781619	0.778928	0.816393	0.466797		0.947045
														0.653616	0.692507	0.391197	0.783856	0.679129		0.894213
															0.79086	0.784671	0.839528	0.516851		0.454406
															0.812998	0.669158	0.468033	0.611462		0.93011
															0.810625	0.659863	0.880107	0.75612		0.951069
															0.762714	0.292552	0.705178	0.72807		0.947103
															0.794084	0.741196	0.812275	0.00713033		0.942001
															0.431049	0.368403	0.163406	0.722121		0.0160914
															0.721534	0.767109	0.844902	0.738269		0.943289
															0.801436	0.305399	0.814861	0.742652		0.931991
															0.747673	0.665344	0.769385	0.721135		0.94638
															0.756133	0.809641	0.654669	0.642593		0.946847
															0.830763	0.761034	0.622184	0.544253		0.920602
															0.497335	0.759309	0.855299	0.761752		0.941015
																0.801085	0.545496	0.38049		0.944391
																0.714532	0.388853	0.659343		0.507129
																0.742022	0.670575	0.626581		0.95597
																0.71754	0.880334	0.55957		0.90792
																0.78335	0.836556	0.620723		0.939262
																0.757281	0.808551	0.569026		0.927772
																0.798776	0.831199	0.63103		0.937652
																0.772591	0.848505	0.636452		0.952924
																0.805002	0.703276	0.378388		0.937017
																0.714157	0.892291	0.677661		0.932304
																0.750297	0.622241	0.731661		0.958518
																0.76653	0.691933	0.707982		0.944468
																0.76637	0.806082	0.728527		0.949201
																0.75863	0.446057	0.815109		0.945831
																0.663327	0.784583	0.723808		0.935407
																0.791986	0.660117	0.734009		0.933165
																0.822768	0.849441	0.705934		0.943021
																0.0804132	0.866308	0.611927		0.945838
																0.691	0.835775	0.590984		0.932609
																0.71982	0.832092	0.691468		0.914611
																0.759881	0.806669	0.709904		0.955217
																0.74686	0.836033	0.642317		0.947845
																0.754904	0.835432	0.768603		0.953722
																0.685349	0.768447	0.720203		0.932261
																0.686759	0.592953	0.696413		0.93136
																0.70402	0.588249	0.726512		0.925935
																0.748474	0.820708	0.697485		0.91815
																0.657901	0.802567	0.731775		0.930204
																0.707469	0.814349	0.718027		0.95155
																	0.784858	0.656126		0.93706
																	0.796275	0.384886		0.929084
																	0.659432	0.73587		0.925644
																	0.713407	0.690881		0.951041
																	0.834428	0.659238		0.954455
																	0.655262	0.706895		0.934134
																	0.752588	0.737539		0.940816
																	0.75345	0.691597		0.945547
																	0.622747	0.643651		0.948538
																	0.701286	0.75326		0.928096
																	0.684656	0.742496		0.936431
																	0.66538	0.743068		0.943246
																	0.866691	0.590146		0.934278
																		0.642037		0.941739
																		0.723533		0.937675
																		0.720182		0.939235
																		0.663376		0.9336
																		0.744619		0.933239
																		0.690485		0.931004
																		0.750156		0.940957
																		0.459718		0.925986
																				0.923184
																				0.925728
																				0.937349
																				0.602943
