# Supplementary material for: Establishment of a morphological atlas of the Caenorhabditis elegans embryo using deep-learning-based 4D segmentation
Source: Nat Commun. 2020 Dec 7;11:6254. doi: 10.1038/s41467-020-19863-x (PMC7721714; doi:10.1038/s41467-020-19863-x)
Supplement: Supplementary file 14 — Source Data [file 41467_2020_19863_MOESM14_ESM.zip › Source Data/Supplementary Table 5.xls]

## Sheet: Volume
Cell Name	Variation Coefficient of Cell Volume
ABal	0.03
ABala	0.0356
ABalaa	0.0578
ABalaaa	0.0638
ABalaaaa	0.0957
ABalaaaal	0.129
ABar	0.0318
ABalp	0.0314
ABalap	0.0674
ABalaap	0.076
ABalaaap	0.0982
ABalaaaar	0.1454
ABpl	0.0535
ABara	0.0641
ABalpa	0.038
ABalapa	0.0762
ABalaapa	0.1189
ABalaaapa	0.1999
ABpr	0.0474
ABarp	0.0541
ABalpp	0.074
ABalapp	0.0787
ABalaapp	0.0744
ABalaaapp	0.1191
ABpla	0.0726
ABaraa	0.0725
ABalpaa	0.0717
ABalapaa	0.0694
ABalaapaa	0.21
ABplp	0.0588
ABarap	0.068
ABalpap	0.0453
ABalapap	0.1089
ABalaapap	0.2836
ABpra	0.0488
ABarpa	0.0565
ABalppa	0.1094
ABalappa	0.0935
ABalaappa	0.1802
ABprp	0.0729
ABarpp	0.0565
ABalppp	0.0628
ABalappp	0.1273
ABalaappp	0.1257
ABplaa	0.0874
ABaraaa	0.0744
ABalpaaa	0.0674
ABalapaaa	0.1609
ABplap	0.0671
ABaraap	0.083
ABalpaap	0.0692
ABalapaap	0.1024
ABplpa	0.0566
ABarapa	0.0861
ABalpapa	0.0863
ABalapapa	0.1354
ABplpp	0.0652
ABarapp	0.0855
ABalpapp	0.0863
ABalapapp	0.1345
ABpraa	0.0689
ABarpaa	0.0696
ABalppaa	0.0857
ABalappaa	0.154
ABprap	0.0404
ABarpap	0.0612
ABalppap	0.0723
ABalappap	0.1561
ABprpa	0.0967
ABarppa	0.0643
ABalpppa	0.0757
ABalapppa	0.1799
ABprpp	0.0772
ABarppp	0.055
ABalpppp	0.0631
ABalapppp	0.1856
ABplaaa	0.1167
ABaraaaa	0.1225
ABalpaaaa	0.1351
ABplaap	0.0724
ABaraaap	0.067
ABalpaaap	0.102
ABplapa	0.0741
ABaraapa	0.0991
ABalpaapa	0.069
ABplapp	0.0658
ABaraapp	0.0804
ABalpaapp	0.0874
ABplpaa	0.1106
ABarapaa	0.0788
ABalpapaa	0.123
ABplpap	0.0573
ABarapap	0.0942
ABalpapap	0.0986
ABplppa	0.1255
ABarappa	0.0558
ABalpappa	0.1159
ABplppp	0.0673
ABarappp	0.1007
ABalpappp	0.121
ABpraaa	0.051
ABarpaaa	0.1364
ABalppaaa	0.0827
ABpraap	0.0871
ABarpaap	0.0767
ABalppaap	0.1064
ABprapa	0.0538
ABarpapa	0.068
ABalppapa	0.0989
ABprapp	0.0513
ABarpapp	0.0842
ABalppapp	0.1091
ABprpaa	0.0841
ABarppaa	0.0861
ABalpppaa	0.1199
ABprpap	0.0991
ABarppap	0.0636
ABalpppap	0.0936
ABprppa	0.0549
ABarpppa	0.0826
ABalppppa	0.0951
ABprppp	0.0755
ABarpppp	0.0905
ABalppppp	0.0748
ABplaaaa	0.15
ABaraaaaa	0.1227
ABplaaap	0.1008
ABaraaaap	0.1488
ABplaapa	0.0853
ABaraaapa	0.0818
ABplaapp	0.0906
ABaraaapp	0.1004
ABplapaa	0.1112
ABaraapaa	0.0795
ABplapap	0.0729
ABaraapap	0.0804
ABplappa	0.072
ABaraappa	0.0822
ABplappp	0.0761
ABaraappp	0.1111
ABplpaaa	0.0892
ABarapaaa	0.1199
ABplpaap	0.1111
ABarapaap	0.1009
ABplpapa	0.0702
ABarapapa	0.0986
ABplpapp	0.0635
ABarapapp	0.0858
ABplppaa	0.11
ABarappaa	0.1029
ABplppap	0.0817
ABarappap	0.0798
ABplpppa	0.079
ABarapppa	0.1134
ABplpppp	0.0672
ABarapppp	0.0923
ABpraaaa	0.0952
ABarpaaaa	0.1994
ABpraaap	0.0888
ABarpaaap	0.2236
ABpraapa	0.0658
ABarpaapa	0.0868
ABpraapp	0.0634
ABarpaapp	0.101
ABprapaa	0.096
ABarpapaa	0.1478
ABprapap	0.0703
ABarpapap	0.1349
ABprappa	0.0593
ABarpappa	0.1979
ABprappp	0.0793
ABarpappp	0.1203
ABprpaaa	0.0817
ABarppaaa	0.0986
ABprpaap	0.0718
ABarppaap	0.0936
ABprpapa	0.1036
ABarppapa	0.076
ABprpapp	0.0919
ABarppapp	0.086
ABprppaa	0.0863
ABarpppaa	0.0944
ABprppap	0.0753
ABarpppap	0.1132
ABprpppa	0.096
ABarppppa	0.09
ABprpppp	0.1097
ABarppppp	0.1179
ABplaaaaa	0.1712
ABplaaaap	0.1348
ABplaaapa	0.1027
ABplaaapp	0.1025
ABplaapaa	0.1388
ABplaapap	0.0948
ABplaappa	0.1246
ABplaappp	0.0898
ABplapaaa	0.1154
ABplapaap	0.0993
ABplapapa	0.0988
ABplapapp	0.096
ABplappaa	0.0798
ABplappap	0.0521
ABplapppa	0.1512
ABplapppp	0.0833
ABplpaaaa	0.0778
ABplpaaap	0.1396
ABplpaapa	0.1361
ABplpaapp	0.0857
ABplpapaa	0.107
ABplpapap	0.101
ABplpappa	0.1232
ABplpappp	0.1387
ABplppaaa	0.1459
ABplppaap	0.1058
ABplppapa	0.0906
ABplppapp	0.081
ABplpppaa	0.1227
ABplpppap	0.1216
ABplppppa	0.1148
ABplppppp	0.1363
ABpraaaaa	0.136
ABpraaaap	0.1225
ABpraaapa	0.0946
ABpraaapp	0.0954
ABpraapaa	0.1034
ABpraapap	0.125
ABpraappa	0.1034
ABpraappp	0.0792
ABprapaaa	0.1554
ABprapaap	0.1648
ABprapapa	0.1185
ABprapapp	0.1124
ABprappaa	0.0807
ABprappap	0.0748
ABprapppa	0.109
ABprapppp	0.1073
ABprpaaaa	0.1241
ABprpaaap	0.1119
ABprpaapa	0.1453
ABprpaapp	0.0962
ABprpapaa	0.1156
ABprpapap	0.1113
ABprpappa	0.0802
ABprpappp	0.0985
ABprppaaa	0.115
ABprppaap	0.1145
ABprppapa	0.0745
ABprppapp	0.0729
ABprpppaa	0.1346
ABprpppap	0.1112
ABprppppa	0.1125
ABprppppp	0.182
MS	0.0465
MSa	0.0427
MSaa	0.0613
MSaaa	0.0637
MSaaaa	0.0546
MSp	0.0548
MSap	0.0544
MSaap	0.0717
MSaaap	0.068
MSpa	0.0699
MSapa	0.064
MSaapa	0.0826
MSpp	0.0915
MSapp	0.0625
MSaapp	0.0695
MSpaa	0.0671
MSapaa	0.0533
MSpap	0.0844
MSapap	0.0655
MSppa	0.0855
MSappa	0.0632
MSppp	0.0957
MSappp	0.0668
MSpaaa	0.0658
MSpaap	0.0852
MSpapa	0.083
MSpapp	0.1089
MSppaa	0.0875
MSppap	0.0473
MSpppa	0.085
MSpppp	0.0657
E	0.0705
Ea	0.0772
Eal	0.08
Eala	0.0881
Ep	0.0574
Ear	0.0746
Ealp	0.0783
Epl	0.0646
Eara	0.0784
Epr	0.0671
Earp	0.0772
Epla	0.0764
Eplp	0.061
Epra	0.0615
Eprp	0.0582
C	0.0507
Ca	0.0652
Caa	0.0805
Caaa	0.0967
Cp	0.0543
Cap	0.099
Caap	0.1022
Cpa	0.0706
Capa	0.093
Cpp	0.0886
Capp	0.0796
Cpaa	0.0908
Cpap	0.0805
Cppa	0.094
Cppp	0.0992
D	0.0494
Da	0.0677
Daa	0.0751
Dp	0.0704
Dap	0.0763
Dpa	0.0762
Dpp	0.0731
P4	0.0786
P3	0.0435

## Sheet: Surface Area
Cell Name	Variation Coefficient of Cell Surface Area
ABal	0.0202
ABala	0.0273
ABalaa	0.0367
ABalaaa	0.0383
ABalaaaa	0.0624
ABalaaaal	0.0893
ABar	0.0262
ABalp	0.0223
ABalap	0.0492
ABalaap	0.0592
ABalaaap	0.0606
ABalaaaar	0.1019
ABpl	0.0423
ABara	0.0423
ABalpa	0.0311
ABalapa	0.0537
ABalaapa	0.0783
ABalaaapa	0.1331
ABpr	0.0355
ABarp	0.0394
ABalpp	0.0476
ABalapp	0.0511
ABalaapp	0.0546
ABalaaapp	0.0923
ABpla	0.0596
ABaraa	0.0503
ABalpaa	0.0549
ABalapaa	0.0443
ABalaapaa	0.1445
ABplp	0.0367
ABarap	0.0456
ABalpap	0.0366
ABalapap	0.0757
ABalaapap	0.1883
ABpra	0.0373
ABarpa	0.0367
ABalppa	0.0668
ABalappa	0.0608
ABalaappa	0.121
ABprp	0.0518
ABarpp	0.0381
ABalppp	0.0414
ABalappp	0.0944
ABalaappp	0.0888
ABplaa	0.0676
ABaraaa	0.0486
ABalpaaa	0.0478
ABalapaaa	0.1094
ABplap	0.0464
ABaraap	0.0589
ABalpaap	0.0521
ABalapaap	0.0798
ABplpa	0.0339
ABarapa	0.0583
ABalpapa	0.0601
ABalapapa	0.098
ABplpp	0.0344
ABarapp	0.0701
ABalpapp	0.0572
ABalapapp	0.0946
ABpraa	0.0459
ABarpaa	0.0441
ABalppaa	0.0528
ABalappaa	0.1082
ABprap	0.0252
ABarpap	0.0426
ABalppap	0.0473
ABalappap	0.105
ABprpa	0.0708
ABarppa	0.0439
ABalpppa	0.0553
ABalapppa	0.1202
ABprpp	0.0544
ABarppp	0.0421
ABalpppp	0.0452
ABalapppp	0.1396
ABplaaa	0.0831
ABaraaaa	0.0798
ABalpaaaa	0.0922
ABplaap	0.0493
ABaraaap	0.0529
ABalpaaap	0.0765
ABplapa	0.0558
ABaraapa	0.0619
ABalpaapa	0.0521
ABplapp	0.0459
ABaraapp	0.0545
ABalpaapp	0.061
ABplpaa	0.0685
ABarapaa	0.0573
ABalpapaa	0.0899
ABplpap	0.0449
ABarapap	0.0705
ABalpapap	0.0731
ABplppa	0.0853
ABarappa	0.04
ABalpappa	0.0793
ABplppp	0.0454
ABarappp	0.0678
ABalpappp	0.0817
ABpraaa	0.0343
ABarpaaa	0.097
ABalppaaa	0.0583
ABpraap	0.0631
ABarpaap	0.0593
ABalppaap	0.0696
ABprapa	0.0365
ABarpapa	0.0546
ABalppapa	0.0682
ABprapp	0.0325
ABarpapp	0.0591
ABalppapp	0.0741
ABprpaa	0.0564
ABarppaa	0.0587
ABalpppaa	0.0859
ABprpap	0.0741
ABarppap	0.0427
ABalpppap	0.0679
ABprppa	0.038
ABarpppa	0.0583
ABalppppa	0.0686
ABprppp	0.0519
ABarpppp	0.0699
ABalppppp	0.0556
ABplaaaa	0.1021
ABaraaaaa	0.0844
ABplaaap	0.0785
ABaraaaap	0.0996
ABplaapa	0.0548
ABaraaapa	0.0621
ABplaapp	0.067
ABaraaapp	0.0678
ABplapaa	0.0812
ABaraapaa	0.0549
ABplapap	0.0553
ABaraapap	0.0531
ABplappa	0.0519
ABaraappa	0.0599
ABplappp	0.0572
ABaraappp	0.0717
ABplpaaa	0.0632
ABarapaaa	0.0807
ABplpaap	0.0753
ABarapaap	0.0742
ABplpapa	0.0496
ABarapapa	0.0672
ABplpapp	0.0434
ABarapapp	0.0583
ABplppaa	0.0751
ABarappaa	0.074
ABplppap	0.05
ABarappap	0.0564
ABplpppa	0.0557
ABarapppa	0.0803
ABplpppp	0.0445
ABarapppp	0.0661
ABpraaaa	0.0606
ABarpaaaa	0.1434
ABpraaap	0.0636
ABarpaaap	0.1601
ABpraapa	0.0462
ABarpaapa	0.0642
ABpraapp	0.0448
ABarpaapp	0.0791
ABprapaa	0.0624
ABarpapaa	0.0938
ABprapap	0.0465
ABarpapap	0.0954
ABprappa	0.0407
ABarpappa	0.1301
ABprappp	0.0571
ABarpappp	0.087
ABprpaaa	0.056
ABarppaaa	0.064
ABprpaap	0.0482
ABarppaap	0.0651
ABprpapa	0.0691
ABarppapa	0.0466
ABprpapp	0.0685
ABarppapp	0.0576
ABprppaa	0.0601
ABarpppaa	0.0674
ABprppap	0.0564
ABarpppap	0.0837
ABprpppa	0.0679
ABarppppa	0.0654
ABprpppp	0.0875
ABarppppp	0.0888
ABplaaaaa	0.1186
ABplaaaap	0.0949
ABplaaapa	0.0753
ABplaaapp	0.0737
ABplaapaa	0.0886
ABplaapap	0.0648
ABplaappa	0.088
ABplaappp	0.0624
ABplapaaa	0.0749
ABplapaap	0.0687
ABplapapa	0.069
ABplapapp	0.0665
ABplappaa	0.0535
ABplappap	0.0359
ABplapppa	0.1073
ABplapppp	0.0578
ABplpaaaa	0.0532
ABplpaaap	0.0922
ABplpaapa	0.0949
ABplpaapp	0.0617
ABplpapaa	0.0798
ABplpapap	0.0722
ABplpappa	0.0881
ABplpappp	0.0966
ABplppaaa	0.1046
ABplppaap	0.0749
ABplppapa	0.0627
ABplppapp	0.0585
ABplpppaa	0.0808
ABplpppap	0.0865
ABplppppa	0.0761
ABplppppp	0.0918
ABpraaaaa	0.095
ABpraaaap	0.085
ABpraaapa	0.0667
ABpraaapp	0.0651
ABpraapaa	0.0733
ABpraapap	0.0856
ABpraappa	0.0699
ABpraappp	0.0514
ABprapaaa	0.1146
ABprapaap	0.1145
ABprapapa	0.0848
ABprapapp	0.0754
ABprappaa	0.0485
ABprappap	0.0499
ABprapppa	0.0725
ABprapppp	0.0722
ABprpaaaa	0.0882
ABprpaaap	0.0724
ABprpaapa	0.0958
ABprpaapp	0.0598
ABprpapaa	0.0829
ABprpapap	0.0789
ABprpappa	0.0627
ABprpappp	0.0794
ABprppaaa	0.082
ABprppaap	0.0803
ABprppapa	0.0539
ABprppapp	0.0541
ABprpppaa	0.0875
ABprpppap	0.0748
ABprppppa	0.0766
ABprppppp	0.1271
MS	0.0392
MSa	0.0323
MSaa	0.0431
MSaaa	0.045
MSaaaa	0.0358
MSp	0.0416
MSap	0.0365
MSaap	0.0548
MSaaap	0.053
MSpa	0.0525
MSapa	0.053
MSaapa	0.0603
MSpp	0.0719
MSapp	0.0446
MSaapp	0.0433
MSpaa	0.0548
MSapaa	0.0351
MSpap	0.0571
MSapap	0.0476
MSppa	0.0599
MSappa	0.0417
MSppp	0.0713
MSappp	0.0405
MSpaaa	0.0467
MSpaap	0.0554
MSpapa	0.0631
MSpapp	0.0641
MSppaa	0.0561
MSppap	0.0331
MSpppa	0.0586
MSpppp	0.0484
E	0.0485
Ea	0.0533
Eal	0.052
Eala	0.0565
Ep	0.039
Ear	0.054
Ealp	0.0596
Epl	0.0459
Eara	0.0621
Epr	0.0492
Earp	0.0547
Epla	0.0487
Eplp	0.0438
Epra	0.0458
Eprp	0.0402
C	0.0361
Ca	0.0471
Caa	0.0621
Caaa	0.0699
Cp	0.0396
Cap	0.069
Caap	0.0712
Cpa	0.0482
Capa	0.0607
Cpp	0.0613
Capp	0.0563
Cpaa	0.0615
Cpap	0.0572
Cppa	0.0663
Cppp	0.0666
D	0.0367
Da	0.0438
Daa	0.0546
Dp	0.0527
Dap	0.051
Dpa	0.0566
Dpp	0.0568
P4	0.0534
P3	0.0269

## Sheet: Volume Ratio
Cell 1	Cell 2	Variation Coefficient of Volume Ratio Between Sister Cells
ABar	ABal	0.0407
ABalp	ABala	0.036
ABalap	ABalaa	0.0986
ABalaap	ABalaaa	0.0861
ABalaaap	ABalaaaa	0.1369
ABalaaaal	ABalaaaar	0.1646
ABpl	ABpr	0.0853
ABarp	ABara	0.1054
ABalpa	ABalpp	0.0569
ABalapp	ABalapa	0.0787
ABalaapp	ABalaapa	0.1319
ABalaaapa	ABalaaapp	0.1907
ABpla	ABplp	0.0489
ABaraa	ABarap	0.0265
ABalpap	ABalpaa	0.0854
ABalapap	ABalapaa	0.0842
ABalaapap	ABalaapaa	0.144
ABpra	ABprp	0.0485
ABarpp	ABarpa	0.0354
ABalppp	ABalppa	0.1152
ABalappp	ABalappa	0.1329
ABalaappp	ABalaappa	0.1294
ABplaa	ABplap	0.0339
ABaraap	ABaraaa	0.052
ABalpaap	ABalpaaa	0.0818
ABalapaap	ABalapaaa	0.1493
ABplpa	ABplpp	0.0477
ABarapa	ABarapp	0.0617
ABalpapp	ABalpapa	0.0794
ABalapapp	ABalapapa	0.1233
ABpraa	ABprap	0.0647
ABarpaa	ABarpap	0.0734
ABalppap	ABalppaa	0.0764
ABalappap	ABalappaa	0.0914
ABprpa	ABprpp	0.0509
ABarppp	ABarppa	0.0491
ABalpppp	ABalpppa	0.0503
ABalapppp	ABalapppa	0.1477
ABplaap	ABplaaa	0.0703
ABaraaap	ABaraaaa	0.1008
ABalpaaaa	ABalpaaap	0.1068
ABplapp	ABplapa	0.0462
ABaraapa	ABaraapp	0.0675
ABalpaapa	ABalpaapp	0.0991
ABplpap	ABplpaa	0.1255
ABarapap	ABarapaa	0.0504
ABalpapap	ABalpapaa	0.1393
ABplppp	ABplppa	0.1269
ABarappp	ABarappa	0.0975
ABalpappp	ABalpappa	0.1
ABpraap	ABpraaa	0.109
ABarpaap	ABarpaaa	0.1452
ABalppaap	ABalppaaa	0.1276
ABprapp	ABprapa	0.0546
ABarpapp	ABarpapa	0.0602
ABalppapp	ABalppapa	0.1193
ABprpap	ABprpaa	0.0592
ABarppap	ABarppaa	0.0496
ABalpppap	ABalpppaa	0.0842
ABprppp	ABprppa	0.0797
ABarpppp	ABarpppa	0.087
ABalppppp	ABalppppa	0.0757
ABplaaap	ABplaaaa	0.1021
ABaraaaaa	ABaraaaap	0.0918
ABplaapp	ABplaapa	0.0766
ABaraaapa	ABaraaapp	0.0861
ABplapap	ABplapaa	0.0705
ABaraapap	ABaraapaa	0.0645
ABplappa	ABplappp	0.0571
ABaraappp	ABaraappa	0.0726
ABplpaap	ABplpaaa	0.0605
ABarapaap	ABarapaaa	0.0927
ABplpapp	ABplpapa	0.0406
ABarapapp	ABarapapa	0.0857
ABplppap	ABplppaa	0.0579
ABarappap	ABarappaa	0.0832
ABplpppp	ABplpppa	0.0535
ABarapppp	ABarapppa	0.0732
ABpraaap	ABpraaaa	0.1416
ABarpaaaa	ABarpaaap	0.1443
ABpraapp	ABpraapa	0.0736
ABarpaapp	ABarpaapa	0.0774
ABprapap	ABprapaa	0.0674
ABarpapap	ABarpapaa	0.1103
ABprappa	ABprappp	0.0448
ABarpappp	ABarpappa	0.1201
ABprpaap	ABprpaaa	0.0587
ABarppaap	ABarppaaa	0.1067
ABprpapp	ABprpapa	0.078
ABarppapa	ABarppapp	0.0739
ABprppap	ABprppaa	0.0738
ABarpppap	ABarpppaa	0.1324
ABprpppp	ABprpppa	0.1353
ABarppppa	ABarppppp	0.084
ABplaaaap	ABplaaaaa	0.1136
ABplaaapp	ABplaaapa	0.0666
ABplaapap	ABplaapaa	0.0939
ABplaappp	ABplaappa	0.1053
ABplapaaa	ABplapaap	0.0579
ABplapapa	ABplapapp	0.0619
ABplappaa	ABplappap	0.0893
ABplapppp	ABplapppa	0.1988
ABplpaaaa	ABplpaaap	0.1157
ABplpaapp	ABplpaapa	0.0887
ABplpapap	ABplpapaa	0.0837
ABplpappa	ABplpappp	0.167
ABplppaap	ABplppaaa	0.1102
ABplppapa	ABplppapp	0.069
ABplpppaa	ABplpppap	0.0945
ABplppppa	ABplppppp	0.1106
ABpraaaap	ABpraaaaa	0.1315
ABpraaapp	ABpraaapa	0.0723
ABpraapap	ABpraapaa	0.0886
ABpraappp	ABpraappa	0.0809
ABprapaaa	ABprapaap	0.1097
ABprapapa	ABprapapp	0.0858
ABprappap	ABprappaa	0.0876
ABprapppa	ABprapppp	0.0943
ABprpaaaa	ABprpaaap	0.1283
ABprpaapp	ABprpaapa	0.1511
ABprpapap	ABprpapaa	0.0896
ABprpappa	ABprpappp	0.0618
ABprppaap	ABprppaaa	0.1645
ABprppapa	ABprppapp	0.0726
ABprpppaa	ABprpppap	0.1032
ABprppppa	ABprppppp	0.1316
MSp	MSa	0.0372
MSaa	MSap	0.0661
MSaaa	MSaap	0.0464
MSaaaa	MSaaap	0.0708
MSpa	MSpp	0.073
MSapa	MSapp	0.0615
MSaapa	MSaapp	0.0847
MSpap	MSpaa	0.0495
MSapap	MSapaa	0.0635
MSppa	MSppp	0.0634
MSappp	MSappa	0.074
MSpaaa	MSpaap	0.0814
MSpapa	MSpapp	0.0806
MSppap	MSppaa	0.0621
MSpppp	MSpppa	0.0654
Ea	Ep	0.0397
Eal	Ear	0.038
Eala	Ealp	0.0721
Epl	Epr	0.0453
Eara	Earp	0.0679
Eplp	Epla	0.0601
Eprp	Epra	0.0442
Cp	Ca	0.0382
Caa	Cap	0.0904
Caaa	Caap	0.0885
Cpa	Cpp	0.0862
Capa	Capp	0.032
Cpaa	Cpap	0.0691
Cppp	Cppa	0.0724
Dp	Da	0.083
Dap	Daa	0.0515
Dpp	Dpa	0.0451
MS	E	0.0728
C	P3	0.0625
D	P4	0.0926

## Sheet: Surface Area Ratio
Cell 1	Cell 2	Variation Coefficient of Surface Area Ratio Between Sister Cells
ABar	ABal	0.0289
ABalp	ABala	0.0342
ABalap	ABalaa	0.0698
ABalaaa	ABalaap	0.0566
ABalaaap	ABalaaaa	0.0865
ABalaaaal	ABalaaaar	0.1129
ABpl	ABpr	0.0667
ABarp	ABara	0.0666
ABalpa	ABalpp	0.0455
ABalapp	ABalapa	0.058
ABalaapp	ABalaapa	0.0871
ABalaaapa	ABalaaapp	0.1169
ABpla	ABplp	0.0428
ABaraa	ABarap	0.0195
ABalpap	ABalpaa	0.0632
ABalapap	ABalapaa	0.056
ABalaapap	ABalaapaa	0.0981
ABpra	ABprp	0.0353
ABarpp	ABarpa	0.0213
ABalppp	ABalppa	0.0702
ABalappp	ABalappa	0.0955
ABalaappp	ABalaappa	0.093
ABplaa	ABplap	0.0319
ABaraap	ABaraaa	0.0461
ABalpaap	ABalpaaa	0.0499
ABalapaap	ABalapaaa	0.096
ABplpa	ABplpp	0.0316
ABarapa	ABarapp	0.0502
ABalpapp	ABalpapa	0.0533
ABalapapp	ABalapapa	0.0914
ABpraa	ABprap	0.0444
ABarpaa	ABarpap	0.0511
ABalppap	ABalppaa	0.0485
ABalappap	ABalappaa	0.0601
ABprpa	ABprpp	0.0407
ABarppp	ABarppa	0.0413
ABalpppp	ABalpppa	0.0349
ABalapppp	ABalapppa	0.1036
ABplaap	ABplaaa	0.0606
ABaraaap	ABaraaaa	0.063
ABalpaaaa	ABalpaaap	0.0744
ABplapp	ABplapa	0.0405
ABaraapp	ABaraapa	0.044
ABalpaapa	ABalpaapp	0.0695
ABplpap	ABplpaa	0.0836
ABarapap	ABarapaa	0.0412
ABalpapap	ABalpapaa	0.0992
ABplppp	ABplppa	0.0898
ABarappp	ABarappa	0.0685
ABalpappp	ABalpappa	0.0674
ABpraap	ABpraaa	0.077
ABarpaap	ABarpaaa	0.0922
ABalppaap	ABalppaaa	0.0894
ABprapp	ABprapa	0.0355
ABarpapp	ABarpapa	0.048
ABalppapp	ABalppapa	0.0757
ABprpap	ABprpaa	0.043
ABarppap	ABarppaa	0.0345
ABalpppap	ABalpppaa	0.0625
ABprppp	ABprppa	0.0497
ABarpppp	ABarpppa	0.075
ABalppppp	ABalppppa	0.0546
ABplaaap	ABplaaaa	0.064
ABaraaaaa	ABaraaaap	0.0663
ABplaapp	ABplaapa	0.0536
ABaraaapa	ABaraaapp	0.0556
ABplapap	ABplapaa	0.0466
ABaraapap	ABaraapaa	0.0492
ABplappa	ABplappp	0.043
ABaraappp	ABaraappa	0.0512
ABplpaap	ABplpaaa	0.0452
ABarapaap	ABarapaaa	0.0628
ABplpapp	ABplpapa	0.0287
ABarapapp	ABarapapa	0.0616
ABplppap	ABplppaa	0.0367
ABarappap	ABarappaa	0.053
ABplpppp	ABplpppa	0.0401
ABarapppp	ABarapppa	0.0524
ABpraaap	ABpraaaa	0.0941
ABarpaaaa	ABarpaaap	0.1071
ABpraapp	ABpraapa	0.0416
ABarpaapp	ABarpaapa	0.0618
ABprapap	ABprapaa	0.0381
ABarpapap	ABarpapaa	0.0723
ABprappa	ABprappp	0.0328
ABarpappp	ABarpappa	0.0758
ABprpaap	ABprpaaa	0.0425
ABarppaap	ABarppaaa	0.0789
ABprpapp	ABprpapa	0.0542
ABarppapa	ABarppapp	0.0474
ABprppap	ABprppaa	0.0605
ABarpppap	ABarpppaa	0.0921
ABprpppp	ABprpppa	0.1068
ABarppppa	ABarppppp	0.0651
ABplaaaap	ABplaaaaa	0.0772
ABplaaapp	ABplaaapa	0.0517
ABplaapap	ABplaapaa	0.0588
ABplaappp	ABplaappa	0.0704
ABplapaaa	ABplapaap	0.0366
ABplapapa	ABplapapp	0.0366
ABplappaa	ABplappap	0.055
ABplapppa	ABplapppp	0.1214
ABplpaaaa	ABplpaaap	0.0724
ABplpaapp	ABplpaapa	0.0589
ABplpapap	ABplpapaa	0.0542
ABplpappa	ABplpappp	0.1154
ABplppaap	ABplppaaa	0.0758
ABplppapa	ABplppapp	0.057
ABplpppaa	ABplpppap	0.0605
ABplppppa	ABplppppp	0.0854
ABpraaaap	ABpraaaaa	0.0889
ABpraaapp	ABpraaapa	0.0536
ABpraapap	ABpraapaa	0.0613
ABpraappp	ABpraappa	0.0546
ABprapaaa	ABprapaap	0.076
ABprapapa	ABprapapp	0.0611
ABprappaa	ABprappap	0.0556
ABprapppa	ABprapppp	0.0668
ABprpaaaa	ABprpaaap	0.0912
ABprpaapp	ABprpaapa	0.1013
ABprpapap	ABprpapaa	0.0651
ABprpappa	ABprpappp	0.0538
ABprppaap	ABprppaaa	0.1165
ABprppapa	ABprppapp	0.0539
ABprpppaa	ABprpppap	0.0668
ABprppppa	ABprppppp	0.0923
MSp	MSa	0.0373
MSaa	MSap	0.0458
MSaaa	MSaap	0.0296
MSaaaa	MSaaap	0.0485
MSpa	MSpp	0.0593
MSapa	MSapp	0.0455
MSaapa	MSaapp	0.0564
MSpap	MSpaa	0.0389
MSapap	MSapaa	0.0448
MSppa	MSppp	0.0485
MSappp	MSappa	0.0449
MSpaaa	MSpaap	0.053
MSpapa	MSpapp	0.0563
MSppap	MSppaa	0.0359
MSpppp	MSpppa	0.0443
Ea	Ep	0.0283
Eal	Ear	0.035
Eala	Ealp	0.0588
Epl	Epr	0.0372
Eara	Earp	0.0542
Epla	Eplp	0.038
Epra	Eprp	0.0318
Cp	Ca	0.0329
Caa	Cap	0.0692
Caaa	Caap	0.0633
Cpa	Cpp	0.0643
Capa	Capp	0.0221
Cpaa	Cpap	0.0524
Cppp	Cppa	0.0503
Dp	Da	0.0578
Dap	Daa	0.0403
Dpp	Dpa	0.0356
MS	E	0.0547
C	P3	0.042
D	P4	0.0649
