# Supplementary material for: Establishment of a morphological atlas of the Caenorhabditis elegans embryo using deep-learning-based 4D segmentation
Source: Nat Commun. 2020 Dec 7;11:6254. doi: 10.1038/s41467-020-19863-x (PMC7721714; doi:10.1038/s41467-020-19863-x)
Supplement: Supplementary file 14 — Source Data [file 41467_2020_19863_MOESM14_ESM.zip › Source Data/Supplementary Table 4.xls]

## Sheet: Table S4
Cell Volume Before Normalization (μm3)
Cell Name	Average	Sample 04	Sample 05	Sample 06	Sample 07	Sample 08	Sample 09	Sample 10	Sample 11	Sample 12	Sample 13	Sample 14	Sample 15	Sample 16	Sample 17	Sample 18	Sample 19	Sample 20
ABal	2931.14	2579.31	3091.79	2700.53	2813.1	2805.68	2894.77	3043.76	2819.4	3092.58	3005.71	3146.72	2958.92	3175.44	2875.71	2909.07	2947.02	2955.06
ABala	1301.25	1151.39	1364.95	1180.33	1230.5	1266	1326.19	1336.89	1220.29	1371.53	1321.29	1350.33	1312.83	1417.62	1326.68	1339.31	1303.11	1291.84
ABalaa	608.351	534.53	651.27	525.87	579.05	532.79	650.47	602.34	578.59	589.24	622.57	600.28	643.97	686.27	672.57	612.42	628.21	632.96
ABalaaa	295.028	280.86	323.06	265.44	265.27	256.38	311.44	291.02	267.24	293.54	320.7	277.04	291.2	347.32	303.02	300.68	322.44	299.44
ABalaaaa	118.807	117.08	130.43	118.63	113.95	100.86	129.95	122.91	100.5	110.2	128.58	112.32	126.96	143.02	100.73	121.66	132.88	108.09
ABalaaaal	49.7562	53.03	58.86	51.54	43.99	45.41	59.75	52.21	40.82	53.1	51.13	43.36	42.62	53.75	57.74	47.37	47.45	42.01
ABar	3160.66	2660.56	3159.9	2907.23	3235.02	2863.55	3313.48	3335.77	2992.22	3173.15	3341.16	3213.73	3192.35	3588.67	3068.51	3217.61	3200.64	3293.83
ABalp	1536.24	1344.84	1611.29	1387.36	1494	1465.08	1498.71	1607.17	1530.84	1572.3	1621.61	1672.3	1564.2	1661.05	1451.03	1510.25	1548.58	1573.4
ABalap	676.661	609.65	721.11	634.23	607.77	705.6	656	729.04	630.23	770.57	658.05	730.55	640.41	740.87	624.23	720.57	664.38	651.92
ABalaap	298.783	256.37	314.72	258.71	298.5	252.18	306.8	282.67	307.93	278.36	304.59	309.53	331.37	327.94	344.29	291.22	290.19	323.68
ABalaaap	163.916	156.73	175.97	151.38	138.77	149.63	154.42	160.14	141.68	170.02	163.08	164.5	161.4	189.19	202.88	155.87	186.89	161.9
ABalaaaar	48.0985	51.41	58.77	38	40.32	39.76	44.71	50.51	37.72	41.21	59.55	50	43.76	63.53	46.31	54.41	53.88	45.01
ABpl	3158.68	3144.97	3328.28	3002.04	3060.27	2916.67	3031.19	3487.71	2877.49	3427.06	3286.71	3508.38	3090.76	3163.96	3042.62	3028.67	3243.62	3009.76
ABara	1480.48	1310.26	1439.66	1320.86	1528.4	1238.06	1672.79	1456.29	1458.97	1377.03	1658.42	1515.01	1582.44	1665.18	1420.21	1556.66	1375.17	1607.31
ABalpa	786.342	715.87	789.6	722.82	751.31	758.01	741.02	844.15	768.75	826.89	839.61	868.99	804.56	849.96	723.96	754.97	795.52	809.67
ABalapa	326.786	297.24	362.59	303.38	288.16	341.18	317.19	361.44	287.18	369.34	305.8	353.17	299.39	354.52	328.63	335.9	327.05	319.15
ABalaapa	128.32	126.76	137.62	115.64	120.18	109.69	127.84	129.07	126.59	136.34	124.38	127.57	135.35	142.08	170.31	99.34	114.11	136.63
ABalaaapa	70.7037	68.24	92.13	62.92	57.96	62.26	66.81	79.18	54.53	74.3	62.2	65.19	59.05	73.19	112.18	63.89	77.83	68.92
ABpr	2855.48	2547.86	2648.47	2551.96	2853.13	2431.74	2843.67	2917.52	2813.18	2887.66	3238.51	2944.93	3122.97	3201.05	2869.17	2915.73	2760.71	3024.79
ABarp	1639.26	1345.33	1697.5	1546.01	1638.39	1598.55	1620.23	1854.98	1543.56	1760.75	1610.82	1653.15	1538.59	1860.14	1572.94	1600.56	1798.53	1634.11
ABalpp	726.236	665.69	835.88	701.97	663.9	733.27	693.92	795.8	677.78	784.94	692.55	826	699.55	755.93	669.77	680.59	753.54	702.19
ABalapp	346.934	319.9	359.22	343.44	315.19	352.69	320.94	359.25	352.28	386.2	350.27	379.56	349.81	382.28	286.76	381.42	326.6	325.16
ABalaapp	159.244	136.23	181.83	148.53	162.38	137.92	155.72	160.42	144.7	152.91	147.96	176.92	167.71	166.49	167.45	165.09	175.72	157.72
ABalaaapp	66.5296	78.59	67.64	62.82	53.9	61.54	58.91	69.88	58.74	70.52	66.77	69.34	69.47	76.78	66.16	58.07	78.88	60.86
ABpla	1816.73	1803.9	1958.25	1744.44	1728.19	1693.55	1716.55	2133.07	1653.33	2043.9	1847.27	2012.8	1711.77	1736.17	1688.81	1717.33	1946.57	1723.99
ABaraa	748.084	659.72	718.8	661.5	769.39	613.57	853.82	733.99	751.36	695.86	851.28	748.12	801.91	856.54	702.1	808.12	693.96	807.92
ABalpaa	342.798	295.32	357.55	320.56	295.47	343.58	318.75	382.29	322.29	386.86	368.65	405.02	338.77	367	328.26	307.58	340.22	351.62
ABalapaa	142.256	127.02	145.34	132.21	129.34	137.03	142.46	168.37	126.37	162.01	132.63	157.79	136.8	155.77	126.12	151.61	145.58	142.78
ABalaapaa	48.2673	48.1	65.13	41.15	42.44	36.29	48.7	44.66	50.71	50.78	43.7	47.94	45.45	51.48	76.82	34.7	41.7	50
ABplp	1326.92	1351.85	1396.75	1277.32	1295.45	1268.65	1274.24	1429.11	1188.91	1378.36	1388.85	1448.46	1342.99	1376.18	1295.65	1261.11	1326.72	1223.4
ABarap	712.428	646.64	700.79	638.87	735.85	595.52	816.8	685.63	715.14	659.29	788.3	744.19	756.62	798.82	683.15	721.79	645.11	782.75
ABalpap	398.077	372.61	409.48	361.62	408.73	367.05	369.22	414.55	398.71	390.71	406.32	424.61	422.5	438.09	361.53	407.73	401.1	408.74
ABalapap	164.31	148.21	178.43	164.27	134.74	181.22	152.99	185.25	141.27	187.42	144.02	184.22	144	170.79	177.11	166.73	170.01	158.09
ABalaapap	50.7083	49.74	53.43	40.98	41.64	51.3	55.78	48.98	48.34	45.98	40.87	47.07	54.41	52.98	100.16	39.87	40.23	47.37
ABpra	1520.89	1399.69	1381.32	1318.82	1539.24	1325.53	1563.22	1561.77	1481.27	1533.42	1779.42	1577.52	1621.79	1671.18	1521.51	1558.22	1459.67	1575.47
ABarpa	759.21	614.52	792.94	714.86	751.79	729.44	730.81	871.93	714.06	810.2	727.27	772.61	752.15	855.76	742.02	738.94	829.95	760.94
ABalppa	304.629	286.51	355.6	311.35	252.89	317.43	288.53	346.62	303	349.45	282.46	360	254.07	296.69	282.99	272.85	300.33	310.76
ABalappa	133.179	121.78	143.86	145.89	112.88	114.06	125.11	143.24	133.84	157.63	126.85	145.14	135.42	144.04	133.85	139.45	115.57	123.5
ABalaappa	50.0267	43.53	52.99	47.57	49.9	44.73	48.11	50.2	42.52	48.74	46.74	52.28	43.94	49.14	80.81	43.27	56.67	47.98
ABprp	1326.63	1165.79	1230	1188.77	1332.67	1068.25	1359.07	1313.99	1397.28	1252.93	1502.7	1308.23	1469.99	1541.72	1351.33	1382.74	1222.74	1482.36
ABarpp	842.558	715.84	909.96	803.03	818.78	819.41	840.6	941.81	784.46	903.04	846.27	869.08	755.57	962.84	790.01	809.32	917.14	839.53
ABalppp	403.852	369.51	455.47	372.31	404.05	390.7	388.44	404.34	369.39	414.43	399.35	440.42	431.45	446.07	372.14	400.95	418.48	381.43
ABalappp	199.009	187.5	217.75	188.96	190.78	217.63	184.69	205.28	194.08	235.77	205.58	226.81	201.17	207.64	123.09	219.63	189.15	183.26
ABalaappp	82.8913	85.97	98.85	82.25	78.91	66.65	79.75	84.49	67.66	87.5	67.8	98.95	90.06	77.09	93.01	79.42	89.4	78.5
ABplaa	926.416	946.33	1036.71	912.58	844.06	847.43	854.31	1094.31	843.56	1045.63	947.54	1042.23	867	869.17	854.47	851.87	993.3	883.77
ABaraaa	329.455	305.55	328.32	296.86	332.06	263.1	377.03	317.75	307.2	316.53	374.72	332.24	340.24	398.11	304.27	352.75	309.66	349.78
ABalpaaa	105.007	81.08	101.29	96.11	96.63	105.37	103.96	106.03	102.11	113.34	123.91	110.92	114.03	110.71	102.89	99.13	110.1	108.34
ABalapaaa	60.111	62.97	66.66	58.29	51.05	67.61	51.62	75.87	50.41	70.19	54.38	79.91	49.49	66.65	46.81	57.97	58.6	52.23
ABplap	857.484	830.37	918.13	814.82	828.53	813.39	819.17	1016.43	776.82	942.65	857.72	955.22	805.51	837.26	803.46	832.29	907.22	808.04
ABaraap	393.912	341.74	367.34	343.88	420.17	323.25	448.71	396.79	405.06	344.82	442.66	393.46	426.47	449.11	377.95	431	359.54	429.9
ABalpaap	227.399	195.15	256.13	207.47	199.7	218.78	212.65	260.2	208.4	250.29	232.63	260.57	219.58	244.69	219.83	207.79	236.86	237.66
ABalapaap	73.4463	60.08	73.79	76.78	63.2	79.17	70.95	85.08	59.28	83.28	67.46	73.98	71.88	75.14	79.06	79.78	75.32	72.84
ABplpa	697.661	690.46	706.34	659.47	678.01	633.31	651.01	744.21	632.06	694.9	745.17	781.86	732.44	746.09	734.8	679	679.72	660.51
ABarapa	348.716	320.88	348.99	308.97	359.73	281.04	430.76	340.57	325.22	320.05	413	363.22	360.98	402.34	323.2	347.29	325.24	362.62
ABalpapa	150.973	141.24	140.22	133.05	159.02	134.21	141.1	151.69	155.46	150.4	153.21	159.31	183.11	163.81	123.86	160.95	159.32	155.19
ABalapapa	56.669	50.42	67.61	62.35	46.51	55.1	51.61	67.8	45.74	73.23	51.67	59.96	55.02	64.77	47.04	53.05	58.94	52.36
ABplpp	593.697	618.97	630.65	581.1	581.99	571.27	581.52	628.58	536.56	617.88	619.44	650.49	603.33	599.63	553.91	565.59	581.78	551.23
ABarapp	331.688	306.54	324.38	296.41	342.8	267.72	367.25	311.38	318.56	303.02	358.13	332.76	381.54	366.88	332.31	349.07	294.92	385.53
ABalpapp	229.275	202.16	233.2	206.24	240.48	192.63	221.35	227.28	256.44	204.79	243.47	229.09	261.77	272.55	215.12	242.25	202.9	246.23
ABalapapp	99.3269	107.96	102.55	99.2	78.87	113.92	94.97	99.13	82.81	119.59	91.24	117.23	92.1	100.56	98.33	106.16	90.45	87.96
ABpraa	768.703	713.13	701.51	656.31	823.19	634.55	810.41	769.36	759.23	753.24	906.9	743.28	845.99	830.93	772.92	802.61	726.3	824.62
ABarpaa	404.025	322.02	425.16	379.45	391.25	365.1	373.07	467.47	378.08	449.39	397.14	425.02	385.92	475.88	382.32	388.66	458.8	412.57
ABalppaa	97.5722	97.51	109.08	100.65	82.26	96.67	97.15	103.3	91.05	98.58	98.01	114.12	83.18	101.4	91.02	92.46	98.44	101.41
ABalappaa	40.7317	44.31	44.6	47.75	31.32	35.02	41.63	48.04	31.56	47.3	37.61	48.77	34.63	45.11	43.33	39.93	38.55	31.88
ABprap	707.112	666.5	677.79	637.65	661.05	632.71	726.78	741.81	648.82	730.42	813.86	743.58	718.08	809.2	693.3	717.89	691.64	716.05
ABarpap	350.512	290.47	350.41	341.75	352.03	358.23	346.89	387.69	342.55	349.72	324.59	338.93	367.53	386.59	355.99	352.79	356.58	349.13
ABalppap	177.47	147.68	197.92	174.27	155.72	172.29	166.9	200.97	190.58	188.15	177.34	194.7	163.93	179.17	186	166.54	176.27	177.17
ABalappap	70.4998	66.68	85.38	87.3	55.51	57.97	60.36	76.46	53.02	84.87	61.08	79.69	67.16	74.79	75.03	73.98	72.6	64.76
ABprpa	679.36	581.92	621.03	591.72	689.57	520.47	692.45	656.19	754.07	639.72	776.71	660.2	779.89	786.89	714.55	737.48	600.63	757.56
ABarppa	397.808	343.05	427.8	392.71	393.19	387.63	384.79	458.16	358.58	434.44	375.21	418.47	363.04	445.74	367.27	385.77	422.19	403.86
ABalpppa	167.294	159.99	190.33	150.04	171.11	153.74	158.54	160.1	151.64	180.56	164.92	180.92	174.55	188.1	151.42	167.26	185.27	153.29
ABalapppa	88.2922	80.12	99.51	97.7	75.93	98.48	71.74	100.71	86.73	110.08	84.16	106.37	80.45	83.62	50.59	87.7	108.11	76.08
ABprpp	615.421	548.21	589.72	557.62	609.77	497.69	630.71	622.93	610.98	574.09	722.01	597.95	679.07	756.54	596.09	633.94	561.24	685.94
ABarppp	421.464	373	444.3	407.86	392.61	409.49	413.77	456.81	403.01	447.85	453.79	432.42	365.44	486.6	399.66	399.53	456.63	422.9
ABalpppp	229.45	199.83	254.25	217.42	235.7	208.7	228.48	220.08	218.23	226.73	230.55	253.8	249.82	258.7	206.77	231.28	231.78	226.55
ABalapppp	96.7002	99.2	120.35	73.97	91.59	95.11	94.79	87.88	90.57	131.77	100.3	133.93	89.1	100.88	56.91	103.65	87.53	87.02
ABplaaa	379.941	382.92	465.97	380.15	329.72	341.64	351.13	470.02	320.03	422.67	408.96	445.94	337.88	357.25	336.77	342.39	402.9	361.17
ABaraaaa	106.825	107.47	117.8	105.98	106.48	78.03	123.23	102.73	96.39	109.25	116.51	104.3	106.58	140.3	79.97	115.36	93.66	113.71
ABalpaaaa	52.7632	35.2	48.91	47.71	50.33	51.33	59.51	45.1	55.17	49.89	60.37	50.57	65.61	69.54	53.82	51.01	53.81	49.79
ABplaap	516.092	538.95	545.85	514.7	480.07	466.65	475.19	564.96	493.64	576.13	525.79	563.22	501.36	489.04	490.74	475.31	549.5	509.06
ABaraaap	201.489	197.36	198.57	180.84	201.55	170.9	225.17	196.9	176.27	197.91	232.97	207.8	199.77	243.27	189.9	196.43	204.94	206.76
ABalpaaap	51.5602	38.4	47.21	50.22	53.36	57.02	54.55	46.81	58.96	52.37	53.7	50.94	50.25	60.38	49.73	52.96	47.03	51.59
ABplapa	412.293	408.93	438.34	403.53	392.58	391.37	384.62	482.08	379.79	463.8	431.17	470.06	387.33	406.44	374.61	383.32	420.94	384.49
ABaraapa	183.644	153.61	176.1	156.48	198.19	144.64	220.86	187.71	176.76	165.4	210.19	172.43	203.78	215.97	192.68	193.94	162.75	194.9
ABalpaapa	141.5	122.34	150.29	130.71	122.98	128.16	140.12	169.34	138.28	137.45	156.89	162.13	141.46	163.84	139.1	126.25	139.58	139.43
ABplapp	421.331	425.4	449.32	402.91	412.2	396.01	417.73	481.08	380.67	446.81	411.9	455	382.14	405.12	398.01	431.5	452.35	405.41
ABaraapp	178.906	155.47	172.84	165.92	183.75	153.71	207.49	181.4	184.17	153	195.81	181.48	183.99	208.6	160.21	192.26	163.57	199.27
ABalpaapp	76.7567	62.36	84.4	61.07	73.53	75.14	73.29	77.08	81.97	79.62	85.9	83.38	85.34	84.26	66.47	72.43	70.87	89.09
ABplpaa	319.66	365.94	349.7	317.49	266.62	305.18	278.52	331.22	277.19	340.93	335.29	381.63	315.65	327.89	318.5	288.67	327.57	294.04
ABarapaa	136.163	125.48	148.41	128.64	140.52	114.75	165.18	129.77	131.74	129.91	148.12	140.29	141.03	153.83	121.68	133.96	123.8	137.45
ABalpapaa	58.0165	53.92	56.69	50.08	59.67	50.99	46.18	61.06	61.88	60.77	62.33	63.01	77.14	67.58	50.96	58.91	54.8	50.09
ABplpap	344.547	315.99	329.79	313.95	372.71	294.73	335.2	374.17	336.48	321.07	364.68	366.85	368.6	387.35	360.5	351.01	333.96	329.5
ABarapap	195.862	179.29	190.25	174.26	212.37	151.43	242.65	191.45	176.14	184.68	223.08	207.32	209.89	232.14	184.12	196.03	180.69	197.59
ABalpapap	89.5236	83.68	79.89	85.42	94.95	74.49	87.09	85.62	94.26	78.8	87.87	90.4	96.09	106.78	78.17	103.59	87.74	106.47
ABplppa	253.379	281.56	280.36	267.31	230.88	269.93	234.24	267.8	239.12	262.14	243.68	307.31	252.44	212.58	233.65	220.09	254.48	232.35
ABarappa	146.691	136	146.27	139	143.03	132.91	152.35	144.14	138.87	144.29	157.26	162.94	155.19	151.44	133.28	152.96	135.66	167.06
ABalpappa	93.4143	78.35	91.11	77.68	94.41	75.74	97.47	97.7	98.05	77.95	101.57	89.51	115.41	112.51	89.76	110.35	80.7	101.55
ABplppp	314.52	318.02	328.76	300.28	327.65	279.34	320.67	327.52	280.61	319	359.41	314.14	338.89	334.78	299.42	319.47	285.62	287.82
ABarappp	168.585	157	173.46	157.77	170.97	128.92	199.23	154.49	159.39	158.95	167.59	173.12	165.83	221.55	166.66	170.88	151.27	191.24
ABalpappp	131.755	115.72	136.48	125.95	144.32	108.39	112.51	127.39	159.15	118.34	134.35	123.2	139.89	166.5	120.34	134.87	113.59	158.78
ABpraaa	305.235	261.45	313.77	297.97	306.9	269.05	286.87	328.59	277.91	328.16	355.03	304.94	313.41	324.11	300.98	289.66	325.45	306.75
ABarpaaa	108.202	68.61	121.17	121	103.67	91.98	95.17	115.83	96.07	132.86	119.77	110.8	92.05	132.56	99.76	98.22	116.02	128.7
ABalppaaa	38.8129	35.62	38.11	39.06	35.7	38.02	36.13	36.54	38.41	37.56	42.71	42.59	32.35	44.62	44.47	39.9	37.72	39.59
ABpraap	420.125	413.72	364.5	344.42	441.53	340.45	469.57	417.35	417.62	407.42	492.32	414.65	472.42	473.02	401.86	442.75	383.45	449.62
ABarpaap	270.328	238.89	279.53	249.77	257.63	259.44	243.21	324.31	267.25	299.85	252.22	289.01	263.97	309.18	242.27	262.19	305.51	252.18
ABalppaap	40.4492	36.56	50.1	39.49	32.08	32.42	42.62	43.89	36.72	39.38	48.37	44.33	41.23	42.57	44.08	34.68	39.15	40.5
ABprapa	340.678	326.62	350.16	317.11	304.91	302.62	346.07	376.49	296.79	367.94	373.78	383.49	333.13	356.64	321.47	349.43	356	330.51
ABarpapa	159.527	136.86	162.01	150.39	158.51	166.49	168.77	176.13	139.87	167.82	149.26	152.47	159.89	171.79	163.69	163.61	169.99	151.38
ABalppapa	69.3455	56.16	83.05	63.94	59.04	61.62	63.05	79.97	75.82	59.9	74.25	70.89	72.27	80.38	74.46	71.65	64.74	68.36
ABprapp	351.729	339.71	342.28	322.62	326.64	319.1	347.82	380.43	318.07	358.12	413.96	366.57	352.41	414.2	331.31	348.18	340.37	360.92
ABarpapp	178.792	158.42	184.64	197.33	166.31	185.75	176.29	204.56	164.89	181.02	161.22	174.45	178.12	199.03	175.68	168.09	183.9	173.72
ABalppapp	89.9547	73.2	98.31	80.17	79.11	81.23	90.7	90.59	101.95	83.32	96.23	86.02	88.82	100.45	86.24	84.4	86.13	123.85
ABprpaa	298.189	269.05	292.36	284.6	298.85	226.64	297.39	287.05	316.73	284.29	323.93	284.17	328.99	354.41	324.51	292.46	271.92	333.38
ABarppaa	168.205	148.89	188.9	179.69	160.34	164.56	162.1	198.39	154.11	191.5	159.64	177.67	148.41	180.65	152.08	152.87	172.83	164.92
ABalpppaa	54.2107	57.01	71.43	46.49	52.72	52.82	49.76	57.91	46.41	57.37	55.73	57	51.34	61.35	48.84	55.07	55.95	43.33
ABprpap	347.843	299.6	315.79	295.69	341.82	258.6	379.71	336.08	373.89	330.83	407.33	353.66	404.67	405.66	346.25	364.78	311.72	397.37
ABarppap	207.913	175.4	213.17	214	205.92	203.99	217.03	237.25	192.94	220.19	197.61	209.64	187.61	236.86	190.92	202.47	214.63	213.85
ABalpppap	84.2918	78.71	96.74	81.66	88.89	77.95	75.81	91.37	64.57	81.67	86.45	91.5	91.23	94.79	78.26	86.3	89.79	76.18
ABprppa	238.218	234.45	235.23	213.15	220.33	208.99	258.03	242.85	230.57	246.9	269.08	254.71	247.75	278.21	223.41	221.33	232.77	233.14
ABarpppa	186.467	171.51	201.24	191.87	169.37	186.53	189.95	193.36	176.02	195.81	193.29	194.73	160.01	198.68	163.23	168.01	220.27	192.92
ABalppppa	79.0893	77.17	91.83	84.29	69.81	71.1	81.74	78.3	70.66	87.18	80.75	86.95	83.61	82.3	61.75	78.4	79.44	77.57
ABprppp	324.874	294.78	324.89	314.16	300.74	262.99	308.53	343.89	319.56	302.79	368.17	310.32	359.86	393.17	302.5	338.8	314.67	367.34
ABarpppp	217.984	188.22	232.29	212.4	205.13	212.93	212.66	232.72	204.7	229.46	223.76	222.05	182.74	298.06	209.12	201.63	222.91	217.52
ABalppppp	127.189	112.29	138.91	124.05	125.24	122.79	122	133.34	117.15	123.4	126.73	148.27	132.43	136.01	109.87	126.67	141.72	119.51
ABplaaaa	155.689	142.6	196.7	162.65	132.64	123.27	123.26	206.4	134.3	177.09	165.16	200.44	154.23	146.73	138.3	135.73	156.52	153.55
ABaraaaaa	65.2119	67.26	68.35	63.4	62.16	44.53	75.58	64.05	58.18	68.73	75.91	64.9	70.03	78.44	50.84	71.95	54.67	70.94
ABplaaap	204.709	210.99	253.21	185.98	186.7	194.71	191.52	243.65	178.05	225.56	223.07	224.39	176.63	196.23	190	192.46	209.11	196.17
ABaraaaap	46.5081	41.64	53.08	49.96	50.04	32.36	54.81	44.38	41.95	47.44	46.97	40.94	46.12	59.11	33.4	57.83	43.27	47.88
ABplaapa	178.349	193.65	189.86	172.25	162.52	153.39	159.47	196.81	154.52	204.38	194.15	193.83	175.5	179.24	180.66	159.25	183.44	176.59
ABaraaapa	119.846	110.8	123.82	107.27	120.35	102.69	128.05	106.52	106.36	113.79	142.56	123.47	127.7	140.09	116.27	134.9	110.45	122.76
ABplaapp	306.743	316.39	322.2	319.77	292.81	294.82	295.3	337.4	293.92	356.49	287.38	330.77	298.34	263.74	281.97	286.73	323.62	299.85
ABaraaapp	66.9588	65.32	61.53	58.37	68.41	50.2	77.96	63.23	61.03	66.54	72.25	73.79	68.32	89.06	62.57	64.33	65.31	71.93
ABplapaa	156.587	151.47	162.63	173.25	142.55	164.94	150.44	185	138.82	183.87	161.87	182.16	136.22	151.32	143.21	133.89	145.75	150.09
ABaraapaa	83.1757	78.28	83.43	76.17	82.3	66.98	98.34	83.79	74.03	77.92	90.27	81.87	92.01	85.79	90.6	83.86	77.95	90.24
ABplapap	230.203	227.52	243.61	237.18	226.92	211.68	215.28	264.3	222.57	260.17	233.48	252.06	224.59	228.95	202.85	221.71	224.93	210.79
ABaraapap	102.898	91.34	99.5	93.31	107.5	86.72	118.17	110.92	103.31	86.97	118.65	96.3	108.87	115.51	104.09	107.82	92.23	108.8
ABplappa	244.588	243.86	262.56	231.31	228.46	222.81	241.87	289.63	230.94	263.93	232.42	264.15	219.9	245.26	222.88	249.33	272.87	233.08
ABaraappa	79.9705	68.62	79.65	76.42	79.99	68.29	89.47	79.89	87.61	68.97	84.77	82.18	78.1	88.85	72.3	87.11	73.2	94.37
ABplappp	149.619	153.77	171.25	138.93	153.81	138.56	147.97	164.9	129.45	157.62	145.71	158.84	147.75	141.52	145.54	151.32	154.56	137.81
ABaraappp	98.473	90.25	89.8	93.88	110.08	73.44	101.47	100.26	101.24	84.14	99.38	98.81	99.79	116.77	94.62	100.15	90.7	130.44
ABplpaaa	140.845	161.63	142.54	139.57	126.56	123.4	129.06	136.84	131.5	136.75	154.79	149.38	150.89	150.88	143.18	136.54	138.53	136.99
ABarapaaa	53.2179	43.3	56.2	50.15	60.07	45.19	63.9	51.95	55.05	47.99	51.12	51.25	63.65	65	49.21	50.49	42.96	57.23
ABplpaap	148.547	178.04	162.96	138.69	126.13	138.66	133.33	159.41	127.01	152.51	153.39	170.64	154.28	149.94	150.74	138.23	143.89	141.72
ABarapaap	82.6183	80.27	90.59	84.09	90.44	60.07	90.26	73.28	83.18	77.03	91.22	82.62	90.75	90.1	76.96	83.64	72.26	86.65
ABplpapa	132.653	116.37	130.45	117.07	146.8	109.77	129.22	140.13	134.87	126.74	146.66	139.08	146.84	148.29	138.1	138.76	119.42	127.36
ABarapapa	71.756	67.27	74.26	61.55	83.78	50.72	81.25	75.11	69.33	63.3	84.08	68.03	75.83	77.7	69.21	74.23	69.2	76.3
ABplpapp	196.343	178.98	186.7	175.65	212.29	161.9	192.79	201.26	195.74	179.58	213.68	196.33	209.2	225.14	211.44	203.83	196.21	197.34
ABarapapp	115.026	111.52	105.65	102.78	120.31	96.22	138.18	109.82	104.56	111.85	131.39	122.75	122.18	135.74	106.06	114.92	102.83	119.6
ABplppaa	104.199	116.66	106.32	109.73	98.24	106.58	101.75	106.98	101.39	102.17	106.63	117.86	114.88	90.98	98.55	96.2	93	96.26
ABarappaa	54.383	48.45	54.41	49.63	51.59	43.27	58.15	51.42	55.34	48.13	54.38	52.1	60.71	59.51	60.81	58.31	49.03	69.29
ABplppap	138.695	153.19	140.02	137.03	135.13	136.86	131.36	148.34	134.27	134.5	134.57	150.32	144.34	141.1	140.53	125.31	130.26	133.75
ABarappap	77.6322	76.62	82.68	69.27	85.9	65.45	85.62	76.74	70.56	68.74	84.11	74.33	83.33	83.99	76.02	81.86	70.71	82.93
ABplpppa	132.626	135	135.97	128.12	146.68	120.41	133.9	138.15	116.67	127.96	146.69	123.74	149.01	141.92	123.49	132.63	128.06	122.58
ABarapppa	71.4975	67.27	77.97	63.94	70.43	53.61	88.59	71.17	62.71	74.99	73.55	73.25	73.66	85.29	75.03	67.79	54.24	83.58
ABplpppp	161.316	158.39	170.41	150.62	174.81	134.46	164.56	161.5	146.87	166.99	184.51	165.78	166.66	185.67	151.98	160.47	146.81	151.66
ABarapppp	86.7822	81.77	86.6	79.74	92.02	64.06	103.04	82.61	86.5	85.81	82.33	88.89	85.02	102.11	89.84	91.4	76.23	97.95
ABpraaaa	119.961	112.4	130.49	125.27	107	102.24	129.14	112.66	96.87	124.18	132.15	128.7	131.87	137.92	130.97	109.65	111.97	114.54
ABarpaaaa	63.0331	40.81	69.05	82.83	60.76	59.65	47.99	67.28	49.98	89.04	62.11	72.82	50.7	64.64	53.78	55.09	74.98	70.44
ABpraaap	173.484	156.5	176.91	168.38	175.56	155.49	140.96	205.11	162.67	209.35	197.23	178.57	162.33	175.53	157.26	163.61	197.52	167.67
ABarpaaap	54.7694	34.62	76.35	69.62	45.19	46.98	55.67	61.87	42.71	67.23	47.7	59.75	48.92	60.97	40.35	43.55	53.01	78.28
ABpraapa	139.51	139.85	118.39	128.71	136.34	129.9	137.76	145.38	128.39	148.29	157.4	154.36	149.28	157.06	126.45	134.84	135.72	142.98
ABarpaapa	128.543	115.4	129.42	129.53	122.22	125.89	117.99	153.52	130.01	145.2	115.42	126.98	138.15	137.31	113.64	117.13	143.25	121.84
ABpraapp	264.61	264.32	247.62	226.13	271.87	217.35	297.23	279.83	249.04	282.52	286.93	255.42	289.35	274.8	259.95	271.34	255.24	269.87
ABarpaapp	141.417	136.91	142.75	131.42	133.31	135.24	136.68	178.54	152.45	152.18	126.19	167.29	134.66	149.44	113.25	136.58	150.3	125.77
ABprapaa	115.457	105.26	120.89	125.32	96.31	105.54	110.65	134.43	108.73	131.07	109.84	138.5	113.6	116.78	96.84	120.06	114.81	113.1
ABarpapaa	66.0948	68.59	73.93	68.84	61.71	68.85	66.74	78.25	49.92	75.7	53.06	65.55	66.79	60.23	62.62	61.38	83.35	54.49
ABprapap	198.234	193.79	205.89	196.06	173.27	177.13	181.72	221.22	171.72	229.07	217.83	220.05	196.14	213.41	181.95	193.27	201.84	195.95
ABarpapap	75.0392	65.34	87.7	83.97	73.09	84.27	71.68	82.36	64.94	86.49	56.24	75.89	66.44	73.24	65.12	79.89	79.64	75.55
ABprappa	202.319	195.87	191.38	183.86	185.03	190.16	189.03	221.71	182.94	212.45	236.25	212.19	201.13	241.29	198.26	197.8	205.57	195.86
ABarpappa	55.9832	57.55	66.41	78.1	48.34	55.47	47.1	72	46.42	63.93	39.73	54.77	51.96	53.77	48.28	49.74	61.6	52.38
ABprappp	129.087	130.25	126.22	124.77	112.03	126.32	123.75	137.71	112.59	144.88	153.62	126.07	122.95	152.99	125.29	130.46	122.72	121.08
ABarpappp	108.152	97.6	118.54	114.26	96.06	123.26	110.8	133.9	99.61	119.17	86.04	101.34	110.66	114.83	98.53	101.08	98.99	109.65
ABprpaaa	132.917	126.24	139.94	135.62	125.8	102.33	141.52	129.22	133.12	125.6	143.37	122.57	145.7	153.49	140.7	127.77	123.61	141.9
ABarppaaa	68.2178	59.56	74.54	74.39	69.23	71.49	62.54	82.3	62.61	71.67	64.05	69.62	66.26	67.88	58.38	67.13	73.19	62.65
ABprpaap	139.698	125.38	144.75	131.84	143.03	102.71	142.1	137.97	140.27	146.76	140.95	140.35	148.53	170.4	146.42	136.25	137.83	141.07
ABarppaap	95.0983	90.66	109.72	96.4	87.53	88.16	101.87	104.36	93.92	110.78	84.51	100.51	76.05	104.08	87.95	84.26	94.03	100.95
ABprpapa	137.434	124.29	125.32	114.69	124.59	111.19	158.72	138.99	143.27	136.21	147.9	139.81	168.28	160.38	126.07	145.81	117	156.82
ABarppapa	104.696	87.87	115.58	114.58	103.77	102.11	111.74	113.29	93.55	110.96	109.39	103.65	91.34	108.15	98.19	100.19	108.14	105.76
ABprpapp	187.568	158.06	175.94	168.46	185.28	135.44	205.05	183.25	200.38	182.3	218.24	186.57	208.86	226.43	192.75	176.16	181.09	210.35
ABarppapp	94.595	83.68	99.83	98.55	97.88	97.33	96.11	104.92	84.26	100.61	81.26	94.67	86.13	106.92	80.78	97.16	95.58	100.41
ABprppaa	96.0143	95.18	93.86	95.39	100.25	78.06	109.54	90.13	88.18	92.09	98.8	108.77	106.11	105.74	94.17	84.3	89.78	100.46
ABarpppaa	69.8585	59.75	71.49	69.76	62.47	73.22	71.29	69.23	68.14	69.05	68.04	75.39	61.95	82.38	56.44	78.93	78.41	70.7
ABprppap	139.509	127.88	138.44	125.76	124.08	119.49	153.67	145.28	140.89	144.55	143.4	154.96	164.62	160.58	127.86	127.02	137.29	136.92
ABarpppap	106.674	106.39	119.25	115.47	102.31	98.96	118.43	121.1	106.55	117.6	107.34	104.67	84.57	99.23	97.97	83.04	121.02	106.53
ABprpppa	134.307	124.64	139.34	139.62	124.39	98.1	123.41	123.85	135.42	125.02	135.25	142.72	145.57	161.03	140.11	150.04	137.08	136.68
ABarppppa	105.002	102.57	120.64	103.44	103.58	108.44	108.49	113.02	98.07	119.69	103.66	105.78	90.53	120.6	90.39	91.79	100.79	101.48
ABprpppp	168.225	152.92	166.52	155.29	170.48	144.24	159.45	188.42	158.25	148.44	207.56	144.3	182.12	210.96	164.7	157.35	144.85	207.56
ABarppppp	97.7308	91.06	105.04	101.41	88.43	97.13	105	133.05	86.18	101.76	91.96	98.81	79.82	108.51	87.31	88.91	109.6	86.93
ABplaaaaa	62.7382	61.17	88.9	63.79	56.51	55.51	54.74	81.16	54.54	66.09	67.62	80.85	60.81	57.78	44.31	56.41	56.54	59.9
ABplaaaap	85.356	76.69	104.59	96.11	67.97	67.62	77.21	113.35	75.17	94.09	86.87	100.33	83.34	82.23	81.45	74.97	83.74	86.13
ABplaaapa	63.6235	68.88	73.1	61.14	57.64	58.59	61.47	72.77	54.93	65.7	72.01	74.69	52.42	61.71	61.1	61.81	65.31	57.31
ABplaaapp	126.06	129.09	160.49	123.44	116.62	117.12	116.16	132.32	112.53	144.03	137.42	125.64	107.84	117.01	123.97	124.17	129.51	122.54
ABplaapaa	74.2632	94.63	84.63	69.97	68.51	67.34	63.57	86.57	56.89	81.4	73.53	78.47	69.22	82.16	74.94	64.37	73.03	70.72
ABplaapap	82.4359	92.47	92.64	75.82	78.63	72	85.37	81.02	69.53	94.86	92.29	84.19	82.59	78.84	82.92	72.34	80.86	83.14
ABplaappa	84.4312	95.35	102.74	91	79.57	70.63	79.02	88.04	82.69	101.42	78.5	91.14	75.93	73.84	79.04	82.17	78.35	82.02
ABplaappp	188.529	207.89	180.72	185.95	188.57	180.34	191.39	198.16	183.88	202.88	188.87	188.57	196.99	168.08	164.54	176.59	210.96	181.5
ABplapaaa	78.7044	77.81	86.18	84.77	74.2	81.87	77.89	88.98	68.58	93.57	75.48	94.18	72.5	75.37	66.5	66.2	77.14	74.13
ABplapaap	67.8098	69.78	75.83	72.66	62.65	59.92	66.11	79.13	60.78	79.41	70.29	77.03	61.93	63.75	59.5	62.4	66.67	63.67
ABplapapa	115.639	119.35	134.23	113.92	112.04	107.33	111.78	142.35	101.17	129.29	111.01	130.25	110.89	110.04	102.17	112.24	111.15	104.28
ABplapapp	99.0314	103.54	117	103.66	96.67	84.97	94.7	105.45	92.24	111.24	103.6	107.37	99.83	102.59	88.2	92.99	92.54	84.37
ABplappaa	114.474	120.41	122.09	106.96	106.47	106.02	114.83	133.49	99.54	125.87	113.05	116.15	109.42	121.7	96.55	122.68	121.71	107.67
ABplappap	109.656	98.53	107.52	99.55	107.18	91.74	113.59	124.57	109.18	109.61	108.6	120.8	104.77	108.05	107.7	122.11	114.08	117.28
ABplapppa	65.8039	70.3	88.46	60.62	75.05	55.78	65.42	62.61	60.44	62.03	76.7	67.03	65.87	61.42	67.56	68.99	63.53	44.03
ABplapppp	66.3081	63.02	60.84	58.69	72.58	53.86	69.76	65.11	70.03	63.75	61.92	62.45	75.35	75.25	67.88	68.51	64.49	73.1
ABplpaaaa	72.6015	70.84	81.57	70.68	70.35	62.21	65.99	66.62	73.06	67.45	82.3	76.17	76.83	78.45	73.65	77.49	67.06	71.95
ABplpaaap	59.1172	67.5	52.22	49.81	52.92	46.05	57.8	50.06	67.29	51.03	75.05	58.93	61.8	66.79	69.53	60.77	61.62	54.66
ABplpaapa	59.0342	64.15	64.58	63.55	49.83	51.44	48.14	65.12	46.65	63.18	56.57	65.47	69.2	60.14	69.22	56.06	53.17	54.66
ABplpaapp	74.3493	79.84	85.19	69.53	64.44	62.93	66.1	79.34	68.19	73.96	81.45	80.02	78.03	82.19	76.86	68.08	72.6	74.33
ABplpapaa	56.8838	47.15	55.4	45.72	68.36	45.22	54.67	57.31	61.74	53.41	69.73	54.56	63.25	57.85	58.45	62.3	52.23	60.61
ABplpapap	72.4116	62.17	69.38	63.97	81.95	55.74	69.99	77.7	72.65	63.31	78.21	75.54	78.64	89.43	79.06	80.81	63.24	70.46
ABplpappa	116.317	107.13	84.06	100.02	127.48	95.36	122.43	116.59	119.92	101.58	136.91	111.07	138.51	137.37	130.12	125.45	107.06	116.79
ABplpappp	72.8812	61.07	90.3	68.94	83.72	49.83	67.83	68.55	79.62	69.3	84.42	58.39	64.22	86.22	71.26	83.54	70.29	82.99
ABplppaaa	42.1676	45.87	39.62	39.94	51.74	41.31	37.36	40.01	44.98	36.62	47.16	38.38	52.84	38.01	41.09	43.6	33.53	41.84
ABplppaap	52.5635	56.62	54.45	46.6	49.54	45.82	51.84	46.84	55.55	48.73	57.9	54.88	62.88	53.84	59.19	49.26	47.85	49.78
ABplppapa	70.7318	74.65	68.06	63.85	74.3	62.61	65.58	71.41	67.6	58.5	77.45	80.25	80.81	77.32	67.6	71.86	66.53	72.45
ABplppapp	61.6056	58.2	63.73	52.87	63.76	56.32	58.42	63.43	60.1	54.13	64.28	65.4	70.06	73.92	65.01	54.12	58.54	64.65
ABplpppaa	59.903	69.57	63.99	58.24	64.55	50.76	59.34	53.14	52.58	53.38	70.02	56.53	66.9	65.32	65.41	57.6	54.35	53.79
ABplpppap	55.3789	56.9	62.25	47.6	65.99	43.4	55.13	50.64	47.96	54.98	66.67	44.79	60.76	65.87	52.58	56.78	51.85	57.22
ABplppppa	83.0784	81.33	90.6	72.53	98.13	62.64	91.87	73.07	83.45	76.81	87.44	75.54	94.79	100.24	80.93	84.57	73.49	84.33
ABplppppp	67.9073	64.16	61.17	60.31	83.73	56.18	61.55	63.65	63.37	65.01	93.17	65.63	70.38	85.64	63.98	75.32	55.73	66.44
ABpraaaaa	38.5647	28.91	41.71	42.77	33.39	27.74	40.92	39.38	32.97	45.62	44.68	38.94	44.91	46.42	40.63	38.79	38.04	30.78
ABpraaaap	65.8505	62.47	69.49	71.91	54.82	59.48	59.62	59.53	49.14	70.5	74.83	75.18	74.53	77.67	72.52	59.27	62.84	64.58
ABpraaapa	58.684	48.93	58.75	66.45	59.43	54.44	52.33	62.82	52.11	66.17	60.63	57.89	61.8	59.48	52.15	55.53	68.35	59.31
ABpraaapp	112.297	95.2	111.64	110.5	108.61	106.31	95.25	127.91	109.47	137.55	127.11	110.35	100.1	117.68	104.02	105.46	135.93	106.79
ABpraapaa	60.9235	64.19	50.23	59.38	59.16	55.27	59.33	59.56	51.02	68.89	65.23	76.69	57.82	69.66	52.63	59.09	62.84	64.42
ABpraapap	65.6743	71.35	53.2	67.51	58.36	62.42	52.01	67.6	62.66	73.17	73.66	81.15	73.46	66.4	53.95	65.9	66.05	65.7
ABpraappa	77.2712	88.99	80.66	68.89	78.03	61.03	82.89	91.84	73.97	82.81	77.08	75.31	83.49	72.82	65.87	73.88	81.42	73.28
ABpraappp	166.099	174.89	160.13	146.65	175.91	143.23	182.98	173.19	157.76	186.52	165.21	158.38	182.77	156.63	167.84	165.84	150.69	171.26
ABprapaaa	61.4374	51.89	58.98	81.3	50.46	50.46	51.79	71.78	53.4	68.68	65.89	75.84	61.28	58.26	50.77	61.39	68.57	63.15
ABprapaap	50.8118	45.84	54.12	62.12	38.45	50.88	45.82	60.91	45.56	64.09	48.52	65.01	48.95	51.01	38.46	51.17	50.64	41.05
ABprapapa	96.1334	93.24	105.82	101.38	82.18	91.87	86.96	110.66	74.5	115.92	115.87	106.1	83.1	93.1	91.06	83.98	105.93	92.21
ABprapapp	80.9962	84	83.28	85.02	63.61	78.4	75.21	91.37	66.09	97.59	81.93	90.24	80.89	89.6	70.2	79.21	87.04	71.8
ABprappaa	90.8449	90.72	84.35	91.58	88.62	86.01	86.62	94.02	77.12	95.87	87.96	105.66	87.92	111.79	85.25	86.77	87.67	95.37
ABprappap	92.0579	90.88	96.13	87.77	85.61	81.21	84.99	98.97	86.07	100.71	107.27	97.95	95.13	107.28	73.71	89.06	92.86	89.99
ABprapppa	56.8417	55.33	57.71	54.41	47.35	54.41	56.97	57.15	51.23	68	63.71	52.89	54.46	75.01	60.81	57.41	45.69	53.86
ABprapppp	55.3589	57.87	54.4	50.63	51.45	49.49	60.39	53.28	49.81	56.76	65.55	48.27	59.95	74.67	51.21	50.07	52.22	55.14
ABprpaaaa	62.8883	56.14	63.74	68.63	52.62	42.29	64.86	62.28	70.54	61.12	59.22	65.28	66.24	77.82	71.03	61.77	54.84	71.01
ABprpaaap	52.8219	49.91	64.53	59.05	51.16	46.55	49.96	52.65	47.69	51.9	45.61	48.88	51.38	54.47	59.13	49.11	53.55	60.23
ABprpaapa	56.0319	61.78	52.53	56.76	46.67	38.66	51.36	54.35	45.22	65.49	54.03	67.37	65.54	65.47	65.84	53.59	54.92	52.5
ABprpaapp	67.3548	63.37	77.1	62.76	72.77	50.09	66.58	62.01	66.14	70.99	74.82	65.37	66.17	87.04	65.36	65.01	60.61	69.88
ABprpapaa	59.0416	53.79	57.9	52.98	51.42	50.71	67.74	56.74	68.26	53.78	63.1	56.01	73.08	69.47	51.82	60.81	50.48	65.6
ABprpapap	72.1999	68.38	69.7	62.5	61.07	61.23	82.9	72.05	68.94	67.91	69.97	78.42	88.9	76.62	75.1	84.4	60.23	78.74
ABprpappa	89.9573	82.92	86.54	80.21	91.46	64.7	92.97	96.28	103.61	89.67	100.86	88.79	95.71	99.05	95.51	86.72	87.08	88.48
ABprpappp	81.7834	68.97	79.79	76	85.09	61.81	84.63	83.59	94.46	75.42	87.95	77.5	98.9	94.1	78.19	79.74	77.35	87.68
ABprppaaa	37.9985	33.38	36.33	42.52	42.77	34.47	36.13	36.77	34.78	39.41	45.37	41.25	45.9	36.32	34.91	33.7	33.02	37.86
ABprppaap	50.4294	48.9	47.13	43.76	44.83	39.34	57.81	45.04	52.02	46.8	47.55	52.57	57.96	63.74	58.4	49.91	47.24	54.28
ABprppapa	73.7256	66.25	74.9	72.39	69.98	60.04	79.27	73.68	74.03	70.34	79.49	80.66	83.84	86.15	72.89	65.54	68.45	75.64
ABprppapp	64.912	57.32	63.73	59.72	53.44	54.01	69.69	64.45	62.81	70.09	75.13	69.97	71.56	74	65.94	67.83	63.62	61.26
ABprpppaa	58.6632	54.3	64.66	63.21	54.08	43.32	56.77	55.75	51.22	52.42	63.09	63.44	69.71	80.78	55.54	50.56	62.94	55.81
ABprpppap	53.9102	50.97	62.87	59.08	55.35	44.9	45.69	49.29	51.8	48.79	53.3	56.73	60.26	59.16	50.9	47.82	55.12	62.82
ABprppppa	83.3479	76.15	82.9	83.7	85.46	68.03	74.32	84.99	87.18	77.45	91.89	74.77	99.16	106.03	78.15	77.17	71.33	98.37
ABprppppp	71.2086	64.49	64.76	60.61	75.74	55.16	57.16	77.91	68.93	60.28	100.02	54.52	79.87	98.05	73.32	93.23	57.98	71.02
MS	2549	2273.08	2489.56	2245.93	2669.57	2242.4	2594.71	2705.75	2616.33	2591.27	2925.02	2514.86	2454.52	2674.86	2561.3	2674.46	2321	2800.05
MSa	1283.79	1166.38	1304.89	1093.43	1265.35	1121.7	1306.69	1343.57	1333.77	1252.43	1444.29	1278.74	1253.74	1344.89	1273.95	1354.58	1258.87	1438.13
MSaa	738.237	660.14	718.91	616.61	737.09	637.14	745.16	762.06	817.79	712.51	862.15	731.39	716.68	782.87	745.54	784.74	699.63	828.93
MSaaa	368.246	318.34	349.14	316.95	365.49	317.88	381.23	385.36	402.24	360.42	436.52	365.38	340.27	392.81	370.09	391.32	350.4	423.36
MSaaaa	204.388	185.65	209.95	183.43	197.13	183	204.06	216.63	212.55	200.51	222.07	206.85	182.41	215	190.95	213.28	206.8	245.85
MSp	1306.14	1168.9	1272.47	1176.03	1395.79	1143.26	1330.67	1352.03	1380.71	1320	1472.48	1212.17	1207.66	1368.38	1281.98	1403.48	1262.53	1460.1
MSap	516.066	483.64	567.96	444.9	511.22	430.5	493.39	540.13	483.1	507.81	582.29	521.78	524.54	545.75	490.71	534.7	534.2	582.36
MSaap	341.102	303	338.92	273.99	345.27	295.19	328.55	347.33	388.35	324.5	386.23	335.24	347.25	372.66	360.15	365.92	318.56	370.95
MSaaap	174.186	151.44	160.07	157.83	158.61	150.01	184.33	186.92	196.83	174.44	213.42	179.81	170.51	173.58	173.76	180.34	167.14	184.42
MSpa	782.449	726.35	718.85	676.37	835.49	686.8	808.74	802.74	853.59	794.06	894.69	721.78	686.23	844.84	776.06	824.41	755.37	900.67
MSapa	254.957	249.49	278.2	219.88	247.25	212.77	276.65	266.02	241.59	254.07	280.55	238.35	244.71	260.57	237.17	279.57	260.58	288.11
MSaapa	210.279	189.58	208.01	175.72	214.39	181.1	192.35	217.91	249.51	205.07	246.64	206.76	212.19	210.64	215.15	229.85	191.21	229.37
MSpp	485.478	395.08	504.13	435.79	526.69	394.57	480.55	489.92	531.42	481.84	582.66	421.23	495.78	499.85	487.83	558.82	440.37	532.6
MSapp	229.417	205.05	251.76	194.58	242.08	182.58	232.92	231.65	214.45	224.11	242.92	246.02	225.23	254.36	227.59	232.33	230.94	266.12
MSaapp	115.036	100.29	118.63	96.79	106.13	96.48	118.65	118.3	119.31	111.47	116.42	111.75	110.92	139.38	120.61	129.66	114.65	128.4
MSpaa	362.976	339.21	340.09	328.91	382.19	318.57	389.78	368.95	382.01	359.34	412.73	331.22	320.45	389.71	353.86	366.68	359.1	428.78
MSapaa	115.695	112.82	123.36	104.17	115.69	103.68	115.66	114.25	116.38	122.04	118.9	105.14	115.78	117	113.87	123.96	114.01	128.15
MSpap	383.167	352.22	348.67	334.59	422.58	322.76	377.75	405.63	437.3	385.66	450.5	341.95	339.83	414.06	382.2	420.42	361.38	419.68
MSapap	149.656	137.93	161.63	125.65	141.82	119.96	158.47	158.92	140.51	152.87	169.34	144.55	142.21	162.69	141.82	162.09	151.55	176.15
MSppa	251.498	207.04	253.69	238.46	268.58	200.86	238.17	253.42	273.93	252.9	291.77	226.19	252.69	264.4	245.5	294.6	235.83	279.97
MSappa	98.0087	96.58	99.56	86.24	100.8	76.96	101.53	97.99	94.41	96.46	104.35	106.62	93.83	107.23	103.16	96.39	91.88	112.9
MSppp	223.028	185.05	227.81	214.48	256.18	190.24	236.92	224.47	254.45	219.88	257.88	186.75	223.85	228.31	228.8	228.14	191.38	235.48
MSappp	130.247	118.87	153.89	110.64	121.02	111.88	135.36	133.65	123.22	129.91	134.21	134.33	123.86	144.97	120.58	132.22	137.49	150.08
MSpaaa	236.907	228.33	218.49	223.74	243.61	217.3	251.42	238.14	247.3	235.72	235.9	225.89	209.2	255.25	232.6	232.31	244.76	284.2
MSpaap	121.723	110.07	119.27	108.42	127.25	98.66	140.44	129.15	121.62	124.15	150.21	112.63	114.01	115.98	111.33	122.13	120.37	145.97
MSpapa	225.368	203.89	214.99	199.22	242.22	196.3	211.51	249.92	269.99	220.31	243.86	205.76	193.53	253.53	223.96	239.95	222.05	241.39
MSpapp	142.094	132.57	133.59	126.07	164.62	113.75	162.32	150.04	163.27	151.31	166.77	113.35	125.79	151.96	129.13	148.38	128.27	156.01
MSppaa	109.995	90.88	116.12	112.53	108.87	89.73	97.03	107.54	119.48	114.54	125.85	102.58	111.95	112.78	109.07	129.23	104.42	117.03
MSppap	141.807	128.11	136.86	141.88	145.99	116.71	140.79	141.67	142.93	153.92	149.64	138.22	140.8	150.12	139.48	151.63	142.05	149.19
MSpppa	94.9443	84.29	104.36	96.18	96.98	84.16	101.19	94.7	107.24	105.8	107.59	82.91	89.58	88.6	91.94	94.72	85.21	96.86
MSpppp	116.54	91.94	125.17	117.12	124.14	100.92	120.08	120	126.02	116.49	124.41	109.27	111.02	124.79	116.51	116.23	110.64	126.49
E	2247.76	1996.7	1958.55	1831.23	2066.51	2099.69	2478.94	2377.81	2485.34	2402.78	2350.34	2211.64	2080.33	2326.03	2393.14	2329.63	2308.53	2533.91
Ea	1156.81	1020.3	1017.4	914.62	1051.37	1054.18	1300.03	1237.26	1296.12	1228.16	1184.4	1120.39	1088.33	1217.54	1215.32	1220.27	1192.94	1324.01
Eal	567.901	514.7	513.06	454.33	499.17	520.82	638.91	620.47	618.83	640.82	552.7	536.09	515.16	620.71	591.71	595.42	583.35	646.69
Eala	303.518	299.1	277.81	249.65	258.9	271.63	365.79	344.14	334.31	329.32	289.14	302.86	266.63	314.01	301.45	316.3	314.95	325.4
Ep	1070.77	997.27	962.25	924.42	969.01	1018.79	1155	1135	1143.37	1134.07	1140.39	1068.75	977.31	1092.2	1145.5	1089.86	1075.34	1171.81
Ear	556.954	511.41	506.83	455.11	492.91	517.47	633.73	603.12	624.14	592.5	573.74	551.22	496.55	558.93	584.06	572.38	592.68	604.14
Ealp	262.325	231.25	245.55	225.3	233.78	245.02	274.98	278.27	269.94	308.7	256.66	246.27	232.43	288.83	256.18	264.82	288.51	317
Epl	533.865	498.3	475.08	467.32	494.62	512.12	544.16	582.77	596.58	551.88	571.05	523.25	466.88	547.23	554.46	556.66	534.82	596.57
Eara	293.923	283.87	287.19	252.51	265.53	287.58	344.48	318.87	313.13	312.58	292.42	309.47	248.49	275.78	281.15	287.22	316.7	316.8
Epr	532.587	505.05	478.59	449.62	488.39	486.59	579.52	531.15	588.45	559.65	573.36	530.26	497	555.05	598.3	532.02	534.98	563.77
Earp	268.234	254.28	252.38	245.8	224.65	252.91	280.84	288.69	294.31	298.52	260.87	247.65	247.11	262.09	289.74	273.02	293.88	289.11
Epla	268.593	259.71	242.08	258.35	229.52	263.62	283.35	309.36	290.14	302.87	270.46	277.79	232.6	255.54	262.99	265.26	275.34	283.01
Eplp	271.065	260.12	262.25	248.75	254.92	259.27	281.35	298.34	279.06	275.24	282.12	257.52	225.29	272.69	281.96	285.83	275.79	304.53
Epra	258.331	256.74	255.97	230.48	227.57	237.51	282.14	277.78	265.12	291.26	256	283.3	231.5	257.64	258.16	246.71	271.16	260.58
Eprp	272.083	274.28	251.09	258.83	246.43	254.94	288.06	289.2	271.17	296.38	294.22	283.24	240.09	267.49	287.31	264.08	272.15	281.98
C	2369.07	2127.23	2321.15	2318.3	2304.29	2189.54	2546.45	2612.86	2420.18	2556.47	2363.57	2307.71	2067.54	2465.95	2299.75	2281.68	2581.17	2496.05
Ca	1093.74	978.6	1098.31	1117.12	1050.16	1035.26	1127.49	1275.33	1114.42	1191.59	1112.96	1057.17	936.76	1101.74	1058.8	1012.99	1202.53	1111.11
Caa	588.162	574.09	588.78	553.33	563.75	595.12	603.15	683.23	568.82	655.25	591.01	566.52	475.92	562.51	589.37	547.11	666.38	602.94
Caaa	420.024	428.21	418.12	421.07	408.78	430.08	446.86	475.46	417.82	476.09	403.03	388.51	336.19	404.29	421.06	355.91	458.94	435.17
Cp	1266.69	1156.43	1255.57	1250.31	1219.27	1168.61	1358.59	1414.84	1245.62	1350.62	1233.53	1264.49	1087.32	1297.95	1202.24	1268.72	1368.9	1382.2
Cap	474.608	423.74	508.1	537.81	433.56	436.66	489.29	540.31	510.71	520.78	485.83	479.49	406.61	488.02	387.11	424.51	525.49	463.03
Caap	135.417	135.76	148.82	130.93	125.75	133.25	144.05	159.82	126.03	159.41	138.34	133.89	109.73	119.55	118.5	147.61	143.41	124.33
Cpa	756.538	701.69	775.69	729.16	720.97	718.91	828.07	890.47	744.75	828.28	699.18	746.59	643.12	755.58	759.68	696.32	818.51	796.09
Capa	217.925	187.47	232.25	250.93	219.51	181.59	226.7	231.6	249.72	210.49	227.82	207.58	196.63	231.11	196.9	202.89	221.58	226.34
Cpp	470.251	438.69	485.04	518.47	425.29	415.61	470.48	509.71	455.89	507.55	455.64	489.35	396.1	484.28	389.71	514.48	505.99	526.24
Capp	214.481	192.72	223.2	239.97	202.72	181.63	228.39	227.44	236.4	218.94	229.61	212.91	189.47	227.58	191.81	198.39	223.27	219.2
Cpaa	434.792	404.83	454.39	421.04	413.62	433.35	490.79	501.72	423.99	476.46	392.45	437.45	351.13	422.56	460.19	386.61	482.07	429.41
Cpap	292.82	293.62	296.02	297.04	280.79	271.76	305.66	343.33	287.4	328.29	265.11	274.82	254.11	301.84	269.33	269.18	305.73	328.61
Cppa	214.523	187.53	205.36	209.18	208.36	169.98	233.28	206.51	218.2	225.3	231.54	208.35	187.96	244	181.77	232.1	227.58	274.49
Cppp	221.199	198.91	234.22	240.72	215.76	175.32	225.74	224.44	233.7	207.77	219.28	207.41	198.19	229.87	191.75	262.55	241	251
D	779.588	691.76	828.56	724.07	757.17	660.48	749.3	877.79	782	871.23	784.15	780.28	717.71	819.66	837.14	759.37	811.42	806.51
Da	367.27	320.47	378.16	339.67	370.78	284.14	352.34	400.62	372.59	400.83	399.17	391.81	321.65	364.69	408.46	363.03	396.89	384.18
Daa	154.933	133.61	149.63	134.89	159.24	121.49	155.04	169.43	162.12	150.46	163.71	151.8	139.87	162.27	177.46	159.62	171.18	174.82
Dp	383.486	326.51	393.24	357.59	395.41	321.53	379.91	412.12	428.67	389.05	405.59	334.24	363.37	435.42	411.54	399.2	355.98	412.39
Dap	224.238	191.59	229.9	196.42	233.65	169.63	216.75	228.01	243.58	223.92	265.6	230.62	204.84	242.95	249.55	218.61	233.16	238.68
Dpa	155.99	129.31	171.6	147.84	154.43	127.9	153.65	165.99	169.79	159.92	165.06	130.74	154.63	177.65	165.07	162.75	147.89	169.04
Dpp	230.292	202.03	231.39	211.67	248.94	191.41	225.71	249.16	263.35	229.98	238.32	205.78	219.7	263.87	245.43	234.55	214.21	240.13
P4	337.081	286.09	334.45	285.07	324.58	263.19	339.36	322.68	360.97	355.07	403.66	357.63	329.51	393.88	361.78	354.91	303.26	365.22
P3	1156.04	999.34	1196.23	1057.04	1111.73	967.35	1110.63	1265.38	1173.92	1288.82	1214.03	1198.29	1081.32	1247.12	1238.19	1150.76	1176.46	1193.16
